# Supplementary material for: Cleavage of CAD by caspase-3 determines the cancer cell fate during chemotherapy
Source: Nat Commun. 2025 May 30;16:5006. doi: 10.1038/s41467-025-60144-2 (PMC12123037; doi:10.1038/s41467-025-60144-2)
Supplement: Supplementary file 2 — Supplementary Data 1 [file 41467_2025_60144_MOESM2_ESM.xlsx]

## Sheet: DMSO-1_Proteins
Protein accession	Protein description	Gene name	MW [kDa]	Protein score	Sequence coverage (%)	Unique Peptides	Peptides	PSMs	Abundances	Subcellular localization	KEGG KO No.	KEGG Gene	KEGG pathway	Biological Process	Cellular Component	Molecular Function	Pfam ID	Domain description	KOG category	KOG NO.	KOG description	WikiPathways	externalDetailsURL	Is_TF	Reactome pathway	Reactome link	HallMark	msigdbURL
P10809	60 kDa heat shock protein, mitochondrial OS=Homo sapiens OX=9606 GN=HSPD1 PE=1 SV=2	HSPD1	61	3880	78	38	38	72	1.01e+10	mitochondria	K04077	groEL; chaperonin GroEL [EC:5.6.1.7]	hsa05134 Legionellosis; hsa05152 Tuberculosis; hsa03018 RNA degradation; hsa04940 Type I diabetes mellitus; hsa05417 Lipid and atherosclerosis	GO:0000302 response to reactive oxygen species; GO:0001666 response to hypoxia; GO:0001775 cell activation; GO:0001816 cytokine production; GO:0001817 regulation of cytokine production; GO:0001819 positive regulation of cytokine production; GO:0002119 nematode larval development; GO:0002164 larval development; GO:0002200 somatic diversification of immune receptors; GO:0002204 somatic recombinatio…	GO:0005576 extracellular region; GO:0005615 extracellular space; GO:0005622 intracellular anatomical structure; GO:0005737 cytoplasm; GO:0005739 mitochondrion; GO:0005740 mitochondrial envelope; GO:0005743 mitochondrial inner membrane; GO:0005759 mitochondrial matrix; GO:0005768 endosome; GO:0005769 early endosome; GO:0005777 peroxisome; GO:0005782 peroxisomal matrix; GO:0005783 endoplasmic retic…	GO:0001530 lipopolysaccharide binding; GO:0002020 protease binding; GO:0002039 p53 binding; GO:0003676 nucleic acid binding; GO:0003677 DNA binding; GO:0003688 DNA replication origin binding; GO:0003690 double-stranded DNA binding; GO:0003697 single-stranded DNA binding; GO:0003723 RNA binding; GO:0003725 double-stranded RNA binding; GO:0003824 catalytic activity; GO:0005488 binding; GO:0005515 p…			O	KOG0356	Mitochondrial chaperonin, Cpn60/Hsp60p	WP2864 Apoptosis related network due to altered Notch3 in ovarian cancer;WP5346 8p23 1 copy number variation syndrome;WP706 Sudden infant death syndrome SIDS susceptibility pathways	https://www.wikipathways.org/instance/WP2864;https://www.wikipathways.org/instance/WP5346;https://www.wikipathways.org/instance/WP706		R-HSA-1268020 Mitochondrial protein import;R-HSA-212436 Generic Transcription Pathway;R-HSA-392499 Metabolism of proteins;R-HSA-73857 RNA Polymerase II Transcription;R-HSA-74160 Gene expression (Transcription);R-HSA-8864260 Transcriptional regulation by the AP-2 (TFAP2) family of transcription factors;R-HSA-8869496 TFAP2A acts as a transcriptional repressor during retinoic acid induced cell diffe…	https://reactome.org/PathwayBrowser/#/R-HSA-1268020;https://reactome.org/PathwayBrowser/#/R-HSA-212436;https://reactome.org/PathwayBrowser/#/R-HSA-392499;https://reactome.org/PathwayBrowser/#/R-HSA-73857;https://reactome.org/PathwayBrowser/#/R-HSA-74160;https://reactome.org/PathwayBrowser/#/R-HSA-8864260;https://reactome.org/PathwayBrowser/#/R-HSA-8869496;https://reactome.org/PathwayBrowser/#/R-H…	MTORC1 SIGNALING;MYC TARGETS V1;MYC TARGETS V2	https://www.gsea-msigdb.org/gsea/msigdb/human/geneset/HALLMARK_MTORC1_SIGNALING;https://www.gsea-msigdb.org/gsea/msigdb/human/geneset/HALLMARK_MYC_TARGETS_V1;https://www.gsea-msigdb.org/gsea/msigdb/human/geneset/HALLMARK_MYC_TARGETS_V2
P13639	Elongation factor 2 OS=Homo sapiens OX=9606 GN=EEF2 PE=1 SV=4	EEF2	95.3	3677	65	53	53	94	1.14e+10	cytoplasm	K03234	EEF2; elongation factor 2	hsa04921 Oxytocin signaling pathway; hsa04152 AMPK signaling pathway	GO:0000302 response to reactive oxygen species; GO:0001101 response to acid chemical; GO:0001775 cell activation; GO:0002244 hematopoietic progenitor cell differentiation; GO:0002252 immune effector process; GO:0002263 cell activation involved in immune response; GO:0002274 myeloid leukocyte activation; GO:0002275 myeloid cell activation involved in immune response; GO:0002283 neutrophil activati…	GO:0005576 extracellular region; GO:0005622 intracellular anatomical structure; GO:0005737 cytoplasm; GO:0005829 cytosol; GO:0005840 ribosome; GO:0005844 polysome; GO:0005886 plasma membrane; GO:0012505 endomembrane system; GO:0016020 membrane; GO:0016234 inclusion body; GO:0016235 aggresome; GO:0030141 secretory granule; GO:0031410 cytoplasmic vesicle; GO:0031974 membrane-enclosed lumen; GO:0031…	GO:0002039 p53 binding; GO:0003676 nucleic acid binding; GO:0003723 RNA binding; GO:0003746 translation elongation factor activity; GO:0003779 actin binding; GO:0003824 catalytic activity; GO:0003924 GTPase activity; GO:0005488 binding; GO:0005515 protein binding; GO:0008092 cytoskeletal protein binding; GO:0008097 5S rRNA binding; GO:0008135 translation factor activity, RNA binding; GO:0016462 p…	PF00009; PF03144; PF14492; PF03764; PF00679	PF00009 Elongation factor Tu GTP binding domain; PF03144 Elongation factor Tu domain 2; PF14492 Elongation Factor G, domain III; PF03764 Elongation factor G, domain IV; PF00679 Elongation factor G C-terminus	J	KOG0469	Elongation factor 2	WP107 Translation factors;WP1403 AMP activated protein kinase signaling;WP2380 Brain derived neurotrophic factor BDNF signaling pathway	https://www.wikipathways.org/instance/WP107;https://www.wikipathways.org/instance/WP1403;https://www.wikipathways.org/instance/WP2380		R-HSA-156842 Eukaryotic Translation Elongation;R-HSA-156902 Peptide chain elongation;R-HSA-163841 Gamma carboxylation, hypusinylation, hydroxylation, and arylsulfatase activation;R-HSA-1643685 Disease;R-HSA-168249 Innate Immune System;R-HSA-168256 Immune System;R-HSA-392499 Metabolism of proteins;R-HSA-5336415 Uptake and function of diphtheria toxin;R-HSA-5339562 Uptake and actions of bacterial t…	https://reactome.org/PathwayBrowser/#/R-HSA-156842;https://reactome.org/PathwayBrowser/#/R-HSA-156902;https://reactome.org/PathwayBrowser/#/R-HSA-163841;https://reactome.org/PathwayBrowser/#/R-HSA-1643685;https://reactome.org/PathwayBrowser/#/R-HSA-168249;https://reactome.org/PathwayBrowser/#/R-HSA-168256;https://reactome.org/PathwayBrowser/#/R-HSA-392499;https://reactome.org/PathwayBrowser/#/R-H…	UNFOLDED PROTEIN RESPONSE	https://www.gsea-msigdb.org/gsea/msigdb/human/geneset/HALLMARK_UNFOLDED_PROTEIN_RESPONSE
P0DMV8	Heat shock 70 kDa protein 1A OS=Homo sapiens OX=9606 GN=HSPA1A PE=1 SV=1	HSPA1A	70	2843	66	29	32	62	1.76e+10	cytoplasm	K03283	HSPA1_6_8; heat shock 70kDa protein 1/6/8	hsa05134 Legionellosis; hsa05162 Measles; hsa04612 Antigen processing and presentation; hsa03040 Spliceosome; hsa05145 Toxoplasmosis; hsa04213 Longevity regulating pathway - multiple species; hsa05020 Prion disease; hsa04144 Endocytosis; hsa05417 Lipid and atherosclerosis; hsa04915 Estrogen signaling pathway; hsa04010 MAPK signaling pathway; hsa04141 Protein processing in endoplasmic reticulum	GO:0000003 reproduction; GO:0000122 negative regulation of transcription by RNA polymerase II; GO:0000723 telomere maintenance; GO:0001558 regulation of cell growth; GO:0001775 cell activation; GO:0001817 regulation of cytokine production; GO:0001819 positive regulation of cytokine production; GO:0001959 regulation of cytokine-mediated signaling pathway; GO:0001961 positive regulation of cytokine…	GO:0002199 zona pellucida receptor complex; GO:0005576 extracellular region; GO:0005622 intracellular anatomical structure; GO:0005634 nucleus; GO:0005654 nucleoplasm; GO:0005737 cytoplasm; GO:0005739 mitochondrion; GO:0005759 mitochondrial matrix; GO:0005783 endoplasmic reticulum; GO:0005813 centrosome; GO:0005814 centriole; GO:0005815 microtubule organizing center; GO:0005829 cytosol; GO:000585…	GO:0000166 nucleotide binding; GO:0001664 G protein-coupled receptor binding; GO:0002020 protease binding; GO:0003712 transcription coregulator activity; GO:0003714 transcription corepressor activity; GO:0003824 catalytic activity; GO:0005102 signaling receptor binding; GO:0005488 binding; GO:0005515 protein binding; GO:0005524 ATP binding; GO:0008134 transcription factor binding; GO:0016462 pyro…			O	KOG0101	Molecular chaperones HSP70/HSC70, HSP70 superfamily	WP1772 Apoptosis modulation and signaling;WP2359 Parkin ubiquitin proteasomal system pathway;WP2882 Nuclear receptors meta pathway;WP2884 NRF2 pathway;WP382 MAPK signaling pathway;WP384 Apoptosis modulation by HSP70;WP3888 VEGFA VEGFR2 signaling;WP4630 Measles virus infection;WP5322 CKAP4 signaling pathway map	https://www.wikipathways.org/instance/WP1772;https://www.wikipathways.org/instance/WP2359;https://www.wikipathways.org/instance/WP2882;https://www.wikipathways.org/instance/WP2884;https://www.wikipathways.org/instance/WP382;https://www.wikipathways.org/instance/WP384;https://www.wikipathways.org/instance/WP3888;https://www.wikipathways.org/instance/WP4630;https://www.wikipathways.org/instance/WP5…		R-HSA-1169410 Antiviral mechanism by IFN-stimulated genes;R-HSA-1280215 Cytokine Signaling in Immune system;R-HSA-1643685 Disease;R-HSA-168249 Innate Immune System;R-HSA-168255 Influenza Infection;R-HSA-168256 Immune System;R-HSA-168274 Export of Viral Ribonucleoproteins from Nucleus;R-HSA-168330 Viral RNP Complexes in the Host Cell Nucleus;R-HSA-2262752 Cellular responses to stress;R-HSA-3371453…	https://reactome.org/PathwayBrowser/#/R-HSA-1169410;https://reactome.org/PathwayBrowser/#/R-HSA-1280215;https://reactome.org/PathwayBrowser/#/R-HSA-1643685;https://reactome.org/PathwayBrowser/#/R-HSA-168249;https://reactome.org/PathwayBrowser/#/R-HSA-168255;https://reactome.org/PathwayBrowser/#/R-HSA-168256;https://reactome.org/PathwayBrowser/#/R-HSA-168274;https://reactome.org/PathwayBrowser/#/R…	COMPLEMENT	https://www.gsea-msigdb.org/gsea/msigdb/human/geneset/HALLMARK_COMPLEMENT
P08238	Heat shock protein HSP 90-beta OS=Homo sapiens OX=9606 GN=HSP90AB1 PE=1 SV=4	HSP90AB1	83.2	2736	54	24	39	66	1.19e+10	cytoplasm	K04079	HSP90A; molecular chaperone HtpG	hsa05215 Prostate cancer; hsa04612 Antigen processing and presentation; hsa05200 Pathways in cancer; hsa05207 Chemical carcinogenesis - receptor activation; hsa04659 Th17 cell differentiation; hsa05418 Fluid shear stress and atherosclerosis; hsa05132 Salmonella infection; hsa04621 NOD-like receptor signaling pathway; hsa04657 IL-17 signaling pathway; hsa04151 PI3K-Akt signaling pathway; hsa04914 …	GO:0000003 reproduction; GO:0000086 G2/M transition of mitotic cell cycle; GO:0000226 microtubule cytoskeleton organization; GO:0000278 mitotic cell cycle; GO:0000578 embryonic axis specification; GO:0000723 telomere maintenance; GO:0000902 cell morphogenesis; GO:0001568 blood vessel development; GO:0001654 eye development; GO:0001745 compound eye morphogenesis; GO:0001751 compound eye photorecep…	GO:0000323 lytic vacuole; GO:0005576 extracellular region; GO:0005622 intracellular anatomical structure; GO:0005634 nucleus; GO:0005654 nucleoplasm; GO:0005667 transcription regulator complex; GO:0005694 chromosome; GO:0005700 polytene chromosome; GO:0005705 polytene chromosome interband; GO:0005737 cytoplasm; GO:0005739 mitochondrion; GO:0005764 lysosome; GO:0005765 lysosomal membrane; GO:00057…	GO:0000166 nucleotide binding; GO:0001882 nucleoside binding; GO:0001883 purine nucleoside binding; GO:0001884 pyrimidine nucleoside binding; GO:0002134 UTP binding; GO:0002135 CTP binding; GO:0003676 nucleic acid binding; GO:0003723 RNA binding; GO:0003725 double-stranded RNA binding; GO:0003824 catalytic activity; GO:0004672 protein kinase activity; GO:0004713 protein tyrosine kinase activity; …	PF02518	PF02518 Histidine kinase-, DNA gyrase B-, and HSP90-like ATPase	O	KOG0019	Molecular chaperone (HSP90 family)	WP2882 Nuclear receptors meta pathway;WP2884 NRF2 pathway;WP3932 Focal adhesion PI3K Akt mTOR signaling pathway;WP4172 PI3K Akt signaling pathway	https://www.wikipathways.org/instance/WP2882;https://www.wikipathways.org/instance/WP2884;https://www.wikipathways.org/instance/WP3932;https://www.wikipathways.org/instance/WP4172		R-HSA-1266738 Developmental Biology;R-HSA-1430728 Metabolism;R-HSA-162582 Signal Transduction;R-HSA-1640170 Cell Cycle;R-HSA-1643685 Disease;R-HSA-168249 Innate Immune System;R-HSA-168256 Immune System;R-HSA-168643 Nucleotide-binding domain, leucine rich repeat containing receptor (NLR) signaling pathways;R-HSA-168928 DDX58/IFIH1-mediated induction of interferon-alpha/beta;R-HSA-194315 Signaling …		MYC TARGETS V1	https://www.gsea-msigdb.org/gsea/msigdb/human/geneset/HALLMARK_MYC_TARGETS_V1
P63261	Actin, cytoplasmic 2 OS=Homo sapiens OX=9606 GN=ACTG1 PE=1 SV=1	ACTG1	41.8	2706	73	1	25	62	3.83e+08	cytoskeleton	K05692	ACTB_G1; actin beta/gamma 1	hsa04510 Focal adhesion; hsa04921 Oxytocin signaling pathway; hsa05412 Arrhythmogenic right ventricular cardiomyopathy; hsa04814 Motor proteins; hsa04919 Thyroid hormone signaling pathway; hsa05110 Vibrio cholerae infection; hsa05418 Fluid shear stress and atherosclerosis; hsa05131 Shigellosis; hsa05132 Salmonella infection; hsa05416 Viral myocarditis; hsa05225 Hepatocellular carcinoma; hsa04670 …	GO:0000902 cell morphogenesis; GO:0001932 regulation of protein phosphorylation; GO:0001933 negative regulation of protein phosphorylation; GO:0002252 immune effector process; GO:0002253 activation of immune response; GO:0002376 immune system process; GO:0002429 immune response-activating cell surface receptor signaling pathway; GO:0002431 Fc receptor mediated stimulatory signaling pathway; GO:00…	GO:0000123 histone acetyltransferase complex; GO:0001725 stress fiber; GO:0002102 podosome; GO:0005576 extracellular region; GO:0005615 extracellular space; GO:0005622 intracellular anatomical structure; GO:0005634 nucleus; GO:0005654 nucleoplasm; GO:0005737 cytoplasm; GO:0005829 cytosol; GO:0005856 cytoskeleton; GO:0005884 actin filament; GO:0005886 plasma membrane; GO:0005912 adherens junction;…	GO:0005198 structural molecule activity; GO:0005200 structural constituent of cytoskeleton; GO:0005488 binding; GO:0005515 protein binding; GO:0005522 profilin binding; GO:0008092 cytoskeletal protein binding; GO:0008134 transcription factor binding; GO:0019894 kinesin binding; GO:0019899 enzyme binding; GO:0019900 kinase binding; GO:0019901 protein kinase binding; GO:0030957 Tat protein binding;…			Z	KOG0676	Actin and related proteins	WP2118 Arrhythmogenic right ventricular cardiomyopathy;WP2272 Pathogenic Escherichia coli infection;WP2636 Common pathways underlying drug addiction;WP289 Myometrial relaxation and contraction pathways;WP306 Focal adhesion;WP314 Fas ligand pathway and stress induction of heat shock proteins;WP383 Striated muscle contraction pathway;WP3888 VEGFA VEGFR2 signaling;WP4217 Ebola virus infection in hos…	https://www.wikipathways.org/instance/WP2118;https://www.wikipathways.org/instance/WP2272;https://www.wikipathways.org/instance/WP2636;https://www.wikipathways.org/instance/WP289;https://www.wikipathways.org/instance/WP306;https://www.wikipathways.org/instance/WP314;https://www.wikipathways.org/instance/WP383;https://www.wikipathways.org/instance/WP3888;https://www.wikipathways.org/instance/WP421…		R-HSA-1266738 Developmental Biology;R-HSA-1445148 Translocation of SLC2A4 (GLUT4) to the plasma membrane;R-HSA-1500931 Cell-Cell communication;R-HSA-157858 Gap junction trafficking and regulation;R-HSA-162582 Signal Transduction;R-HSA-1643685 Disease;R-HSA-168249 Innate Immune System;R-HSA-168256 Immune System;R-HSA-190828 Gap junction trafficking;R-HSA-190873 Gap junction degradation;R-HSA-19413…		CHOLESTEROL HOMEOSTASIS;APICAL JUNCTION	https://www.gsea-msigdb.org/gsea/msigdb/human/geneset/HALLMARK_CHOLESTEROL_HOMEOSTASIS;https://www.gsea-msigdb.org/gsea/msigdb/human/geneset/HALLMARK_APICAL_JUNCTION
P60709	Actin, cytoplasmic 1 OS=Homo sapiens OX=9606 GN=ACTB PE=1 SV=1	ACTB	41.7	2696	73	1	25	62	2.43e+10	cytoskeleton	K05692	ACTB_G1; actin beta/gamma 1	hsa04510 Focal adhesion; hsa04921 Oxytocin signaling pathway; hsa05412 Arrhythmogenic right ventricular cardiomyopathy; hsa04814 Motor proteins; hsa04919 Thyroid hormone signaling pathway; hsa05110 Vibrio cholerae infection; hsa05418 Fluid shear stress and atherosclerosis; hsa05131 Shigellosis; hsa05132 Salmonella infection; hsa05416 Viral myocarditis; hsa05225 Hepatocellular carcinoma; hsa04670 …	GO:0000079 regulation of cyclin-dependent protein serine/threonine kinase activity; GO:0000902 cell morphogenesis; GO:0001654 eye development; GO:0001932 regulation of protein phosphorylation; GO:0001933 negative regulation of protein phosphorylation; GO:0002252 immune effector process; GO:0002253 activation of immune response; GO:0002376 immune system process; GO:0002429 immune response-activati…	GO:0000123 histone acetyltransferase complex; GO:0001725 stress fiber; GO:0002102 podosome; GO:0005622 intracellular anatomical structure; GO:0005634 nucleus; GO:0005654 nucleoplasm; GO:0005737 cytoplasm; GO:0005829 cytosol; GO:0005856 cytoskeleton; GO:0005886 plasma membrane; GO:0005912 adherens junction; GO:0005925 focal adhesion; GO:0005938 cell cortex; GO:0014069 postsynaptic density; GO:0015…	GO:0005198 structural molecule activity; GO:0005200 structural constituent of cytoskeleton; GO:0005488 binding; GO:0005515 protein binding; GO:0008092 cytoskeletal protein binding; GO:0008134 transcription factor binding; GO:0019894 kinesin binding; GO:0019899 enzyme binding; GO:0019900 kinase binding; GO:0019901 protein kinase binding; GO:0030957 Tat protein binding; GO:0042802 identical protein…			Z	KOG0676	Actin and related proteins	WP2118 Arrhythmogenic right ventricular cardiomyopathy;WP2272 Pathogenic Escherichia coli infection;WP2636 Common pathways underlying drug addiction;WP289 Myometrial relaxation and contraction pathways;WP306 Focal adhesion;WP314 Fas ligand pathway and stress induction of heat shock proteins;WP4217 Ebola virus infection in host;WP4298 Acute viral myocarditis;WP4321 Thermogenesis;WP4534 Mechanoregu…	https://www.wikipathways.org/instance/WP2118;https://www.wikipathways.org/instance/WP2272;https://www.wikipathways.org/instance/WP2636;https://www.wikipathways.org/instance/WP289;https://www.wikipathways.org/instance/WP306;https://www.wikipathways.org/instance/WP314;https://www.wikipathways.org/instance/WP4217;https://www.wikipathways.org/instance/WP4298;https://www.wikipathways.org/instance/WP43…		R-HSA-109582 Hemostasis;R-HSA-1266738 Developmental Biology;R-HSA-1445148 Translocation of SLC2A4 (GLUT4) to the plasma membrane;R-HSA-1500931 Cell-Cell communication;R-HSA-157858 Gap junction trafficking and regulation;R-HSA-162582 Signal Transduction;R-HSA-1643685 Disease;R-HSA-168249 Innate Immune System;R-HSA-168256 Immune System;R-HSA-190828 Gap junction trafficking;R-HSA-190873 Gap junction…		APICAL JUNCTION	https://www.gsea-msigdb.org/gsea/msigdb/human/geneset/HALLMARK_APICAL_JUNCTION
P27708	CAD protein OS=Homo sapiens OX=9606 GN=CAD PE=1 SV=3	CAD	242.8	2605	33	50	50	61	2.38e+09	cytoplasm	K11540	CAD; carbamoyl-phosphate synthase / aspartate carbamoyltransferase / dihydroorotase [EC:6.3.5.5 2.1.3.2 3.5.2.3]	hsa00240 Pyrimidine metabolism; hsa01240 Biosynthesis of cofactors; hsa00250 Alanine, aspartate and glutamate metabolism; hsa01100 Metabolic pathways	GO:0000050 urea cycle; GO:0000052 citrulline metabolic process; GO:0002119 nematode larval development; GO:0002164 larval development; GO:0006082 organic acid metabolic process; GO:0006139 nucleobase-containing compound metabolic process; GO:0006206 pyrimidine nucleobase metabolic process; GO:0006207 'de novo' pyrimidine nucleobase biosynthetic process; GO:0006213 pyrimidine nucleoside metabolic …	GO:0005622 intracellular anatomical structure; GO:0005634 nucleus; GO:0005654 nucleoplasm; GO:0005737 cytoplasm; GO:0005739 mitochondrion; GO:0005829 cytosol; GO:0016363 nuclear matrix; GO:0030424 axon; GO:0031974 membrane-enclosed lumen; GO:0031981 nuclear lumen; GO:0032991 protein-containing complex; GO:0034399 nuclear periphery; GO:0036477 somatodendritic compartment; GO:0042995 cell projectio…	GO:0000166 nucleotide binding; GO:0001882 nucleoside binding; GO:0001884 pyrimidine nucleoside binding; GO:0002134 UTP binding; GO:0003824 catalytic activity; GO:0004070 aspartate carbamoyltransferase activity; GO:0004087 carbamoyl-phosphate synthase (ammonia) activity; GO:0004088 carbamoyl-phosphate synthase (glutamine-hydrolyzing) activity; GO:0004151 dihydroorotase activity; GO:0004672 protein…	PF00988; PF00117; PF02786; PF02787; PF02142; PF01979; PF02729; PF00185	PF00988 Carbamoyl-phosphate synthase small chain, CPSase domain; PF00117 Glutamine amidotransferase class-I; PF02786 Carbamoyl-phosphate synthase L chain, ATP binding domain; PF02787 Carbamoyl-phosphate synthetase large chain, oligomerisation domain; PF02142 MGS-like domain; PF01979 Amidohydrolase family; PF02729 Aspartate/ornithine carbamoyltransferase, carbamoyl-P binding domain; PF00185 Aspart…	R	KOG0370	Multifunctional pyrimidine synthesis protein CAD (includes carbamoyl-phophate synthetase, aspartate transcarbamylase, and glutamine amidotransferase)	WP2197 Endothelin pathways;WP3925 Amino acid metabolism;WP4225 Pyrimidine metabolism and related diseases	https://www.wikipathways.org/instance/WP2197;https://www.wikipathways.org/instance/WP3925;https://www.wikipathways.org/instance/WP4225		R-HSA-1430728 Metabolism;R-HSA-15869 Metabolism of nucleotides;R-HSA-500753 Pyrimidine biosynthesis;R-HSA-8956320 Nucleotide biosynthesis	https://reactome.org/PathwayBrowser/#/R-HSA-1430728;https://reactome.org/PathwayBrowser/#/R-HSA-15869;https://reactome.org/PathwayBrowser/#/R-HSA-500753;https://reactome.org/PathwayBrowser/#/R-HSA-8956320	MYC TARGETS V1	https://www.gsea-msigdb.org/gsea/msigdb/human/geneset/HALLMARK_MYC_TARGETS_V1
Q71U36	Tubulin alpha-1A chain OS=Homo sapiens OX=9606 GN=TUBA1A PE=1 SV=1	TUBA1A	50.1	2385	68	4	22	47	1.38e+10	cytoskeleton	K07374	TUBA; tubulin alpha	hsa05016 Huntington disease; hsa04814 Motor proteins; hsa04540 Gap junction; hsa04530 Tight junction; hsa05012 Parkinson disease; hsa05010 Alzheimer disease; hsa05132 Salmonella infection; hsa04145 Phagosome; hsa05130 Pathogenic Escherichia coli infection; hsa04210 Apoptosis; hsa05022 Pathways of neurodegeneration - multiple diseases; hsa05014 Amyotrophic lateral sclerosis; hsa05020 Prion disease	GO:0000086 G2/M transition of mitotic cell cycle; GO:0000278 mitotic cell cycle; GO:0006810 transport; GO:0006996 organelle organization; GO:0007017 microtubule-based process; GO:0007049 cell cycle; GO:0007346 regulation of mitotic cell cycle; GO:0009987 cellular process; GO:0010389 regulation of G2/M transition of mitotic cell cycle; GO:0010564 regulation of cell cycle process; GO:0016043 cellul…	GO:0005622 intracellular anatomical structure; GO:0005737 cytoplasm; GO:0005768 endosome; GO:0005829 cytosol; GO:0005856 cytoskeleton; GO:0005874 microtubule; GO:0005881 cytoplasmic microtubule; GO:0012505 endomembrane system; GO:0015630 microtubule cytoskeleton; GO:0016020 membrane; GO:0031410 cytoplasmic vesicle; GO:0031982 vesicle; GO:0032991 protein-containing complex; GO:0035770 ribonucleopr…	GO:0005198 structural molecule activity; GO:0005488 binding; GO:0005515 protein binding; GO:0019904 protein domain specific binding; GO:0046982 protein heterodimerization activity; GO:0046983 protein dimerization activity;	PF00091; PF03953	PF00091 Tubulin/FtsZ family, GTPase domain; PF03953 Tubulin C-terminal domain	Z	KOG1376	Alpha tubulin	WP2059 Alzheimer 39 s disease and miRNA effects;WP2272 Pathogenic Escherichia coli infection;WP2359 Parkin ubiquitin proteasomal system pathway;WP5124 Alzheimer 39 s disease;WP5409 PAFAH1B1 copy number variation	https://www.wikipathways.org/instance/WP2059;https://www.wikipathways.org/instance/WP2272;https://www.wikipathways.org/instance/WP2359;https://www.wikipathways.org/instance/WP5124;https://www.wikipathways.org/instance/WP5409		R-HSA-109582 Hemostasis;R-HSA-112314 Neurotransmitter receptors and postsynaptic signal transmission;R-HSA-112315 Transmission across Chemical Synapses;R-HSA-112316 Neuronal System;R-HSA-1169410 Antiviral mechanism by IFN-stimulated genes;R-HSA-1266738 Developmental Biology;R-HSA-1280215 Cytokine Signaling in Immune system;R-HSA-1280218 Adaptive Immune System;R-HSA-1445148 Translocation of SLC2A4…
P07900	Heat shock protein HSP 90-alpha OS=Homo sapiens OX=9606 GN=HSP90AA1 PE=1 SV=5	HSP90AA1	84.6	2348	52	22	36	58	6.95e+09	cytoplasm	K04079	HSP90A; molecular chaperone HtpG	hsa05215 Prostate cancer; hsa04612 Antigen processing and presentation; hsa05200 Pathways in cancer; hsa05207 Chemical carcinogenesis - receptor activation; hsa04659 Th17 cell differentiation; hsa05418 Fluid shear stress and atherosclerosis; hsa05132 Salmonella infection; hsa04621 NOD-like receptor signaling pathway; hsa04657 IL-17 signaling pathway; hsa04151 PI3K-Akt signaling pathway; hsa04914 …	GO:0000003 reproduction; GO:0000086 G2/M transition of mitotic cell cycle; GO:0000226 microtubule cytoskeleton organization; GO:0000278 mitotic cell cycle; GO:0000578 embryonic axis specification; GO:0000723 telomere maintenance; GO:0000902 cell morphogenesis; GO:0001654 eye development; GO:0001745 compound eye morphogenesis; GO:0001751 compound eye photoreceptor cell differentiation; GO:0001752 …	GO:0000323 lytic vacuole; GO:0001726 ruffle; GO:0005576 extracellular region; GO:0005622 intracellular anatomical structure; GO:0005634 nucleus; GO:0005654 nucleoplasm; GO:0005667 transcription regulator complex; GO:0005694 chromosome; GO:0005700 polytene chromosome; GO:0005705 polytene chromosome interband; GO:0005737 cytoplasm; GO:0005764 lysosome; GO:0005765 lysosomal membrane; GO:0005773 vacu…	GO:0000166 nucleotide binding; GO:0001882 nucleoside binding; GO:0001883 purine nucleoside binding; GO:0001884 pyrimidine nucleoside binding; GO:0002134 UTP binding; GO:0002135 CTP binding; GO:0003676 nucleic acid binding; GO:0003723 RNA binding; GO:0003725 double-stranded RNA binding; GO:0003729 mRNA binding; GO:0003824 catalytic activity; GO:0004672 protein kinase activity; GO:0004713 protein t…	PF02518	PF02518 Histidine kinase-, DNA gyrase B-, and HSP90-like ATPase	O	KOG0019	Molecular chaperone (HSP90 family)	WP1433 Nucleotide binding oligomerization domain NOD pathway;WP231 TNF alpha signaling pathway;WP2355 Corticotropin releasing hormone signaling pathway;WP2586 Aryl hydrocarbon receptor pathway;WP262 Ebstein Barr virus LMP1 signaling;WP2873 Aryl hydrocarbon receptor pathway;WP2875 Constitutive androstane receptor pathway;WP2876 Pregnane X receptor pathway;WP2880 Glucocorticoid receptor pathway;WP2…	https://www.wikipathways.org/instance/WP1433;https://www.wikipathways.org/instance/WP231;https://www.wikipathways.org/instance/WP2355;https://www.wikipathways.org/instance/WP2586;https://www.wikipathways.org/instance/WP262;https://www.wikipathways.org/instance/WP2873;https://www.wikipathways.org/instance/WP2875;https://www.wikipathways.org/instance/WP2876;https://www.wikipathways.org/instance/WP2…		R-HSA-1227986 Signaling by ERBB2;R-HSA-1227990 Signaling by ERBB2 in Cancer;R-HSA-1236382 Constitutive Signaling by Ligand-Responsive EGFR Cancer Variants;R-HSA-1266738 Developmental Biology;R-HSA-1280215 Cytokine Signaling in Immune system;R-HSA-1430728 Metabolism;R-HSA-1474151 Tetrahydrobiopterin (BH4) synthesis, recycling, salvage and regulation;R-HSA-162582 Signal Transduction;R-HSA-1632852 M…		FATTY ACID METABOLISM	https://www.gsea-msigdb.org/gsea/msigdb/human/geneset/HALLMARK_FATTY_ACID_METABOLISM
P07437	Tubulin beta chain OS=Homo sapiens OX=9606 GN=TUBB PE=1 SV=2	TUBB	49.6	2322	76	3	24	56	2.13e+10	cytoplasm,nucleus	K07375	TUBB; tubulin beta	hsa05016 Huntington disease; hsa04814 Motor proteins; hsa04540 Gap junction; hsa05012 Parkinson disease; hsa05010 Alzheimer disease; hsa05132 Salmonella infection; hsa04145 Phagosome; hsa05130 Pathogenic Escherichia coli infection; hsa05022 Pathways of neurodegeneration - multiple diseases; hsa05014 Amyotrophic lateral sclerosis; hsa05020 Prion disease	GO:0000086 G2/M transition of mitotic cell cycle; GO:0000226 microtubule cytoskeleton organization; GO:0000278 mitotic cell cycle; GO:0001775 cell activation; GO:0001906 cell killing; GO:0001909 leukocyte mediated cytotoxicity; GO:0002228 natural killer cell mediated immunity; GO:0002252 immune effector process; GO:0002263 cell activation involved in immune response; GO:0002274 myeloid leukocyte …	GO:0000323 lytic vacuole; GO:0005576 extracellular region; GO:0005622 intracellular anatomical structure; GO:0005634 nucleus; GO:0005635 nuclear envelope; GO:0005641 nuclear envelope lumen; GO:0005737 cytoplasm; GO:0005764 lysosome; GO:0005766 primary lysosome; GO:0005773 vacuole; GO:0005775 vacuolar lumen; GO:0005829 cytosol; GO:0005856 cytoskeleton; GO:0005874 microtubule; GO:0012505 endomembra…	GO:0000166 nucleotide binding; GO:0001882 nucleoside binding; GO:0001883 purine nucleoside binding; GO:0005102 signaling receptor binding; GO:0005198 structural molecule activity; GO:0005200 structural constituent of cytoskeleton; GO:0005488 binding; GO:0005515 protein binding; GO:0005525 GTP binding; GO:0017076 purine nucleotide binding; GO:0019001 guanyl nucleotide binding; GO:0019899 enzyme bi…	PF00091; PF03953	PF00091 Tubulin/FtsZ family, GTPase domain; PF03953 Tubulin C-terminal domain	Z	KOG1375	Beta tubulin	WP2059 Alzheimer 39 s disease and miRNA effects;WP2272 Pathogenic Escherichia coli infection;WP2359 Parkin ubiquitin proteasomal system pathway;WP5124 Alzheimer 39 s disease;WP5366 NF1 copy number variation syndrome	https://www.wikipathways.org/instance/WP2059;https://www.wikipathways.org/instance/WP2272;https://www.wikipathways.org/instance/WP2359;https://www.wikipathways.org/instance/WP5124;https://www.wikipathways.org/instance/WP5366		R-HSA-1640170 Cell Cycle;R-HSA-1643685 Disease;R-HSA-168249 Innate Immune System;R-HSA-168256 Immune System;R-HSA-1852241 Organelle biogenesis and maintenance;R-HSA-2565942 Regulation of PLK1 Activity at G2/M Transition;R-HSA-380259 Loss of Nlp from mitotic centrosomes;R-HSA-380270 Recruitment of mitotic centrosome proteins and complexes;R-HSA-380284 Loss of proteins required for interphase micro…	https://reactome.org/PathwayBrowser/#/R-HSA-1640170;https://reactome.org/PathwayBrowser/#/R-HSA-1643685;https://reactome.org/PathwayBrowser/#/R-HSA-168249;https://reactome.org/PathwayBrowser/#/R-HSA-168256;https://reactome.org/PathwayBrowser/#/R-HSA-1852241;https://reactome.org/PathwayBrowser/#/R-HSA-2565942;https://reactome.org/PathwayBrowser/#/R-HSA-380259;https://reactome.org/PathwayBrowser/#/…	E2F TARGETS	https://www.gsea-msigdb.org/gsea/msigdb/human/geneset/HALLMARK_E2F_TARGETS
P22314	Ubiquitin-like modifier-activating enzyme 1 OS=Homo sapiens OX=9606 GN=UBA1 PE=1 SV=3	UBA1	117.8	2247	52	36	36	51	2.97e+09	nucleus	K03178	UBE1; ubiquitin-activating enzyme E1 [EC:6.2.1.45]	hsa05022 Pathways of neurodegeneration - multiple diseases; hsa04120 Ubiquitin mediated proteolysis; hsa05012 Parkinson disease	GO:0000003 reproduction; GO:0000209 protein polyubiquitination; GO:0002064 epithelial cell development; GO:0002065 columnar/cuboidal epithelial cell differentiation; GO:0002066 columnar/cuboidal epithelial cell development; GO:0002165 instar larval or pupal development; GO:0003006 developmental process involved in reproduction; GO:0006508 proteolysis; GO:0006511 ubiquitin-dependent protein catabo…	GO:0005622 intracellular anatomical structure; GO:0005634 nucleus; GO:0005654 nucleoplasm; GO:0005737 cytoplasm; GO:0005739 mitochondrion; GO:0005829 cytosol; GO:0030425 dendrite; GO:0031974 membrane-enclosed lumen; GO:0031981 nuclear lumen; GO:0036477 somatodendritic compartment; GO:0042995 cell projection; GO:0043005 neuron projection; GO:0043226 organelle; GO:0043227 membrane-bounded organelle…	GO:0003824 catalytic activity; GO:0004839 ubiquitin activating enzyme activity; GO:0008641 ubiquitin-like modifier activating enzyme activity; GO:0016874 ligase activity; GO:0016877 ligase activity, forming carbon-sulfur bonds;	PF00899; PF16190; PF16191; PF10585; PF09358	PF00899 ThiF family; PF16190 Ubiquitin-activating enzyme E1 FCCH domain; PF16191 Ubiquitin-activating enzyme E1 four-helix bundle; PF10585 Ubiquitin-activating enzyme, SCCH domain; PF09358 Ubiquitin fold domain	O	KOG2012	Ubiquitin activating enzyme UBA1	WP183 Proteasome degradation;WP2359 Parkin ubiquitin proteasomal system pathway;WP2371 Parkinson 39 s disease pathway	https://www.wikipathways.org/instance/WP183;https://www.wikipathways.org/instance/WP2359;https://www.wikipathways.org/instance/WP2371		R-HSA-1280218 Adaptive Immune System;R-HSA-168256 Immune System;R-HSA-392499 Metabolism of proteins;R-HSA-597592 Post-translational protein modification;R-HSA-8852135 Protein ubiquitination;R-HSA-8866652 Synthesis of active ubiquitin: roles of E1 and E2 enzymes;R-HSA-983168 Antigen processing: Ubiquitination & Proteasome degradation;R-HSA-983169 Class I MHC mediated antigen processing & presentat…	https://reactome.org/PathwayBrowser/#/R-HSA-1280218;https://reactome.org/PathwayBrowser/#/R-HSA-168256;https://reactome.org/PathwayBrowser/#/R-HSA-392499;https://reactome.org/PathwayBrowser/#/R-HSA-597592;https://reactome.org/PathwayBrowser/#/R-HSA-8852135;https://reactome.org/PathwayBrowser/#/R-HSA-8866652;https://reactome.org/PathwayBrowser/#/R-HSA-983168;https://reactome.org/PathwayBrowser/#/R…
P11142	Heat shock cognate 71 kDa protein OS=Homo sapiens OX=9606 GN=HSPA8 PE=1 SV=1	HSPA8	70.9	2209	56	25	30	51	7.76e+09	cytoplasm	K03283	HSPA1_6_8; heat shock 70kDa protein 1/6/8	hsa05134 Legionellosis; hsa05162 Measles; hsa04612 Antigen processing and presentation; hsa03040 Spliceosome; hsa05145 Toxoplasmosis; hsa04213 Longevity regulating pathway - multiple species; hsa05020 Prion disease; hsa04144 Endocytosis; hsa05417 Lipid and atherosclerosis; hsa04915 Estrogen signaling pathway; hsa04010 MAPK signaling pathway; hsa04141 Protein processing in endoplasmic reticulum	GO:0000003 reproduction; GO:0000082 G1/S transition of mitotic cell cycle; GO:0000278 mitotic cell cycle; GO:0000375 RNA splicing, via transesterification reactions; GO:0000377 RNA splicing, via transesterification reactions with bulged adenosine as nucleophile; GO:0000398 mRNA splicing, via spliceosome; GO:0001655 urogenital system development; GO:0001775 cell activation; GO:0001822 kidney devel…	GO:0000323 lytic vacuole; GO:0000974 Prp19 complex; GO:0001917 photoreceptor inner segment; GO:0005576 extracellular region; GO:0005615 extracellular space; GO:0005622 intracellular anatomical structure; GO:0005634 nucleus; GO:0005654 nucleoplasm; GO:0005730 nucleolus; GO:0005737 cytoplasm; GO:0005764 lysosome; GO:0005765 lysosomal membrane; GO:0005768 endosome; GO:0005770 late endosome; GO:00057…	GO:0000166 nucleotide binding; GO:0001664 G protein-coupled receptor binding; GO:0001786 phosphatidylserine binding; GO:0003676 nucleic acid binding; GO:0003723 RNA binding; GO:0003824 catalytic activity; GO:0005102 signaling receptor binding; GO:0005488 binding; GO:0005504 fatty acid binding; GO:0005515 protein binding; GO:0005524 ATP binding; GO:0005543 phospholipid binding; GO:0008134 transcri…			O	KOG0101	Molecular chaperones HSP70/HSC70, HSP70 superfamily	WP2359 Parkin ubiquitin proteasomal system pathway;WP382 MAPK signaling pathway;WP410 Exercise induced circadian regulation;WP4630 Measles virus infection;WP5115 Network map of SARS CoV 2 signaling pathway;WP5218 Extrafollicular and follicular B cell activation by SARS CoV 2;WP5345 1p36 copy number variation syndrome	https://www.wikipathways.org/instance/WP2359;https://www.wikipathways.org/instance/WP382;https://www.wikipathways.org/instance/WP410;https://www.wikipathways.org/instance/WP4630;https://www.wikipathways.org/instance/WP5115;https://www.wikipathways.org/instance/WP5218;https://www.wikipathways.org/instance/WP5345		R-HSA-112310 Neurotransmitter release cycle;R-HSA-112315 Transmission across Chemical Synapses;R-HSA-112316 Neuronal System;R-HSA-1169410 Antiviral mechanism by IFN-stimulated genes;R-HSA-1266738 Developmental Biology;R-HSA-1280215 Cytokine Signaling in Immune system;R-HSA-1632852 Macroautophagy;R-HSA-1643685 Disease;R-HSA-168249 Innate Immune System;R-HSA-168256 Immune System;R-HSA-199991 Membra…		G2M CHECKPOINT	https://www.gsea-msigdb.org/gsea/msigdb/human/geneset/HALLMARK_G2M_CHECKPOINT
Q9BQE3	Tubulin alpha-1C chain OS=Homo sapiens OX=9606 GN=TUBA1C PE=1 SV=1	TUBA1C	49.9	2134	63	2	21	43	6.66e+09	cytoskeleton	K07374	TUBA; tubulin alpha	hsa05016 Huntington disease; hsa04814 Motor proteins; hsa04540 Gap junction; hsa04530 Tight junction; hsa05012 Parkinson disease; hsa05010 Alzheimer disease; hsa05132 Salmonella infection; hsa04145 Phagosome; hsa05130 Pathogenic Escherichia coli infection; hsa04210 Apoptosis; hsa05022 Pathways of neurodegeneration - multiple diseases; hsa05014 Amyotrophic lateral sclerosis; hsa05020 Prion disease	GO:0006810 transport; GO:0007017 microtubule-based process; GO:0009987 cellular process; GO:0030705 cytoskeleton-dependent intracellular transport; GO:0046907 intracellular transport; GO:0051179 localization; GO:0051234 establishment of localization; GO:0051301 cell division; GO:0051641 cellular localization; GO:0051649 establishment of localization in cell;	GO:0005622 intracellular anatomical structure; GO:0005634 nucleus; GO:0005737 cytoplasm; GO:0005856 cytoskeleton; GO:0005874 microtubule; GO:0005881 cytoplasmic microtubule; GO:0015630 microtubule cytoskeleton; GO:0016020 membrane; GO:0043226 organelle; GO:0043227 membrane-bounded organelle; GO:0043228 non-membrane-bounded organelle; GO:0043229 intracellular organelle; GO:0043231 intracellular me…	GO:0005198 structural molecule activity;	PF00091; PF03953	PF00091 Tubulin/FtsZ family, GTPase domain; PF03953 Tubulin C-terminal domain	Z	KOG1376	Alpha tubulin	WP2059 Alzheimer 39 s disease and miRNA effects;WP2272 Pathogenic Escherichia coli infection;WP2359 Parkin ubiquitin proteasomal system pathway;WP3888 VEGFA VEGFR2 signaling;WP5124 Alzheimer 39 s disease	https://www.wikipathways.org/instance/WP2059;https://www.wikipathways.org/instance/WP2272;https://www.wikipathways.org/instance/WP2359;https://www.wikipathways.org/instance/WP3888;https://www.wikipathways.org/instance/WP5124		R-HSA-109582 Hemostasis;R-HSA-112314 Neurotransmitter receptors and postsynaptic signal transmission;R-HSA-112315 Transmission across Chemical Synapses;R-HSA-112316 Neuronal System;R-HSA-1169410 Antiviral mechanism by IFN-stimulated genes;R-HSA-1266738 Developmental Biology;R-HSA-1280215 Cytokine Signaling in Immune system;R-HSA-1280218 Adaptive Immune System;R-HSA-1445148 Translocation of SLC2A4…
P78371	T-complex protein 1 subunit beta OS=Homo sapiens OX=9606 GN=CCT2 PE=1 SV=4	CCT2	57.5	2033	65	28	28	44	2.78e+09	cytoplasm	K09494			GO:0000003 reproduction; GO:0001775 cell activation; GO:0002252 immune effector process; GO:0002263 cell activation involved in immune response; GO:0002274 myeloid leukocyte activation; GO:0002275 myeloid cell activation involved in immune response; GO:0002283 neutrophil activation involved in immune response; GO:0002366 leukocyte activation involved in immune response; GO:0002376 immune system p…	GO:0000323 lytic vacuole; GO:0002199 zona pellucida receptor complex; GO:0005576 extracellular region; GO:0005622 intracellular anatomical structure; GO:0005737 cytoplasm; GO:0005764 lysosome; GO:0005766 primary lysosome; GO:0005773 vacuole; GO:0005775 vacuolar lumen; GO:0005829 cytosol; GO:0005832 chaperonin-containing T-complex; GO:0005856 cytoskeleton; GO:0005874 microtubule; GO:0012505 endome…	GO:0005488 binding; GO:0005515 protein binding; GO:0019899 enzyme binding; GO:0031625 ubiquitin protein ligase binding; GO:0044183 protein folding chaperone; GO:0044389 ubiquitin-like protein ligase binding; GO:0051082 unfolded protein binding;			O	KOG0363	Chaperonin complex component, TCP-1 beta subunit (CCT2)	WP4949 16p11 2 proximal deletion syndrome	https://www.wikipathways.org/instance/WP4949		R-HSA-162582 Signal Transduction;R-HSA-168249 Innate Immune System;R-HSA-168256 Immune System;R-HSA-1852241 Organelle biogenesis and maintenance;R-HSA-194315 Signaling by Rho GTPases;R-HSA-389957 Prefoldin mediated transfer of substrate to CCT/TriC;R-HSA-389958 Cooperation of Prefoldin and TriC/CCT in actin and tubulin folding;R-HSA-389960 Formation of tubulin folding intermediates by CCT/TriC;R-…	https://reactome.org/PathwayBrowser/#/R-HSA-162582;https://reactome.org/PathwayBrowser/#/R-HSA-168249;https://reactome.org/PathwayBrowser/#/R-HSA-168256;https://reactome.org/PathwayBrowser/#/R-HSA-1852241;https://reactome.org/PathwayBrowser/#/R-HSA-194315;https://reactome.org/PathwayBrowser/#/R-HSA-389957;https://reactome.org/PathwayBrowser/#/R-HSA-389958;https://reactome.org/PathwayBrowser/#/R-H…	MYC TARGETS V1	https://www.gsea-msigdb.org/gsea/msigdb/human/geneset/HALLMARK_MYC_TARGETS_V1
P06733	Alpha-enolase OS=Homo sapiens OX=9606 GN=ENO1 PE=1 SV=2	ENO1	47.1	1981	67	18	23	41	1.16e+10	cytoplasm	K01689	ENO; enolase [EC:4.2.1.11]	hsa04066 HIF-1 signaling pathway; hsa00010 Glycolysis / Gluconeogenesis; hsa01200 Carbon metabolism; hsa03018 RNA degradation; hsa01230 Biosynthesis of amino acids; hsa01100 Metabolic pathways	GO:0000122 negative regulation of transcription by RNA polymerase II; GO:0000165 MAPK cascade; GO:0001558 regulation of cell growth; GO:0001666 response to hypoxia; GO:0001701 in utero embryonic development; GO:0005975 carbohydrate metabolic process; GO:0005996 monosaccharide metabolic process; GO:0006006 glucose metabolic process; GO:0006007 glucose catabolic process; GO:0006082 organic acid met…	GO:0000015 phosphopyruvate hydratase complex; GO:0005622 intracellular anatomical structure; GO:0005634 nucleus; GO:0005737 cytoplasm; GO:0005829 cytosol; GO:0005886 plasma membrane; GO:0005938 cell cortex; GO:0009986 cell surface; GO:0016020 membrane; GO:0019897 extrinsic component of plasma membrane; GO:0019898 extrinsic component of membrane; GO:0030424 axon; GO:0030426 growth cone; GO:0030427…	GO:0000976 transcription cis-regulatory region binding; GO:0000977 RNA polymerase II transcription regulatory region sequence-specific DNA binding; GO:0000981 DNA-binding transcription factor activity, RNA polymerase II-specific; GO:0001067 transcription regulatory region nucleic acid binding; GO:0001227 DNA-binding transcription repressor activity, RNA polymerase II-specific; GO:0003676 nucleic …	PF03952; PF00113	PF03952 Enolase, N-terminal domain; PF00113 Enolase, C-terminal TIM barrel domain	G	KOG2670	Enolase	WP4018 Clear cell renal cell carcinoma pathways;WP4290 Metabolic reprogramming in colon cancer;WP4629 Aerobic glycolysis;WP5049 Glycolysis in senescence;WP534 Glycolysis and gluconeogenesis;WP5355 Metabolic Epileptic Disorders	https://www.wikipathways.org/instance/WP4018;https://www.wikipathways.org/instance/WP4290;https://www.wikipathways.org/instance/WP4629;https://www.wikipathways.org/instance/WP5049;https://www.wikipathways.org/instance/WP534;https://www.wikipathways.org/instance/WP5355	Transcription factor	R-HSA-1430728 Metabolism;R-HSA-1643685 Disease;R-HSA-5663205 Infectious disease;R-HSA-70171 Glycolysis;R-HSA-70263 Gluconeogenesis;R-HSA-70326 Glucose metabolism;R-HSA-71387 Metabolism of carbohydrates;R-HSA-9635486 Infection with Mycobacterium tuberculosis;R-HSA-9636667 Manipulation of host energy metabolism;R-HSA-9637690 Response of Mtb to phagocytosis;R-HSA-9824439 Bacterial Infection Pathways	https://reactome.org/PathwayBrowser/#/R-HSA-1430728;https://reactome.org/PathwayBrowser/#/R-HSA-1643685;https://reactome.org/PathwayBrowser/#/R-HSA-5663205;https://reactome.org/PathwayBrowser/#/R-HSA-70171;https://reactome.org/PathwayBrowser/#/R-HSA-70263;https://reactome.org/PathwayBrowser/#/R-HSA-70326;https://reactome.org/PathwayBrowser/#/R-HSA-71387;https://reactome.org/PathwayBrowser/#/R-HSA…	HYPOXIA;MTORC1 SIGNALING;GLYCOLYSIS	https://www.gsea-msigdb.org/gsea/msigdb/human/geneset/HALLMARK_HYPOXIA;https://www.gsea-msigdb.org/gsea/msigdb/human/geneset/HALLMARK_MTORC1_SIGNALING;https://www.gsea-msigdb.org/gsea/msigdb/human/geneset/HALLMARK_GLYCOLYSIS
P14618	Pyruvate kinase PKM OS=Homo sapiens OX=9606 GN=PKM PE=1 SV=4	PKM	57.9	1978	67	28	28	40	3.39e+09	cytoplasm	K00873	PK; pyruvate kinase [EC:2.7.1.40]	hsa05203 Viral carcinogenesis; hsa04922 Glucagon signaling pathway; hsa05165 Human papillomavirus infection; hsa00620 Pyruvate metabolism; hsa00010 Glycolysis / Gluconeogenesis; hsa01200 Carbon metabolism; hsa04930 Type II diabetes mellitus; hsa01230 Biosynthesis of amino acids; hsa01100 Metabolic pathways; hsa05230 Central carbon metabolism in cancer	GO:0000768 syncytium formation by plasma membrane fusion; GO:0001666 response to hypoxia; GO:0001889 liver development; GO:0005975 carbohydrate metabolic process; GO:0005996 monosaccharide metabolic process; GO:0006006 glucose metabolic process; GO:0006082 organic acid metabolic process; GO:0006090 pyruvate metabolic process; GO:0006091 generation of precursor metabolites and energy; GO:0006096 g…	GO:0001917 photoreceptor inner segment; GO:0005622 intracellular anatomical structure; GO:0005634 nucleus; GO:0005737 cytoplasm; GO:0005829 cytosol; GO:0005886 plasma membrane; GO:0005929 cilium; GO:0016020 membrane; GO:0032991 protein-containing complex; GO:0035770 ribonucleoprotein granule; GO:0036464 cytoplasmic ribonucleoprotein granule; GO:0042995 cell projection; GO:0043186 P granule; GO:00…	GO:0000166 nucleotide binding; GO:0003824 catalytic activity; GO:0004743 pyruvate kinase activity; GO:0005488 binding; GO:0005515 protein binding; GO:0016740 transferase activity; GO:0016772 transferase activity, transferring phosphorus-containing groups; GO:0016773 phosphotransferase activity, alcohol group as acceptor; GO:0017076 purine nucleotide binding; GO:0030554 adenyl nucleotide binding; …	PF00224; PF02887	PF00224 Pyruvate kinase, barrel domain; PF02887 Pyruvate kinase, alpha/beta domain	G	KOG2323	Pyruvate kinase	WP3614 Photodynamic therapy induced HIF 1 survival signaling;WP3925 Amino acid metabolism;WP4018 Clear cell renal cell carcinoma pathways;WP4290 Metabolic reprogramming in colon cancer;WP4629 Aerobic glycolysis;WP5049 Glycolysis in senescence;WP5211 Glucose metabolism in triple negative breast cancer cells;WP5220 Metabolic reprogramming in pancreatic cancer;WP534 Glycolysis and gluconeogenesis;WP…	https://www.wikipathways.org/instance/WP3614;https://www.wikipathways.org/instance/WP3925;https://www.wikipathways.org/instance/WP4018;https://www.wikipathways.org/instance/WP4290;https://www.wikipathways.org/instance/WP4629;https://www.wikipathways.org/instance/WP5049;https://www.wikipathways.org/instance/WP5211;https://www.wikipathways.org/instance/WP5220;https://www.wikipathways.org/instance/W…		R-HSA-168249 Innate Immune System;R-HSA-168256 Immune System;R-HSA-6798695 Neutrophil degranulation	https://reactome.org/PathwayBrowser/#/R-HSA-168249;https://reactome.org/PathwayBrowser/#/R-HSA-168256;https://reactome.org/PathwayBrowser/#/R-HSA-6798695	GLYCOLYSIS	https://www.gsea-msigdb.org/gsea/msigdb/human/geneset/HALLMARK_GLYCOLYSIS
P68371	Tubulin beta-4B chain OS=Homo sapiens OX=9606 GN=TUBB4B PE=1 SV=1	TUBB4B	49.8	1965	74	1	23	51	9.61e+08	cytoplasm,nucleus	K07375	TUBB; tubulin beta	hsa05016 Huntington disease; hsa04814 Motor proteins; hsa04540 Gap junction; hsa05012 Parkinson disease; hsa05010 Alzheimer disease; hsa05132 Salmonella infection; hsa04145 Phagosome; hsa05130 Pathogenic Escherichia coli infection; hsa05022 Pathways of neurodegeneration - multiple diseases; hsa05014 Amyotrophic lateral sclerosis; hsa05020 Prion disease	GO:0000086 G2/M transition of mitotic cell cycle; GO:0000278 mitotic cell cycle; GO:0001775 cell activation; GO:0001906 cell killing; GO:0001909 leukocyte mediated cytotoxicity; GO:0002228 natural killer cell mediated immunity; GO:0002252 immune effector process; GO:0002263 cell activation involved in immune response; GO:0002274 myeloid leukocyte activation; GO:0002275 myeloid cell activation inv…	GO:0000323 lytic vacuole; GO:0005576 extracellular region; GO:0005622 intracellular anatomical structure; GO:0005737 cytoplasm; GO:0005764 lysosome; GO:0005766 primary lysosome; GO:0005773 vacuole; GO:0005775 vacuolar lumen; GO:0005829 cytosol; GO:0005856 cytoskeleton; GO:0005874 microtubule; GO:0012505 endomembrane system; GO:0015630 microtubule cytoskeleton; GO:0030141 secretory granule; GO:003…	GO:0000166 nucleotide binding; GO:0001882 nucleoside binding; GO:0001883 purine nucleoside binding; GO:0003676 nucleic acid binding; GO:0003723 RNA binding; GO:0003725 double-stranded RNA binding; GO:0005102 signaling receptor binding; GO:0005488 binding; GO:0005515 protein binding; GO:0005525 GTP binding; GO:0017076 purine nucleotide binding; GO:0019001 guanyl nucleotide binding; GO:0032549 ribo…	PF00091; PF03953	PF00091 Tubulin/FtsZ family, GTPase domain; PF03953 Tubulin C-terminal domain	Z	KOG1375	Beta tubulin	WP2059 Alzheimer 39 s disease and miRNA effects;WP2272 Pathogenic Escherichia coli infection;WP2359 Parkin ubiquitin proteasomal system pathway;WP5124 Alzheimer 39 s disease	https://www.wikipathways.org/instance/WP2059;https://www.wikipathways.org/instance/WP2272;https://www.wikipathways.org/instance/WP2359;https://www.wikipathways.org/instance/WP5124		R-HSA-109582 Hemostasis;R-HSA-112314 Neurotransmitter receptors and postsynaptic signal transmission;R-HSA-112315 Transmission across Chemical Synapses;R-HSA-112316 Neuronal System;R-HSA-1169410 Antiviral mechanism by IFN-stimulated genes;R-HSA-1266738 Developmental Biology;R-HSA-1280215 Cytokine Signaling in Immune system;R-HSA-1280218 Adaptive Immune System;R-HSA-1445148 Translocation of SLC2A4…
Q9BVA1	Tubulin beta-2B chain OS=Homo sapiens OX=9606 GN=TUBB2B PE=1 SV=1	TUBB2B	49.9	1906	68	1	21	47	1.96e+08	cytoplasm	K07375	TUBB; tubulin beta	hsa05016 Huntington disease; hsa04814 Motor proteins; hsa04540 Gap junction; hsa05012 Parkinson disease; hsa05010 Alzheimer disease; hsa05132 Salmonella infection; hsa04145 Phagosome; hsa05130 Pathogenic Escherichia coli infection; hsa05022 Pathways of neurodegeneration - multiple diseases; hsa05014 Amyotrophic lateral sclerosis; hsa05020 Prion disease	GO:0001764 neuron migration; GO:0007017 microtubule-based process; GO:0007275 multicellular organism development; GO:0007399 nervous system development; GO:0009987 cellular process; GO:0010720 positive regulation of cell development; GO:0010770 positive regulation of cell morphogenesis; GO:0010975 regulation of neuron projection development; GO:0010976 positive regulation of neuron projection dev…	GO:0005622 intracellular anatomical structure; GO:0005856 cytoskeleton; GO:0005874 microtubule; GO:0015630 microtubule cytoskeleton; GO:0043226 organelle; GO:0043228 non-membrane-bounded organelle; GO:0043229 intracellular organelle; GO:0043232 intracellular non-membrane-bounded organelle; GO:0099080 supramolecular complex; GO:0099081 supramolecular polymer; GO:0099512 supramolecular fiber; GO:00…	GO:0005488 binding; GO:0005515 protein binding; GO:0046982 protein heterodimerization activity; GO:0046983 protein dimerization activity;	PF00091; PF03953	PF00091 Tubulin/FtsZ family, GTPase domain; PF03953 Tubulin C-terminal domain	Z	KOG1375	Beta tubulin	WP2059 Alzheimer 39 s disease and miRNA effects;WP2272 Pathogenic Escherichia coli infection;WP2359 Parkin ubiquitin proteasomal system pathway;WP5124 Alzheimer 39 s disease	https://www.wikipathways.org/instance/WP2059;https://www.wikipathways.org/instance/WP2272;https://www.wikipathways.org/instance/WP2359;https://www.wikipathways.org/instance/WP5124		R-HSA-109582 Hemostasis;R-HSA-112314 Neurotransmitter receptors and postsynaptic signal transmission;R-HSA-112315 Transmission across Chemical Synapses;R-HSA-112316 Neuronal System;R-HSA-1169410 Antiviral mechanism by IFN-stimulated genes;R-HSA-1266738 Developmental Biology;R-HSA-1280215 Cytokine Signaling in Immune system;R-HSA-1280218 Adaptive Immune System;R-HSA-1445148 Translocation of SLC2A4…		ESTROGEN RESPONSE EARLY	https://www.gsea-msigdb.org/gsea/msigdb/human/geneset/HALLMARK_ESTROGEN_RESPONSE_EARLY
P07195	L-lactate dehydrogenase B chain OS=Homo sapiens OX=9606 GN=LDHB PE=1 SV=2	LDHB	36.6	1833	57	15	17	37	7.37e+09	cytoplasm	K00016	LDH; L-lactate dehydrogenase [EC:1.1.1.27]	hsa00270 Cysteine and methionine metabolism; hsa04066 HIF-1 signaling pathway; hsa04922 Glucagon signaling pathway; hsa00620 Pyruvate metabolism; hsa00010 Glycolysis / Gluconeogenesis; hsa00640 Propanoate metabolism; hsa01100 Metabolic pathways; hsa05230 Central carbon metabolism in cancer	GO:0000768 syncytium formation by plasma membrane fusion; GO:0006082 organic acid metabolic process; GO:0006089 lactate metabolic process; GO:0006090 pyruvate metabolic process; GO:0006139 nucleobase-containing compound metabolic process; GO:0006725 cellular aromatic compound metabolic process; GO:0006753 nucleoside phosphate metabolic process; GO:0006793 phosphorus metabolic process; GO:0006796 …	GO:0005622 intracellular anatomical structure; GO:0005737 cytoplasm; GO:0005829 cytosol; GO:0016020 membrane; GO:0043209 myelin sheath; GO:0045121 membrane raft; GO:0098857 membrane microdomain;	GO:0000166 nucleotide binding; GO:0003824 catalytic activity; GO:0004457 lactate dehydrogenase activity; GO:0004459 L-lactate dehydrogenase activity; GO:0005488 binding; GO:0005515 protein binding; GO:0016491 oxidoreductase activity; GO:0016614 oxidoreductase activity, acting on CH-OH group of donors; GO:0016616 oxidoreductase activity, acting on the CH-OH group of donors, NAD or NADP as acceptor…	PF00056; PF02866	PF00056 lactate/malate dehydrogenase, NAD binding domain; PF02866 lactate/malate dehydrogenase, alpha/beta C-terminal domain	C	KOG1495	Lactate dehydrogenase	WP4018 Clear cell renal cell carcinoma pathways;WP4236 Krebs cycle disorders;WP4595 Urea cycle and associated pathways;WP5314 Lactate shuttle in glial cells;WP534 Glycolysis and gluconeogenesis;WP5355 Metabolic Epileptic Disorders	https://www.wikipathways.org/instance/WP4018;https://www.wikipathways.org/instance/WP4236;https://www.wikipathways.org/instance/WP4595;https://www.wikipathways.org/instance/WP5314;https://www.wikipathways.org/instance/WP534;https://www.wikipathways.org/instance/WP5355		R-HSA-1428517 The citric acid (TCA) cycle and respiratory electron transport;R-HSA-1430728 Metabolism;R-HSA-70268 Pyruvate metabolism;R-HSA-71406 Pyruvate metabolism and Citric Acid (TCA) cycle	https://reactome.org/PathwayBrowser/#/R-HSA-1428517;https://reactome.org/PathwayBrowser/#/R-HSA-1430728;https://reactome.org/PathwayBrowser/#/R-HSA-70268;https://reactome.org/PathwayBrowser/#/R-HSA-71406	OXIDATIVE PHOSPHORYLATION;P53 PATHWAY	https://www.gsea-msigdb.org/gsea/msigdb/human/geneset/HALLMARK_OXIDATIVE_PHOSPHORYLATION;https://www.gsea-msigdb.org/gsea/msigdb/human/geneset/HALLMARK_P53_PATHWAY
Q13885	Tubulin beta-2A chain OS=Homo sapiens OX=9606 GN=TUBB2A PE=1 SV=1	TUBB2A	49.9	1829	59	1	20	45	3.68e+07	cytoplasm	K07375	TUBB; tubulin beta	hsa05016 Huntington disease; hsa04814 Motor proteins; hsa04540 Gap junction; hsa05012 Parkinson disease; hsa05010 Alzheimer disease; hsa05132 Salmonella infection; hsa04145 Phagosome; hsa05130 Pathogenic Escherichia coli infection; hsa05022 Pathways of neurodegeneration - multiple diseases; hsa05014 Amyotrophic lateral sclerosis; hsa05020 Prion disease		GO:0005622 intracellular anatomical structure; GO:0005856 cytoskeleton; GO:0005874 microtubule; GO:0015630 microtubule cytoskeleton; GO:0043226 organelle; GO:0043228 non-membrane-bounded organelle; GO:0043229 intracellular organelle; GO:0043232 intracellular non-membrane-bounded organelle; GO:0099080 supramolecular complex; GO:0099081 supramolecular polymer; GO:0099512 supramolecular fiber; GO:00…		PF00091; PF03953	PF00091 Tubulin/FtsZ family, GTPase domain; PF03953 Tubulin C-terminal domain	Z	KOG1375	Beta tubulin	WP2059 Alzheimer 39 s disease and miRNA effects;WP2272 Pathogenic Escherichia coli infection;WP2359 Parkin ubiquitin proteasomal system pathway;WP5124 Alzheimer 39 s disease	https://www.wikipathways.org/instance/WP2059;https://www.wikipathways.org/instance/WP2272;https://www.wikipathways.org/instance/WP2359;https://www.wikipathways.org/instance/WP5124		R-HSA-109582 Hemostasis;R-HSA-112314 Neurotransmitter receptors and postsynaptic signal transmission;R-HSA-112315 Transmission across Chemical Synapses;R-HSA-112316 Neuronal System;R-HSA-1169410 Antiviral mechanism by IFN-stimulated genes;R-HSA-1266738 Developmental Biology;R-HSA-1280215 Cytokine Signaling in Immune system;R-HSA-1280218 Adaptive Immune System;R-HSA-1445148 Translocation of SLC2A4…		TNFA SIGNALING VIA NFKB;UNFOLDED PROTEIN RESPONSE	https://www.gsea-msigdb.org/gsea/msigdb/human/geneset/HALLMARK_TNFA_SIGNALING_VIA_NFKB;https://www.gsea-msigdb.org/gsea/msigdb/human/geneset/HALLMARK_UNFOLDED_PROTEIN_RESPONSE
P04350	Tubulin beta-4A chain OS=Homo sapiens OX=9606 GN=TUBB4A PE=1 SV=2	TUBB4A	49.6	1797	74	2	22	48	4.70e+08	cytoplasm,nucleus	K07375	TUBB; tubulin beta	hsa05016 Huntington disease; hsa04814 Motor proteins; hsa04540 Gap junction; hsa05012 Parkinson disease; hsa05010 Alzheimer disease; hsa05132 Salmonella infection; hsa04145 Phagosome; hsa05130 Pathogenic Escherichia coli infection; hsa05022 Pathways of neurodegeneration - multiple diseases; hsa05014 Amyotrophic lateral sclerosis; hsa05020 Prion disease	GO:0000086 G2/M transition of mitotic cell cycle; GO:0000278 mitotic cell cycle; GO:0006996 organelle organization; GO:0007049 cell cycle; GO:0007346 regulation of mitotic cell cycle; GO:0009987 cellular process; GO:0010389 regulation of G2/M transition of mitotic cell cycle; GO:0010564 regulation of cell cycle process; GO:0010639 negative regulation of organelle organization; GO:0016043 cellular…	GO:0005622 intracellular anatomical structure; GO:0005737 cytoplasm; GO:0005829 cytosol; GO:0005856 cytoskeleton; GO:0005874 microtubule; GO:0005929 cilium; GO:0005930 axoneme; GO:0015630 microtubule cytoskeleton; GO:0030424 axon; GO:0032838 plasma membrane bounded cell projection cytoplasm; GO:0033269 internode region of axon; GO:0036477 somatodendritic compartment; GO:0042995 cell projection; G…	GO:0005488 binding; GO:0005509 calcium ion binding; GO:0043167 ion binding; GO:0043169 cation binding; GO:0046872 metal ion binding;	PF00091; PF03953	PF00091 Tubulin/FtsZ family, GTPase domain; PF03953 Tubulin C-terminal domain	Z	KOG1375	Beta tubulin	WP2059 Alzheimer 39 s disease and miRNA effects;WP2272 Pathogenic Escherichia coli infection;WP2359 Parkin ubiquitin proteasomal system pathway;WP5124 Alzheimer 39 s disease	https://www.wikipathways.org/instance/WP2059;https://www.wikipathways.org/instance/WP2272;https://www.wikipathways.org/instance/WP2359;https://www.wikipathways.org/instance/WP5124		R-HSA-109582 Hemostasis;R-HSA-112314 Neurotransmitter receptors and postsynaptic signal transmission;R-HSA-112315 Transmission across Chemical Synapses;R-HSA-112316 Neuronal System;R-HSA-1169410 Antiviral mechanism by IFN-stimulated genes;R-HSA-1266738 Developmental Biology;R-HSA-1280215 Cytokine Signaling in Immune system;R-HSA-1280218 Adaptive Immune System;R-HSA-1445148 Translocation of SLC2A4…
P50990	T-complex protein 1 subunit theta OS=Homo sapiens OX=9606 GN=CCT8 PE=1 SV=4	CCT8	59.6	1779	66	29	29	43	3.21e+09	cytoplasm	K09500			GO:0000003 reproduction; GO:0001775 cell activation; GO:0002252 immune effector process; GO:0002263 cell activation involved in immune response; GO:0002274 myeloid leukocyte activation; GO:0002275 myeloid cell activation involved in immune response; GO:0002283 neutrophil activation involved in immune response; GO:0002366 leukocyte activation involved in immune response; GO:0002376 immune system p…	GO:0000323 lytic vacuole; GO:0002199 zona pellucida receptor complex; GO:0005576 extracellular region; GO:0005622 intracellular anatomical structure; GO:0005634 nucleus; GO:0005654 nucleoplasm; GO:0005737 cytoplasm; GO:0005764 lysosome; GO:0005766 primary lysosome; GO:0005773 vacuole; GO:0005775 vacuolar lumen; GO:0005813 centrosome; GO:0005815 microtubule organizing center; GO:0005829 cytosol; G…	GO:0003824 catalytic activity; GO:0005488 binding; GO:0005515 protein binding; GO:0016462 pyrophosphatase activity; GO:0016787 hydrolase activity; GO:0016817 hydrolase activity, acting on acid anhydrides; GO:0016818 hydrolase activity, acting on acid anhydrides, in phosphorus-containing anhydrides; GO:0016887 ATP hydrolysis activity; GO:0017111 ribonucleoside triphosphate phosphatase activity; GO…			O	KOG0362	Chaperonin complex component, TCP-1 theta subunit (CCT8)	WP4949 16p11 2 proximal deletion syndrome	https://www.wikipathways.org/instance/WP4949		R-HSA-168249 Innate Immune System;R-HSA-168256 Immune System;R-HSA-1852241 Organelle biogenesis and maintenance;R-HSA-389957 Prefoldin mediated transfer of substrate to CCT/TriC;R-HSA-389958 Cooperation of Prefoldin and TriC/CCT in actin and tubulin folding;R-HSA-389960 Formation of tubulin folding intermediates by CCT/TriC;R-HSA-390450 Folding of actin by CCT/TriC;R-HSA-390466 Chaperonin-mediate…	https://reactome.org/PathwayBrowser/#/R-HSA-168249;https://reactome.org/PathwayBrowser/#/R-HSA-168256;https://reactome.org/PathwayBrowser/#/R-HSA-1852241;https://reactome.org/PathwayBrowser/#/R-HSA-389957;https://reactome.org/PathwayBrowser/#/R-HSA-389958;https://reactome.org/PathwayBrowser/#/R-HSA-389960;https://reactome.org/PathwayBrowser/#/R-HSA-390450;https://reactome.org/PathwayBrowser/#/R-H…
P55072	Transitional endoplasmic reticulum ATPase OS=Homo sapiens OX=9606 GN=VCP PE=1 SV=4	VCP	89.3	1776	59	35	35	45	2.54e+09	cytoplasm,nucleus	K13525	VCP; transitional endoplasmic reticulum ATPase	hsa05134 Legionellosis; hsa04137 Mitophagy - animal; hsa05022 Pathways of neurodegeneration - multiple diseases; hsa05014 Amyotrophic lateral sclerosis; hsa04141 Protein processing in endoplasmic reticulum	GO:0000003 reproduction; GO:0000226 microtubule cytoskeleton organization; GO:0000731 DNA synthesis involved in DNA repair; GO:0000902 cell morphogenesis; GO:0001775 cell activation; GO:0002082 regulation of oxidative phosphorylation; GO:0002165 instar larval or pupal development; GO:0002252 immune effector process; GO:0002263 cell activation involved in immune response; GO:0002274 myeloid leukoc…	GO:0000323 lytic vacuole; GO:0000502 proteasome complex; GO:0000785 chromatin; GO:0005576 extracellular region; GO:0005622 intracellular anatomical structure; GO:0005634 nucleus; GO:0005654 nucleoplasm; GO:0005694 chromosome; GO:0005737 cytoplasm; GO:0005764 lysosome; GO:0005766 primary lysosome; GO:0005767 secondary lysosome; GO:0005773 vacuole; GO:0005775 vacuolar lumen; GO:0005776 autophagosom…	GO:0000166 nucleotide binding; GO:0002020 protease binding; GO:0003824 catalytic activity; GO:0005102 signaling receptor binding; GO:0005488 binding; GO:0005515 protein binding; GO:0005524 ATP binding; GO:0008047 enzyme activator activity; GO:0016462 pyrophosphatase activity; GO:0016504 peptidase activator activity; GO:0016787 hydrolase activity; GO:0016817 hydrolase activity, acting on acid anhy…	PF02359; PF02933; PF00004; PF17862; PF09336	PF02359 Cell division protein 48 (CDC48), N-terminal domain; PF02933 Cell division protein 48 (CDC48), domain 2; PF00004 ATPase family associated with various cellular activities (AAA); PF17862 AAA+ lid domain; PF09336 Vps4 C terminal oligomerisation domain	O	KOG0730	AAA+-type ATPase	WP5202 Alstrom syndrome;WP5205 Clock controlled autophagy in bone metabolism	https://www.wikipathways.org/instance/WP5202;https://www.wikipathways.org/instance/WP5205		R-HSA-110313 Translesion synthesis by Y family DNA polymerases bypasses lesions on DNA template;R-HSA-110320 Translesion Synthesis by POLH;R-HSA-162582 Signal Transduction;R-HSA-1632852 Macroautophagy;R-HSA-1643685 Disease;R-HSA-168249 Innate Immune System;R-HSA-168256 Immune System;R-HSA-194315 Signaling by Rho GTPases;R-HSA-2262752 Cellular responses to stress;R-HSA-3371511 HSF1 activation;R-HS…
Q99832	T-complex protein 1 subunit eta OS=Homo sapiens OX=9606 GN=CCT7 PE=1 SV=2	CCT7	59.3	1738	57	26	26	37	2.73e+09	cytoplasm	K09499			GO:0000003 reproduction; GO:0006457 protein folding; GO:0006458 'de novo' protein folding; GO:0006810 transport; GO:0007338 single fertilization; GO:0007339 binding of sperm to zona pellucida; GO:0008037 cell recognition; GO:0009566 fertilization; GO:0009889 regulation of biosynthetic process; GO:0009891 positive regulation of biosynthetic process; GO:0009893 positive regulation of metabolic proc…	GO:0002199 zona pellucida receptor complex; GO:0005622 intracellular anatomical structure; GO:0005737 cytoplasm; GO:0005829 cytosol; GO:0005832 chaperonin-containing T-complex; GO:0005856 cytoskeleton; GO:0005874 microtubule; GO:0015630 microtubule cytoskeleton; GO:0032991 protein-containing complex; GO:0043226 organelle; GO:0043228 non-membrane-bounded organelle; GO:0043229 intracellular organel…	GO:0005488 binding; GO:0005515 protein binding; GO:0042802 identical protein binding; GO:0044183 protein folding chaperone; GO:0051082 unfolded protein binding;			O	KOG0361	Chaperonin complex component, TCP-1 eta subunit (CCT7)	WP3888 VEGFA VEGFR2 signaling;WP4949 16p11 2 proximal deletion syndrome	https://www.wikipathways.org/instance/WP3888;https://www.wikipathways.org/instance/WP4949		R-HSA-162582 Signal Transduction;R-HSA-194315 Signaling by Rho GTPases;R-HSA-389957 Prefoldin mediated transfer of substrate to CCT/TriC;R-HSA-389958 Cooperation of Prefoldin and TriC/CCT in actin and tubulin folding;R-HSA-389960 Formation of tubulin folding intermediates by CCT/TriC;R-HSA-390450 Folding of actin by CCT/TriC;R-HSA-390466 Chaperonin-mediated protein folding;R-HSA-390471 Associatio…	https://reactome.org/PathwayBrowser/#/R-HSA-162582;https://reactome.org/PathwayBrowser/#/R-HSA-194315;https://reactome.org/PathwayBrowser/#/R-HSA-389957;https://reactome.org/PathwayBrowser/#/R-HSA-389958;https://reactome.org/PathwayBrowser/#/R-HSA-389960;https://reactome.org/PathwayBrowser/#/R-HSA-390450;https://reactome.org/PathwayBrowser/#/R-HSA-390466;https://reactome.org/PathwayBrowser/#/R-HS…	MYC TARGETS V1	https://www.gsea-msigdb.org/gsea/msigdb/human/geneset/HALLMARK_MYC_TARGETS_V1
P12268	Inosine-5'-monophosphate dehydrogenase 2 OS=Homo sapiens OX=9606 GN=IMPDH2 PE=1 SV=2	IMPDH2	55.8	1721	66	27	27	40	2.47e+09	cytoplasm	K00088	IMPDH; IMP dehydrogenase [EC:1.1.1.205]	hsa00983 Drug metabolism - other enzymes; hsa01232 Nucleotide metabolism; hsa00230 Purine metabolism; hsa01100 Metabolic pathways	GO:0000902 cell morphogenesis; GO:0001654 eye development; GO:0001775 cell activation; GO:0002252 immune effector process; GO:0002263 cell activation involved in immune response; GO:0002274 myeloid leukocyte activation; GO:0002275 myeloid cell activation involved in immune response; GO:0002283 neutrophil activation involved in immune response; GO:0002366 leukocyte activation involved in immune re…	GO:0005576 extracellular region; GO:0005622 intracellular anatomical structure; GO:0005634 nucleus; GO:0005737 cytoplasm; GO:0005829 cytosol; GO:0012505 endomembrane system; GO:0030141 secretory granule; GO:0031410 cytoplasmic vesicle; GO:0031974 membrane-enclosed lumen; GO:0031982 vesicle; GO:0031983 vesicle lumen; GO:0034774 secretory granule lumen; GO:0043226 organelle; GO:0043227 membrane-bou…	GO:0000166 nucleotide binding; GO:0003824 catalytic activity; GO:0003938 IMP dehydrogenase activity; GO:0005488 binding; GO:0016491 oxidoreductase activity; GO:0016614 oxidoreductase activity, acting on CH-OH group of donors; GO:0016616 oxidoreductase activity, acting on the CH-OH group of donors, NAD or NADP as acceptor; GO:0036094 small molecule binding; GO:0097159 organic cyclic compound bindi…	PF00478; PF00571	PF00478 IMP dehydrogenase / GMP reductase domain; PF00571 CBS domain	F	KOG2550	IMP dehydrogenase/GMP reductase	WP4312 Rett syndrome causing genes	https://www.wikipathways.org/instance/WP4312		R-HSA-1430728 Metabolism;R-HSA-15869 Metabolism of nucleotides;R-HSA-1643685 Disease;R-HSA-168249 Innate Immune System;R-HSA-168256 Immune System;R-HSA-5663205 Infectious disease;R-HSA-6798695 Neutrophil degranulation;R-HSA-73817 Purine ribonucleoside monophosphate biosynthesis;R-HSA-8956320 Nucleotide biosynthesis;R-HSA-9679191 Potential therapeutics for SARS;R-HSA-9679506 SARS-CoV Infections;R-…	https://reactome.org/PathwayBrowser/#/R-HSA-1430728;https://reactome.org/PathwayBrowser/#/R-HSA-15869;https://reactome.org/PathwayBrowser/#/R-HSA-1643685;https://reactome.org/PathwayBrowser/#/R-HSA-168249;https://reactome.org/PathwayBrowser/#/R-HSA-168256;https://reactome.org/PathwayBrowser/#/R-HSA-5663205;https://reactome.org/PathwayBrowser/#/R-HSA-6798695;https://reactome.org/PathwayBrowser/#/R…	DNA REPAIR;MYC TARGETS V1	https://www.gsea-msigdb.org/gsea/msigdb/human/geneset/HALLMARK_DNA_REPAIR;https://www.gsea-msigdb.org/gsea/msigdb/human/geneset/HALLMARK_MYC_TARGETS_V1
P04406	Glyceraldehyde-3-phosphate dehydrogenase OS=Homo sapiens OX=9606 GN=GAPDH PE=1 SV=3	GAPDH	36	1714	68	18	18	38	7.49e+09	cytoplasm	K00134	GAPDH; glyceraldehyde 3-phosphate dehydrogenase (phosphorylating) [EC:1.2.1.12]	hsa05415 Diabetic cardiomyopathy; hsa05010 Alzheimer disease; hsa05132 Salmonella infection; hsa04066 HIF-1 signaling pathway; hsa00010 Glycolysis / Gluconeogenesis; hsa05130 Pathogenic Escherichia coli infection; hsa01200 Carbon metabolism; hsa01230 Biosynthesis of amino acids; hsa01100 Metabolic pathways	GO:0000226 microtubule cytoskeleton organization; GO:0000740 nuclear membrane fusion; GO:0000768 syncytium formation by plasma membrane fusion; GO:0001817 regulation of cytokine production; GO:0001819 positive regulation of cytokine production; GO:0001906 cell killing; GO:0001907 killing by symbiont of host cells; GO:0002376 immune system process; GO:0002791 regulation of peptide secretion; GO:00…	GO:0005622 intracellular anatomical structure; GO:0005634 nucleus; GO:0005635 nuclear envelope; GO:0005737 cytoplasm; GO:0005811 lipid droplet; GO:0005829 cytosol; GO:0005856 cytoskeleton; GO:0005886 plasma membrane; GO:0012505 endomembrane system; GO:0015630 microtubule cytoskeleton; GO:0016020 membrane; GO:0030016 myofibril; GO:0030017 sarcomere; GO:0030018 Z disc; GO:0031090 organelle membrane…	GO:0003824 catalytic activity; GO:0004365 glyceraldehyde-3-phosphate dehydrogenase (NAD+) (phosphorylating) activity; GO:0004857 enzyme inhibitor activity; GO:0004866 endopeptidase inhibitor activity; GO:0005488 binding; GO:0005515 protein binding; GO:0008017 microtubule binding; GO:0008092 cytoskeletal protein binding; GO:0015631 tubulin binding; GO:0016491 oxidoreductase activity; GO:0016620 ox…	PF00044; PF02800	PF00044 Glyceraldehyde 3-phosphate dehydrogenase, NAD binding domain; PF02800 Glyceraldehyde 3-phosphate dehydrogenase, C-terminal domain	G	KOG0657	Glyceraldehyde 3-phosphate dehydrogenase	WP1946 Cori cycle;WP2059 Alzheimer 39 s disease and miRNA effects;WP2456 HIF1A and PPARG regulation of glycolysis;WP3888 VEGFA VEGFR2 signaling;WP4018 Clear cell renal cell carcinoma pathways;WP4290 Metabolic reprogramming in colon cancer;WP4629 Aerobic glycolysis;WP4932 7q11 23 copy number variation syndrome;WP5049 Glycolysis in senescence;WP5124 Alzheimer 39 s disease;WP5294 Sildenafil treatmen…	https://www.wikipathways.org/instance/WP1946;https://www.wikipathways.org/instance/WP2059;https://www.wikipathways.org/instance/WP2456;https://www.wikipathways.org/instance/WP3888;https://www.wikipathways.org/instance/WP4018;https://www.wikipathways.org/instance/WP4290;https://www.wikipathways.org/instance/WP4629;https://www.wikipathways.org/instance/WP4932;https://www.wikipathways.org/instance/W…		R-HSA-1430728 Metabolism;R-HSA-70171 Glycolysis;R-HSA-70263 Gluconeogenesis;R-HSA-70326 Glucose metabolism;R-HSA-71387 Metabolism of carbohydrates	https://reactome.org/PathwayBrowser/#/R-HSA-1430728;https://reactome.org/PathwayBrowser/#/R-HSA-70171;https://reactome.org/PathwayBrowser/#/R-HSA-70263;https://reactome.org/PathwayBrowser/#/R-HSA-70326;https://reactome.org/PathwayBrowser/#/R-HSA-71387	HYPOXIA;MTORC1 SIGNALING	https://www.gsea-msigdb.org/gsea/msigdb/human/geneset/HALLMARK_HYPOXIA;https://www.gsea-msigdb.org/gsea/msigdb/human/geneset/HALLMARK_MTORC1_SIGNALING
P42704	Leucine-rich PPR motif-containing protein, mitochondrial OS=Homo sapiens OX=9606 GN=LRPPRC PE=1 SV=3	LRPPRC	157.8	1684	38	39	39	43	1.09e+09	mitochondria	K17964			GO:0000959 mitochondrial RNA metabolic process; GO:0000960 regulation of mitochondrial RNA catabolic process; GO:0000961 negative regulation of mitochondrial RNA catabolic process; GO:0000963 mitochondrial RNA processing; GO:0000965 mitochondrial RNA 3'-end processing; GO:0002082 regulation of oxidative phosphorylation; GO:0006139 nucleobase-containing compound metabolic process; GO:0006140 regul…	GO:0000228 nuclear chromosome; GO:0000793 condensed chromosome; GO:0000794 condensed nuclear chromosome; GO:0005622 intracellular anatomical structure; GO:0005634 nucleus; GO:0005635 nuclear envelope; GO:0005637 nuclear inner membrane; GO:0005640 nuclear outer membrane; GO:0005654 nucleoplasm; GO:0005694 chromosome; GO:0005737 cytoplasm; GO:0005739 mitochondrion; GO:0005759 mitochondrial matrix; …	GO:0003676 nucleic acid binding; GO:0003677 DNA binding; GO:0003697 single-stranded DNA binding; GO:0003723 RNA binding; GO:0003729 mRNA binding; GO:0003730 mRNA 3'-UTR binding; GO:0003824 catalytic activity; GO:0004518 nuclease activity; GO:0004519 endonuclease activity; GO:0005488 binding; GO:0005515 protein binding; GO:0008017 microtubule binding; GO:0008092 cytoskeletal protein binding; GO:00…			A	KOG4318	Bicoid mRNA stability factor	WP2853 Endoderm differentiation;WP4352 Ciliary landscape	https://www.wikipathways.org/instance/WP2853;https://www.wikipathways.org/instance/WP4352		R-HSA-1428517 The citric acid (TCA) cycle and respiratory electron transport;R-HSA-1430728 Metabolism;R-HSA-163200 Respiratory electron transport, ATP synthesis by chemiosmotic coupling, and heat production by uncoupling proteins.;R-HSA-212436 Generic Transcription Pathway;R-HSA-2262752 Cellular responses to stress;R-HSA-3700989 Transcriptional Regulation by TP53;R-HSA-5628897 TP53 Regulates Meta…	https://reactome.org/PathwayBrowser/#/R-HSA-1428517;https://reactome.org/PathwayBrowser/#/R-HSA-1430728;https://reactome.org/PathwayBrowser/#/R-HSA-163200;https://reactome.org/PathwayBrowser/#/R-HSA-212436;https://reactome.org/PathwayBrowser/#/R-HSA-2262752;https://reactome.org/PathwayBrowser/#/R-HSA-3700989;https://reactome.org/PathwayBrowser/#/R-HSA-5628897;https://reactome.org/PathwayBrowser/#…	MITOTIC SPINDLE;OXIDATIVE PHOSPHORYLATION	https://www.gsea-msigdb.org/gsea/msigdb/human/geneset/HALLMARK_MITOTIC_SPINDLE;https://www.gsea-msigdb.org/gsea/msigdb/human/geneset/HALLMARK_OXIDATIVE_PHOSPHORYLATION
P00558	Phosphoglycerate kinase 1 OS=Homo sapiens OX=9606 GN=PGK1 PE=1 SV=3	PGK1	44.6	1647	64	25	25	40	2.80e+09	cytoplasm	K00927	PGK; phosphoglycerate kinase [EC:2.7.2.3]	hsa04066 HIF-1 signaling pathway; hsa00010 Glycolysis / Gluconeogenesis; hsa01200 Carbon metabolism; hsa01230 Biosynthesis of amino acids; hsa01100 Metabolic pathways	GO:0000768 syncytium formation by plasma membrane fusion; GO:0001666 response to hypoxia; GO:0005975 carbohydrate metabolic process; GO:0005996 monosaccharide metabolic process; GO:0006006 glucose metabolic process; GO:0006007 glucose catabolic process; GO:0006082 organic acid metabolic process; GO:0006090 pyruvate metabolic process; GO:0006091 generation of precursor metabolites and energy; GO:0…	GO:0005576 extracellular region; GO:0005615 extracellular space; GO:0005622 intracellular anatomical structure; GO:0005694 chromosome; GO:0005737 cytoplasm; GO:0005829 cytosol; GO:0016020 membrane; GO:0030016 myofibril; GO:0030017 sarcomere; GO:0030018 Z disc; GO:0031430 M band; GO:0031672 A band; GO:0031674 I band; GO:0043226 organelle; GO:0043228 non-membrane-bounded organelle; GO:0043229 intra…	GO:0000166 nucleotide binding; GO:0003824 catalytic activity; GO:0004618 phosphoglycerate kinase activity; GO:0005488 binding; GO:0005524 ATP binding; GO:0015036 disulfide oxidoreductase activity; GO:0016301 kinase activity; GO:0016491 oxidoreductase activity; GO:0016651 oxidoreductase activity, acting on NAD(P)H; GO:0016667 oxidoreductase activity, acting on a sulfur group of donors; GO:0016668 …	PF00162	PF00162 Phosphoglycerate kinase	G	KOG1367	3-phosphoglycerate kinase	WP1946 Cori cycle;WP3614 Photodynamic therapy induced HIF 1 survival signaling;WP3888 VEGFA VEGFR2 signaling;WP4018 Clear cell renal cell carcinoma pathways;WP4290 Metabolic reprogramming in colon cancer;WP4629 Aerobic glycolysis;WP5049 Glycolysis in senescence;WP5216 Warburg effect modulated by deubiquitinating enzymes and their substrates;WP534 Glycolysis and gluconeogenesis;WP5355 Metabolic Ep…	https://www.wikipathways.org/instance/WP1946;https://www.wikipathways.org/instance/WP3614;https://www.wikipathways.org/instance/WP3888;https://www.wikipathways.org/instance/WP4018;https://www.wikipathways.org/instance/WP4290;https://www.wikipathways.org/instance/WP4629;https://www.wikipathways.org/instance/WP5049;https://www.wikipathways.org/instance/WP5216;https://www.wikipathways.org/instance/W…		R-HSA-1430728 Metabolism;R-HSA-1643685 Disease;R-HSA-5663205 Infectious disease;R-HSA-70171 Glycolysis;R-HSA-70263 Gluconeogenesis;R-HSA-70326 Glucose metabolism;R-HSA-71387 Metabolism of carbohydrates;R-HSA-9635486 Infection with Mycobacterium tuberculosis;R-HSA-9636667 Manipulation of host energy metabolism;R-HSA-9637690 Response of Mtb to phagocytosis;R-HSA-9824439 Bacterial Infection Pathways	https://reactome.org/PathwayBrowser/#/R-HSA-1430728;https://reactome.org/PathwayBrowser/#/R-HSA-1643685;https://reactome.org/PathwayBrowser/#/R-HSA-5663205;https://reactome.org/PathwayBrowser/#/R-HSA-70171;https://reactome.org/PathwayBrowser/#/R-HSA-70263;https://reactome.org/PathwayBrowser/#/R-HSA-70326;https://reactome.org/PathwayBrowser/#/R-HSA-71387;https://reactome.org/PathwayBrowser/#/R-HSA…	HYPOXIA;MTORC1 SIGNALING;MYC TARGETS V1;GLYCOLYSIS	https://www.gsea-msigdb.org/gsea/msigdb/human/geneset/HALLMARK_HYPOXIA;https://www.gsea-msigdb.org/gsea/msigdb/human/geneset/HALLMARK_MTORC1_SIGNALING;https://www.gsea-msigdb.org/gsea/msigdb/human/geneset/HALLMARK_MYC_TARGETS_V1;https://www.gsea-msigdb.org/gsea/msigdb/human/geneset/HALLMARK_GLYCOLYSIS
P11021	Endoplasmic reticulum chaperone BiP OS=Homo sapiens OX=9606 GN=HSPA5 PE=1 SV=2	HSPA5	72.3	1642	45	25	27	38	2.12e+09	endoplasmic reticulum	K09490	HSPA5; endoplasmic reticulum chaperone BiP [EC:3.6.4.10]	hsa03060 Protein export; hsa04612 Antigen processing and presentation; hsa04918 Thyroid hormone synthesis; hsa05012 Parkinson disease; hsa05022 Pathways of neurodegeneration - multiple diseases; hsa05014 Amyotrophic lateral sclerosis; hsa05020 Prion disease; hsa05417 Lipid and atherosclerosis; hsa04141 Protein processing in endoplasmic reticulum	GO:0006355 regulation of DNA-templated transcription; GO:0006357 regulation of transcription by RNA polymerase II; GO:0006457 protein folding; GO:0006508 proteolysis; GO:0006511 ubiquitin-dependent protein catabolic process; GO:0006807 nitrogen compound metabolic process; GO:0006810 transport; GO:0006915 apoptotic process; GO:0006950 response to stress; GO:0006983 ER overload response; GO:0006984…	GO:0005576 extracellular region; GO:0005615 extracellular space; GO:0005622 intracellular anatomical structure; GO:0005634 nucleus; GO:0005737 cytoplasm; GO:0005739 mitochondrion; GO:0005783 endoplasmic reticulum; GO:0005788 endoplasmic reticulum lumen; GO:0005789 endoplasmic reticulum membrane; GO:0005790 smooth endoplasmic reticulum; GO:0005793 endoplasmic reticulum-Golgi intermediate compartme…	GO:0000166 nucleotide binding; GO:0003824 catalytic activity; GO:0005488 binding; GO:0005509 calcium ion binding; GO:0005515 protein binding; GO:0005524 ATP binding; GO:0016462 pyrophosphatase activity; GO:0016787 hydrolase activity; GO:0016817 hydrolase activity, acting on acid anhydrides; GO:0016818 hydrolase activity, acting on acid anhydrides, in phosphorus-containing anhydrides; GO:0016887 A…			O	KOG0100	Molecular chaperones GRP78/BiP/KAR2, HSP70 superfamily	WP2359 Parkin ubiquitin proteasomal system pathway;WP2864 Apoptosis related network due to altered Notch3 in ovarian cancer;WP3613 Photodynamic therapy induced unfolded protein response;WP3995 Prion disease pathway;WP4861 Endoplasmic reticulum stress response in coronavirus infection;WP4925 Unfolded protein response	https://www.wikipathways.org/instance/WP2359;https://www.wikipathways.org/instance/WP2864;https://www.wikipathways.org/instance/WP3613;https://www.wikipathways.org/instance/WP3995;https://www.wikipathways.org/instance/WP4861;https://www.wikipathways.org/instance/WP4925		R-HSA-109582 Hemostasis;R-HSA-114608 Platelet degranulation ;R-HSA-1280218 Adaptive Immune System;R-HSA-168256 Immune System;R-HSA-2262752 Cellular responses to stress;R-HSA-3371453 Regulation of HSF1-mediated heat shock response;R-HSA-3371556 Cellular response to heat stress;R-HSA-381033 ATF6 (ATF6-alpha) activates chaperones;R-HSA-381042 PERK regulates gene expression;R-HSA-381070 IRE1alpha act…	https://reactome.org/PathwayBrowser/#/R-HSA-109582;https://reactome.org/PathwayBrowser/#/R-HSA-114608;https://reactome.org/PathwayBrowser/#/R-HSA-1280218;https://reactome.org/PathwayBrowser/#/R-HSA-168256;https://reactome.org/PathwayBrowser/#/R-HSA-2262752;https://reactome.org/PathwayBrowser/#/R-HSA-3371453;https://reactome.org/PathwayBrowser/#/R-HSA-3371556;https://reactome.org/PathwayBrowser/#/…	HYPOXIA;COMPLEMENT;UNFOLDED PROTEIN RESPONSE;MTORC1 SIGNALING;GLYCOLYSIS	https://www.gsea-msigdb.org/gsea/msigdb/human/geneset/HALLMARK_HYPOXIA;https://www.gsea-msigdb.org/gsea/msigdb/human/geneset/HALLMARK_COMPLEMENT;https://www.gsea-msigdb.org/gsea/msigdb/human/geneset/HALLMARK_UNFOLDED_PROTEIN_RESPONSE;https://www.gsea-msigdb.org/gsea/msigdb/human/geneset/HALLMARK_MTORC1_SIGNALING;https://www.gsea-msigdb.org/gsea/msigdb/human/geneset/HALLMARK_GLYCOLYSIS
P12277	Creatine kinase B-type OS=Homo sapiens OX=9606 GN=CKB PE=1 SV=1	CKB	42.6	1622	72	18	18	34	4.98e+09	cytoplasm	K00933	E2.7.3.2; creatine kinase [EC:2.7.3.2]	hsa00330 Arginine and proline metabolism; hsa01100 Metabolic pathways	GO:0006082 organic acid metabolic process; GO:0006139 nucleobase-containing compound metabolic process; GO:0006163 purine nucleotide metabolic process; GO:0006164 purine nucleotide biosynthetic process; GO:0006520 amino acid metabolic process; GO:0006575 cellular modified amino acid metabolic process; GO:0006600 creatine metabolic process; GO:0006725 cellular aromatic compound metabolic process; …	GO:0005576 extracellular region; GO:0005615 extracellular space; GO:0005622 intracellular anatomical structure; GO:0005634 nucleus; GO:0005737 cytoplasm; GO:0005739 mitochondrion; GO:0005829 cytosol; GO:0030425 dendrite; GO:0036477 somatodendritic compartment; GO:0042995 cell projection; GO:0043005 neuron projection; GO:0043025 neuronal cell body; GO:0043209 myelin sheath; GO:0043226 organelle; G…	GO:0003824 catalytic activity; GO:0004111 creatine kinase activity; GO:0005488 binding; GO:0005515 protein binding; GO:0016301 kinase activity; GO:0016740 transferase activity; GO:0016772 transferase activity, transferring phosphorus-containing groups; GO:0016775 phosphotransferase activity, nitrogenous group as acceptor; GO:0019899 enzyme binding; GO:0031625 ubiquitin protein ligase binding; GO:…	PF02807; PF00217	PF02807 ATP:guanido phosphotransferase, N-terminal domain; PF00217 ATP:guanido phosphotransferase, C-terminal catalytic domain	C	KOG3581	Creatine kinases	WP4584 Biomarkers for pyrimidine metabolism disorders;WP497 Urea cycle and metabolism of amino groups;WP5190 Creatine pathway	https://www.wikipathways.org/instance/WP4584;https://www.wikipathways.org/instance/WP497;https://www.wikipathways.org/instance/WP5190		R-HSA-1430728 Metabolism;R-HSA-162582 Signal Transduction;R-HSA-194315 Signaling by Rho GTPases;R-HSA-71288 Creatine metabolism;R-HSA-71291 Metabolism of amino acids and derivatives;R-HSA-9012999 RHO GTPase cycle;R-HSA-9696264 RND3 GTPase cycle;R-HSA-9716542 Signaling by Rho GTPases, Miro GTPases and RHOBTB3	https://reactome.org/PathwayBrowser/#/R-HSA-1430728;https://reactome.org/PathwayBrowser/#/R-HSA-162582;https://reactome.org/PathwayBrowser/#/R-HSA-194315;https://reactome.org/PathwayBrowser/#/R-HSA-71288;https://reactome.org/PathwayBrowser/#/R-HSA-71291;https://reactome.org/PathwayBrowser/#/R-HSA-9012999;https://reactome.org/PathwayBrowser/#/R-HSA-9696264;https://reactome.org/PathwayBrowser/#/R-H…	ESTROGEN RESPONSE LATE;MYOGENESIS	https://www.gsea-msigdb.org/gsea/msigdb/human/geneset/HALLMARK_ESTROGEN_RESPONSE_LATE;https://www.gsea-msigdb.org/gsea/msigdb/human/geneset/HALLMARK_MYOGENESIS
P48643	T-complex protein 1 subunit epsilon OS=Homo sapiens OX=9606 GN=CCT5 PE=1 SV=1	CCT5	59.6	1622	64	28	28	45	2.69e+09	cytoplasm	K09497			GO:0000003 reproduction; GO:0006457 protein folding; GO:0006458 'de novo' protein folding; GO:0006810 transport; GO:0007338 single fertilization; GO:0007339 binding of sperm to zona pellucida; GO:0008037 cell recognition; GO:0009566 fertilization; GO:0009605 response to external stimulus; GO:0009607 response to biotic stimulus; GO:0009615 response to virus; GO:0009889 regulation of biosynthetic p…	GO:0002199 zona pellucida receptor complex; GO:0005622 intracellular anatomical structure; GO:0005634 nucleus; GO:0005730 nucleolus; GO:0005737 cytoplasm; GO:0005813 centrosome; GO:0005815 microtubule organizing center; GO:0005829 cytosol; GO:0005832 chaperonin-containing T-complex; GO:0005856 cytoskeleton; GO:0005874 microtubule; GO:0015630 microtubule cytoskeleton; GO:0031974 membrane-enclosed …	GO:0003676 nucleic acid binding; GO:0003723 RNA binding; GO:0003729 mRNA binding; GO:0003730 mRNA 3'-UTR binding; GO:0005488 binding; GO:0005515 protein binding; GO:0008092 cytoskeletal protein binding; GO:0015631 tubulin binding; GO:0031681 G-protein beta-subunit binding; GO:0044183 protein folding chaperone; GO:0048027 mRNA 5'-UTR binding; GO:0048487 beta-tubulin binding; GO:0051082 unfolded pr…			O	KOG0357	Chaperonin complex component, TCP-1 epsilon subunit (CCT5)	WP4949 16p11 2 proximal deletion syndrome	https://www.wikipathways.org/instance/WP4949		R-HSA-1852241 Organelle biogenesis and maintenance;R-HSA-389957 Prefoldin mediated transfer of substrate to CCT/TriC;R-HSA-389958 Cooperation of Prefoldin and TriC/CCT in actin and tubulin folding;R-HSA-389960 Formation of tubulin folding intermediates by CCT/TriC;R-HSA-390450 Folding of actin by CCT/TriC;R-HSA-390466 Chaperonin-mediated protein folding;R-HSA-390471 Association of TriC/CCT with t…	https://reactome.org/PathwayBrowser/#/R-HSA-1852241;https://reactome.org/PathwayBrowser/#/R-HSA-389957;https://reactome.org/PathwayBrowser/#/R-HSA-389958;https://reactome.org/PathwayBrowser/#/R-HSA-389960;https://reactome.org/PathwayBrowser/#/R-HSA-390450;https://reactome.org/PathwayBrowser/#/R-HSA-390466;https://reactome.org/PathwayBrowser/#/R-HSA-390471;https://reactome.org/PathwayBrowser/#/R-H…	MYC TARGETS V1	https://www.gsea-msigdb.org/gsea/msigdb/human/geneset/HALLMARK_MYC_TARGETS_V1
P49588	Alanine--tRNA ligase, cytoplasmic OS=Homo sapiens OX=9606 GN=AARS1 PE=1 SV=2	AARS1	106.7	1607	40	26	26	32	2.62e+09	cytoplasm	K01872	AARS; alanyl-tRNA synthetase [EC:6.1.1.7]	hsa00970 Aminoacyl-tRNA biosynthesis	GO:0003008 system process; GO:0006082 organic acid metabolic process; GO:0006139 nucleobase-containing compound metabolic process; GO:0006396 RNA processing; GO:0006399 tRNA metabolic process; GO:0006400 tRNA modification; GO:0006412 translation; GO:0006417 regulation of translation; GO:0006418 tRNA aminoacylation for protein translation; GO:0006419 alanyl-tRNA aminoacylation; GO:0006448 regulati…	GO:0005622 intracellular anatomical structure; GO:0005737 cytoplasm; GO:0005829 cytosol;	GO:0000049 tRNA binding; GO:0000166 nucleotide binding; GO:0002161 aminoacyl-tRNA editing activity; GO:0002196 Ser-tRNA(Ala) hydrolase activity; GO:0003676 nucleic acid binding; GO:0003723 RNA binding; GO:0003824 catalytic activity; GO:0004812 aminoacyl-tRNA ligase activity; GO:0004813 alanine-tRNA ligase activity; GO:0005488 binding; GO:0005524 ATP binding; GO:0016597 amino acid binding; GO:0016…	PF07973	PF07973 Threonyl and Alanyl tRNA synthetase second additional domain	J	KOG0188	Alanyl-tRNA synthetase				R-HSA-379716 Cytosolic tRNA aminoacylation;R-HSA-379724 tRNA Aminoacylation;R-HSA-392499 Metabolism of proteins;R-HSA-72766 Translation	https://reactome.org/PathwayBrowser/#/R-HSA-379716;https://reactome.org/PathwayBrowser/#/R-HSA-379724;https://reactome.org/PathwayBrowser/#/R-HSA-392499;https://reactome.org/PathwayBrowser/#/R-HSA-72766	ALLOGRAFT REJECTION	https://www.gsea-msigdb.org/gsea/msigdb/human/geneset/HALLMARK_ALLOGRAFT_REJECTION
P06576	ATP synthase subunit beta, mitochondrial OS=Homo sapiens OX=9606 GN=ATP5F1B PE=1 SV=3	ATP5F1B	56.5	1587	64	20	20	36	2.66e+09	mitochondria	K02133	ATPeF1B; F-type H+-transporting ATPase subunit beta [EC:7.1.2.2]	hsa05208 Chemical carcinogenesis - reactive oxygen species; hsa05016 Huntington disease; hsa00190 Oxidative phosphorylation; hsa05415 Diabetic cardiomyopathy; hsa05012 Parkinson disease; hsa05010 Alzheimer disease; hsa04714 Thermogenesis; hsa05022 Pathways of neurodegeneration - multiple diseases; hsa05014 Amyotrophic lateral sclerosis; hsa05020 Prion disease; hsa01100 Metabolic pathways	GO:0000003 reproduction; GO:0001525 angiogenesis; GO:0001568 blood vessel development; GO:0001944 vasculature development; GO:0002119 nematode larval development; GO:0002164 larval development; GO:0003006 developmental process involved in reproduction; GO:0003008 system process; GO:0006091 generation of precursor metabolites and energy; GO:0006119 oxidative phosphorylation; GO:0006139 nucleobase-…	GO:0000275 mitochondrial proton-transporting ATP synthase complex, catalytic sector F(1); GO:0005622 intracellular anatomical structure; GO:0005737 cytoplasm; GO:0005739 mitochondrion; GO:0005740 mitochondrial envelope; GO:0005743 mitochondrial inner membrane; GO:0005753 mitochondrial proton-transporting ATP synthase complex; GO:0005754 mitochondrial proton-transporting ATP synthase, catalytic co…	GO:0000166 nucleotide binding; GO:0003824 catalytic activity; GO:0005102 signaling receptor binding; GO:0005215 transporter activity; GO:0005488 binding; GO:0005509 calcium ion binding; GO:0005515 protein binding; GO:0005524 ATP binding; GO:0008324 monoatomic cation transmembrane transporter activity; GO:0015075 monoatomic ion transmembrane transporter activity; GO:0015078 proton transmembrane tr…	PF02874; PF00006	PF02874 ATP synthase alpha/beta family, beta-barrel domain; PF00006 ATP synthase alpha/beta family, nucleotide-binding domain	C	KOG1350	F0F1-type ATP synthase, beta subunit	WP111 Electron transport chain OXPHOS system in mitochondria;WP4932 7q11 23 copy number variation syndrome;WP623 Oxidative phosphorylation	https://www.wikipathways.org/instance/WP111;https://www.wikipathways.org/instance/WP4932;https://www.wikipathways.org/instance/WP623		R-HSA-1268020 Mitochondrial protein import;R-HSA-1428517 The citric acid (TCA) cycle and respiratory electron transport;R-HSA-1430728 Metabolism;R-HSA-1592230 Mitochondrial biogenesis;R-HSA-163200 Respiratory electron transport, ATP synthesis by chemiosmotic coupling, and heat production by uncoupling proteins.;R-HSA-163210 Formation of ATP by chemiosmotic coupling;R-HSA-1852241 Organelle biogene…	https://reactome.org/PathwayBrowser/#/R-HSA-1268020;https://reactome.org/PathwayBrowser/#/R-HSA-1428517;https://reactome.org/PathwayBrowser/#/R-HSA-1430728;https://reactome.org/PathwayBrowser/#/R-HSA-1592230;https://reactome.org/PathwayBrowser/#/R-HSA-163200;https://reactome.org/PathwayBrowser/#/R-HSA-163210;https://reactome.org/PathwayBrowser/#/R-HSA-1852241;https://reactome.org/PathwayBrowser/#…	OXIDATIVE PHOSPHORYLATION	https://www.gsea-msigdb.org/gsea/msigdb/human/geneset/HALLMARK_OXIDATIVE_PHOSPHORYLATION
Q14974	Importin subunit beta-1 OS=Homo sapiens OX=9606 GN=KPNB1 PE=1 SV=2	KPNB1	97.1	1565	48	28	28	37	1.57e+09	cytoplasm	K14293	KPNB1; importin subunit beta-1	hsa03013 Nucleocytoplasmic transport; hsa05207 Chemical carcinogenesis - receptor activation	GO:0000003 reproduction; GO:0000070 mitotic sister chromatid segregation; GO:0000226 microtubule cytoskeleton organization; GO:0000278 mitotic cell cycle; GO:0000280 nuclear division; GO:0000819 sister chromatid segregation; GO:0001775 cell activation; GO:0002252 immune effector process; GO:0002263 cell activation involved in immune response; GO:0002274 myeloid leukocyte activation; GO:0002275 my…	GO:0005576 extracellular region; GO:0005622 intracellular anatomical structure; GO:0005634 nucleus; GO:0005635 nuclear envelope; GO:0005643 nuclear pore; GO:0005654 nucleoplasm; GO:0005737 cytoplasm; GO:0005783 endoplasmic reticulum; GO:0005829 cytosol; GO:0010494 cytoplasmic stress granule; GO:0012505 endomembrane system; GO:0016020 membrane; GO:0030141 secretory granule; GO:0031090 organelle me…	GO:0005048 signal sequence binding; GO:0005215 transporter activity; GO:0005488 binding; GO:0005515 protein binding; GO:0008092 cytoskeletal protein binding; GO:0008139 nuclear localization sequence binding; GO:0008270 zinc ion binding; GO:0019894 kinesin binding; GO:0019899 enzyme binding; GO:0019904 protein domain specific binding; GO:0031072 heat shock protein binding; GO:0033218 amide binding…			YU	KOG1241	Karyopherin (importin) beta 1	WP1982 Sterol regulatory element binding proteins SREBP signaling;WP4657 22q11 2 copy number variation syndrome	https://www.wikipathways.org/instance/WP1982;https://www.wikipathways.org/instance/WP4657		R-HSA-109581 Apoptosis;R-HSA-1169408 ISG15 antiviral mechanism;R-HSA-1169410 Antiviral mechanism by IFN-stimulated genes;R-HSA-1280215 Cytokine Signaling in Immune system;R-HSA-140342 Apoptosis induced DNA fragmentation;R-HSA-1430728 Metabolism;R-HSA-162906 HIV Infection;R-HSA-162909 Host Interactions of HIV factors;R-HSA-1640170 Cell Cycle;R-HSA-1643685 Disease;R-HSA-1655829 Regulation of choles…		G2M CHECKPOINT;MYC TARGETS V1	https://www.gsea-msigdb.org/gsea/msigdb/human/geneset/HALLMARK_G2M_CHECKPOINT;https://www.gsea-msigdb.org/gsea/msigdb/human/geneset/HALLMARK_MYC_TARGETS_V1
P17987	T-complex protein 1 subunit alpha OS=Homo sapiens OX=9606 GN=TCP1 PE=1 SV=1	TCP1	60.3	1560	63	24	24	32	1.48e+09	cytoplasm	K09493			GO:0000003 reproduction; GO:0003006 developmental process involved in reproduction; GO:0006403 RNA localization; GO:0006457 protein folding; GO:0006458 'de novo' protein folding; GO:0006810 transport; GO:0007021 tubulin complex assembly; GO:0007154 cell communication; GO:0007165 signal transduction; GO:0007166 cell surface receptor signaling pathway; GO:0007276 gamete generation; GO:0007281 germ …	GO:0000228 nuclear chromosome; GO:0000242 pericentriolar material; GO:0000785 chromatin; GO:0000792 heterochromatin; GO:0001669 acrosomal vesicle; GO:0002199 zona pellucida receptor complex; GO:0005622 intracellular anatomical structure; GO:0005634 nucleus; GO:0005694 chromosome; GO:0005737 cytoplasm; GO:0005794 Golgi apparatus; GO:0005813 centrosome; GO:0005815 microtubule organizing center; GO:…	GO:0005488 binding; GO:0005515 protein binding; GO:0019899 enzyme binding; GO:0031625 ubiquitin protein ligase binding; GO:0044183 protein folding chaperone; GO:0044389 ubiquitin-like protein ligase binding; GO:0051082 unfolded protein binding;			O	KOG0360	Chaperonin complex component, TCP-1 alpha subunit (CCT1)	WP4949 16p11 2 proximal deletion syndrome	https://www.wikipathways.org/instance/WP4949		R-HSA-1280215 Cytokine Signaling in Immune system;R-HSA-168256 Immune System;R-HSA-1852241 Organelle biogenesis and maintenance;R-HSA-389957 Prefoldin mediated transfer of substrate to CCT/TriC;R-HSA-389958 Cooperation of Prefoldin and TriC/CCT in actin and tubulin folding;R-HSA-389960 Formation of tubulin folding intermediates by CCT/TriC;R-HSA-390450 Folding of actin by CCT/TriC;R-HSA-390466 Ch…	https://reactome.org/PathwayBrowser/#/R-HSA-1280215;https://reactome.org/PathwayBrowser/#/R-HSA-168256;https://reactome.org/PathwayBrowser/#/R-HSA-1852241;https://reactome.org/PathwayBrowser/#/R-HSA-389957;https://reactome.org/PathwayBrowser/#/R-HSA-389958;https://reactome.org/PathwayBrowser/#/R-HSA-389960;https://reactome.org/PathwayBrowser/#/R-HSA-390450;https://reactome.org/PathwayBrowser/#/R-…	MYC TARGETS V1	https://www.gsea-msigdb.org/gsea/msigdb/human/geneset/HALLMARK_MYC_TARGETS_V1
O14744	Protein arginine N-methyltransferase 5 OS=Homo sapiens OX=9606 GN=PRMT5 PE=1 SV=4	PRMT5	72.6	1488	51	26	26	40	4.34e+09	cytoplasm	K02516			GO:0000003 reproduction; GO:0000122 negative regulation of transcription by RNA polymerase II; GO:0000375 RNA splicing, via transesterification reactions; GO:0000377 RNA splicing, via transesterification reactions with bulged adenosine as nucleophile; GO:0000387 spliceosomal snRNP assembly; GO:0000398 mRNA splicing, via spliceosome; GO:0000578 embryonic axis specification; GO:0001775 cell activat…	GO:0005622 intracellular anatomical structure; GO:0005634 nucleus; GO:0005654 nucleoplasm; GO:0005737 cytoplasm; GO:0005794 Golgi apparatus; GO:0005829 cytosol; GO:0012505 endomembrane system; GO:0031974 membrane-enclosed lumen; GO:0031981 nuclear lumen; GO:0032991 protein-containing complex; GO:0034708 methyltransferase complex; GO:0034709 methylosome; GO:0035097 histone methyltransferase comple…	GO:0000166 nucleotide binding; GO:0000976 transcription cis-regulatory region binding; GO:0000977 RNA polymerase II transcription regulatory region sequence-specific DNA binding; GO:0000978 RNA polymerase II cis-regulatory region sequence-specific DNA binding; GO:0000987 cis-regulatory region sequence-specific DNA binding; GO:0001067 transcription regulatory region nucleic acid binding; GO:000203…	PF17285; PF05185; PF17286	PF17285 PRMT5 TIM barrel domain; PF05185 PRMT5 arginine-N-methyltransferase; PF17286 PRMT5 oligomerisation domain	D	KOG0822	Protein kinase inhibitor	WP3594 Circadian rhythm genes;WP4533 Transcription co factors SKI and SKIL protein partners;WP4947 Nitric oxide metabolism in cystic fibrosis;WP5366 NF1 copy number variation syndrome	https://www.wikipathways.org/instance/WP3594;https://www.wikipathways.org/instance/WP4533;https://www.wikipathways.org/instance/WP4947;https://www.wikipathways.org/instance/WP5366	Transcription factor	R-HSA-191859 snRNP Assembly;R-HSA-194441 Metabolism of non-coding RNA;R-HSA-212436 Generic Transcription Pathway;R-HSA-3214858 RMTs methylate histone arginines;R-HSA-3247509 Chromatin modifying enzymes;R-HSA-3700989 Transcriptional Regulation by TP53;R-HSA-4839726 Chromatin organization;R-HSA-5633007 Regulation of TP53 Activity;R-HSA-6804760 Regulation of TP53 Activity through Methylation;R-HSA-7…	https://reactome.org/PathwayBrowser/#/R-HSA-191859;https://reactome.org/PathwayBrowser/#/R-HSA-194441;https://reactome.org/PathwayBrowser/#/R-HSA-212436;https://reactome.org/PathwayBrowser/#/R-HSA-3214858;https://reactome.org/PathwayBrowser/#/R-HSA-3247509;https://reactome.org/PathwayBrowser/#/R-HSA-3700989;https://reactome.org/PathwayBrowser/#/R-HSA-4839726;https://reactome.org/PathwayBrowser/#/…	G2M CHECKPOINT	https://www.gsea-msigdb.org/gsea/msigdb/human/geneset/HALLMARK_G2M_CHECKPOINT
P40227	T-complex protein 1 subunit zeta OS=Homo sapiens OX=9606 GN=CCT6A PE=1 SV=3	CCT6A	58	1465	71	24	24	34	1.83e+09	cytoplasm	K09498			GO:0000003 reproduction; GO:0000226 microtubule cytoskeleton organization; GO:0006457 protein folding; GO:0006458 'de novo' protein folding; GO:0006810 transport; GO:0006996 organelle organization; GO:0007010 cytoskeleton organization; GO:0007017 microtubule-based process; GO:0007049 cell cycle; GO:0007098 centrosome cycle; GO:0007099 centriole replication; GO:0007338 single fertilization; GO:000…	GO:0001669 acrosomal vesicle; GO:0002199 zona pellucida receptor complex; GO:0005622 intracellular anatomical structure; GO:0005737 cytoplasm; GO:0005829 cytosol; GO:0005832 chaperonin-containing T-complex; GO:0005856 cytoskeleton; GO:0005874 microtubule; GO:0012505 endomembrane system; GO:0015630 microtubule cytoskeleton; GO:0030141 secretory granule; GO:0031410 cytoplasmic vesicle; GO:0031982 v…	GO:0005488 binding; GO:0005515 protein binding; GO:0019904 protein domain specific binding; GO:0044183 protein folding chaperone; GO:0051082 unfolded protein binding; GO:0071987 WD40-repeat domain binding;			O	KOG0359	Chaperonin complex component, TCP-1 zeta subunit (CCT6)	WP4949 16p11 2 proximal deletion syndrome;WP5420 ADHD and autism ASD linked metabolic pathways and SNP	https://www.wikipathways.org/instance/WP4949;https://www.wikipathways.org/instance/WP5420		R-HSA-162582 Signal Transduction;R-HSA-194315 Signaling by Rho GTPases;R-HSA-389957 Prefoldin mediated transfer of substrate to CCT/TriC;R-HSA-389958 Cooperation of Prefoldin and TriC/CCT in actin and tubulin folding;R-HSA-389960 Formation of tubulin folding intermediates by CCT/TriC;R-HSA-390450 Folding of actin by CCT/TriC;R-HSA-390466 Chaperonin-mediated protein folding;R-HSA-390471 Associatio…	https://reactome.org/PathwayBrowser/#/R-HSA-162582;https://reactome.org/PathwayBrowser/#/R-HSA-194315;https://reactome.org/PathwayBrowser/#/R-HSA-389957;https://reactome.org/PathwayBrowser/#/R-HSA-389958;https://reactome.org/PathwayBrowser/#/R-HSA-389960;https://reactome.org/PathwayBrowser/#/R-HSA-390450;https://reactome.org/PathwayBrowser/#/R-HSA-390466;https://reactome.org/PathwayBrowser/#/R-HS…	MTORC1 SIGNALING	https://www.gsea-msigdb.org/gsea/msigdb/human/geneset/HALLMARK_MTORC1_SIGNALING
P38646	Stress-70 protein, mitochondrial OS=Homo sapiens OX=9606 GN=HSPA9 PE=1 SV=2	HSPA9	73.6	1462	45	23	24	34	2.08e+09	mitochondria	K04043	dnaK; molecular chaperone DnaK	hsa05152 Tuberculosis; hsa03018 RNA degradation	GO:0000422 autophagy of mitochondrion; GO:0001101 response to acid chemical; GO:0002262 myeloid cell homeostasis; GO:0002376 immune system process; GO:0002520 immune system development; GO:0002682 regulation of immune system process; GO:0002683 negative regulation of immune system process; GO:0006457 protein folding; GO:0006468 protein phosphorylation; GO:0006611 protein export from nucleus; GO:0…	GO:0005622 intracellular anatomical structure; GO:0005737 cytoplasm; GO:0005739 mitochondrion; GO:0005759 mitochondrial matrix; GO:0009295 nucleoid; GO:0031974 membrane-enclosed lumen; GO:0042645 mitochondrial nucleoid; GO:0043209 myelin sheath; GO:0043226 organelle; GO:0043227 membrane-bounded organelle; GO:0043228 non-membrane-bounded organelle; GO:0043229 intracellular organelle; GO:0043231 in…	GO:0005488 binding; GO:0005515 protein binding; GO:0017134 fibroblast growth factor binding; GO:0019838 growth factor binding; GO:0019899 enzyme binding; GO:0031072 heat shock protein binding; GO:0031625 ubiquitin protein ligase binding; GO:0044389 ubiquitin-like protein ligase binding; GO:0051082 unfolded protein binding; GO:0051087 protein-folding chaperone binding;			O	KOG0102	Molecular chaperones mortalin/PBP74/GRP75, HSP70 superfamily	WP2359 Parkin ubiquitin proteasomal system pathway;WP5152 Iron sulfur cluster biogenesis;WP5356 Affected pathways in Duchenne muscular dystrophy	https://www.wikipathways.org/instance/WP2359;https://www.wikipathways.org/instance/WP5152;https://www.wikipathways.org/instance/WP5356		R-HSA-1268020 Mitochondrial protein import;R-HSA-1280215 Cytokine Signaling in Immune system;R-HSA-1592230 Mitochondrial biogenesis;R-HSA-168256 Immune System;R-HSA-1852241 Organelle biogenesis and maintenance;R-HSA-2262752 Cellular responses to stress;R-HSA-3371453 Regulation of HSF1-mediated heat shock response;R-HSA-3371556 Cellular response to heat stress;R-HSA-392499 Metabolism of proteins;R…	https://reactome.org/PathwayBrowser/#/R-HSA-1268020;https://reactome.org/PathwayBrowser/#/R-HSA-1280215;https://reactome.org/PathwayBrowser/#/R-HSA-1592230;https://reactome.org/PathwayBrowser/#/R-HSA-168256;https://reactome.org/PathwayBrowser/#/R-HSA-1852241;https://reactome.org/PathwayBrowser/#/R-HSA-2262752;https://reactome.org/PathwayBrowser/#/R-HSA-3371453;https://reactome.org/PathwayBrowser/…	UNFOLDED PROTEIN RESPONSE;MTORC1 SIGNALING;OXIDATIVE PHOSPHORYLATION	https://www.gsea-msigdb.org/gsea/msigdb/human/geneset/HALLMARK_UNFOLDED_PROTEIN_RESPONSE;https://www.gsea-msigdb.org/gsea/msigdb/human/geneset/HALLMARK_MTORC1_SIGNALING;https://www.gsea-msigdb.org/gsea/msigdb/human/geneset/HALLMARK_OXIDATIVE_PHOSPHORYLATION
P04075	Fructose-bisphosphate aldolase A OS=Homo sapiens OX=9606 GN=ALDOA PE=1 SV=2	ALDOA	39.4	1462	79	19	22	37	4.71e+09	cytoplasm	K01623	ALDO; fructose-bisphosphate aldolase, class I [EC:4.1.2.13]	hsa04066 HIF-1 signaling pathway; hsa00010 Glycolysis / Gluconeogenesis; hsa00051 Fructose and mannose metabolism; hsa01200 Carbon metabolism; hsa00030 Pentose phosphate pathway; hsa01230 Biosynthesis of amino acids; hsa01100 Metabolic pathways	GO:0000003 reproduction; GO:0001666 response to hypoxia; GO:0001775 cell activation; GO:0002237 response to molecule of bacterial origin; GO:0002252 immune effector process; GO:0002263 cell activation involved in immune response; GO:0002274 myeloid leukocyte activation; GO:0002275 myeloid cell activation involved in immune response; GO:0002283 neutrophil activation involved in immune response; GO…	GO:0000228 nuclear chromosome; GO:0000785 chromatin; GO:0000792 heterochromatin; GO:0005576 extracellular region; GO:0005615 extracellular space; GO:0005622 intracellular anatomical structure; GO:0005634 nucleus; GO:0005694 chromosome; GO:0005737 cytoplasm; GO:0005739 mitochondrion; GO:0005829 cytosol; GO:0005856 cytoskeleton; GO:0005929 cilium; GO:0012505 endomembrane system; GO:0015629 actin cy…	GO:0002020 protease binding; GO:0003779 actin binding; GO:0003824 catalytic activity; GO:0004332 fructose-bisphosphate aldolase activity; GO:0005488 binding; GO:0005515 protein binding; GO:0008092 cytoskeletal protein binding; GO:0015631 tubulin binding; GO:0016829 lyase activity; GO:0016830 carbon-carbon lyase activity; GO:0016832 aldehyde-lyase activity; GO:0019899 enzyme binding; GO:0030246 ca…	PF00274	PF00274 Fructose-bisphosphate aldolase class-I	G	KOG1557	Fructose-biphosphate aldolase	WP1946 Cori cycle;WP3888 VEGFA VEGFR2 signaling;WP4018 Clear cell renal cell carcinoma pathways;WP4629 Aerobic glycolysis;WP4949 16p11 2 proximal deletion syndrome;WP534 Glycolysis and gluconeogenesis;WP5355 Metabolic Epileptic Disorders;WP706 Sudden infant death syndrome SIDS susceptibility pathways	https://www.wikipathways.org/instance/WP1946;https://www.wikipathways.org/instance/WP3888;https://www.wikipathways.org/instance/WP4018;https://www.wikipathways.org/instance/WP4629;https://www.wikipathways.org/instance/WP4949;https://www.wikipathways.org/instance/WP534;https://www.wikipathways.org/instance/WP5355;https://www.wikipathways.org/instance/WP706		R-HSA-109582 Hemostasis;R-HSA-114608 Platelet degranulation ;R-HSA-1430728 Metabolism;R-HSA-168249 Innate Immune System;R-HSA-168256 Immune System;R-HSA-6798695 Neutrophil degranulation;R-HSA-70171 Glycolysis;R-HSA-70263 Gluconeogenesis;R-HSA-70326 Glucose metabolism;R-HSA-71387 Metabolism of carbohydrates;R-HSA-76002 Platelet activation, signaling and aggregation;R-HSA-76005 Response to elevated…	https://reactome.org/PathwayBrowser/#/R-HSA-109582;https://reactome.org/PathwayBrowser/#/R-HSA-114608;https://reactome.org/PathwayBrowser/#/R-HSA-1430728;https://reactome.org/PathwayBrowser/#/R-HSA-168249;https://reactome.org/PathwayBrowser/#/R-HSA-168256;https://reactome.org/PathwayBrowser/#/R-HSA-6798695;https://reactome.org/PathwayBrowser/#/R-HSA-70171;https://reactome.org/PathwayBrowser/#/R-H…	HYPOXIA;ADIPOGENESIS;MTORC1 SIGNALING;FATTY ACID METABOLISM;GLYCOLYSIS;UV RESPONSE UP	https://www.gsea-msigdb.org/gsea/msigdb/human/geneset/HALLMARK_HYPOXIA;https://www.gsea-msigdb.org/gsea/msigdb/human/geneset/HALLMARK_ADIPOGENESIS;https://www.gsea-msigdb.org/gsea/msigdb/human/geneset/HALLMARK_MTORC1_SIGNALING;https://www.gsea-msigdb.org/gsea/msigdb/human/geneset/HALLMARK_FATTY_ACID_METABOLISM;https://www.gsea-msigdb.org/gsea/msigdb/human/geneset/HALLMARK_GLYCOLYSIS;https://www.g…
P00338	L-lactate dehydrogenase A chain OS=Homo sapiens OX=9606 GN=LDHA PE=1 SV=2	LDHA	36.7	1455	74	21	23	37	7.31e+09	cytoplasm	K00016	LDH; L-lactate dehydrogenase [EC:1.1.1.27]	hsa00270 Cysteine and methionine metabolism; hsa04066 HIF-1 signaling pathway; hsa04922 Glucagon signaling pathway; hsa00620 Pyruvate metabolism; hsa00010 Glycolysis / Gluconeogenesis; hsa00640 Propanoate metabolism; hsa01100 Metabolic pathways; hsa05230 Central carbon metabolism in cancer	GO:0000302 response to reactive oxygen species; GO:0000768 syncytium formation by plasma membrane fusion; GO:0001666 response to hypoxia; GO:0005975 carbohydrate metabolic process; GO:0005996 monosaccharide metabolic process; GO:0006006 glucose metabolic process; GO:0006007 glucose catabolic process; GO:0006082 organic acid metabolic process; GO:0006089 lactate metabolic process; GO:0006090 pyruv…	GO:0005622 intracellular anatomical structure; GO:0005737 cytoplasm; GO:0005739 mitochondrion; GO:0005759 mitochondrial matrix; GO:0005829 cytosol; GO:0005929 cilium; GO:0016020 membrane; GO:0031514 motile cilium; GO:0031974 membrane-enclosed lumen; GO:0035686 sperm fibrous sheath; GO:0036126 sperm flagellum; GO:0042995 cell projection; GO:0043226 organelle; GO:0043227 membrane-bounded organelle;…	GO:0000166 nucleotide binding; GO:0003824 catalytic activity; GO:0004457 lactate dehydrogenase activity; GO:0004459 L-lactate dehydrogenase activity; GO:0005488 binding; GO:0005515 protein binding; GO:0016491 oxidoreductase activity; GO:0016614 oxidoreductase activity, acting on CH-OH group of donors; GO:0016616 oxidoreductase activity, acting on the CH-OH group of donors, NAD or NADP as acceptor…	PF00056; PF02866	PF00056 lactate/malate dehydrogenase, NAD binding domain; PF02866 lactate/malate dehydrogenase, alpha/beta C-terminal domain	C	KOG1495	Lactate dehydrogenase	WP1946 Cori cycle;WP2456 HIF1A and PPARG regulation of glycolysis;WP3614 Photodynamic therapy induced HIF 1 survival signaling;WP3888 VEGFA VEGFR2 signaling;WP3925 Amino acid metabolism;WP4018 Clear cell renal cell carcinoma pathways;WP4141 PI3K AKT mTOR vitamin D3 signaling;WP4206 Hereditary leiomyomatosis and renal cell carcinoma pathway;WP4236 Krebs cycle disorders;WP4290 Metabolic reprogrammi…	https://www.wikipathways.org/instance/WP1946;https://www.wikipathways.org/instance/WP2456;https://www.wikipathways.org/instance/WP3614;https://www.wikipathways.org/instance/WP3888;https://www.wikipathways.org/instance/WP3925;https://www.wikipathways.org/instance/WP4018;https://www.wikipathways.org/instance/WP4141;https://www.wikipathways.org/instance/WP4206;https://www.wikipathways.org/instance/W…		R-HSA-1428517 The citric acid (TCA) cycle and respiratory electron transport;R-HSA-1430728 Metabolism;R-HSA-70268 Pyruvate metabolism;R-HSA-71406 Pyruvate metabolism and Citric Acid (TCA) cycle	https://reactome.org/PathwayBrowser/#/R-HSA-1428517;https://reactome.org/PathwayBrowser/#/R-HSA-1430728;https://reactome.org/PathwayBrowser/#/R-HSA-70268;https://reactome.org/PathwayBrowser/#/R-HSA-71406	HYPOXIA;MTORC1 SIGNALING;MYC TARGETS V1;FATTY ACID METABOLISM;OXIDATIVE PHOSPHORYLATION;GLYCOLYSIS	https://www.gsea-msigdb.org/gsea/msigdb/human/geneset/HALLMARK_HYPOXIA;https://www.gsea-msigdb.org/gsea/msigdb/human/geneset/HALLMARK_MTORC1_SIGNALING;https://www.gsea-msigdb.org/gsea/msigdb/human/geneset/HALLMARK_MYC_TARGETS_V1;https://www.gsea-msigdb.org/gsea/msigdb/human/geneset/HALLMARK_FATTY_ACID_METABOLISM;https://www.gsea-msigdb.org/gsea/msigdb/human/geneset/HALLMARK_OXIDATIVE_PHOSPHORYLAT…
P49368	T-complex protein 1 subunit gamma OS=Homo sapiens OX=9606 GN=CCT3 PE=1 SV=4	CCT3	60.5	1422	52	22	22	35	2.57e+09	mitochondria	K09495			GO:0000003 reproduction; GO:0006457 protein folding; GO:0006458 'de novo' protein folding; GO:0006810 transport; GO:0007338 single fertilization; GO:0007339 binding of sperm to zona pellucida; GO:0008037 cell recognition; GO:0009566 fertilization; GO:0009889 regulation of biosynthetic process; GO:0009891 positive regulation of biosynthetic process; GO:0009893 positive regulation of metabolic proc…	GO:0002199 zona pellucida receptor complex; GO:0005622 intracellular anatomical structure; GO:0005737 cytoplasm; GO:0005829 cytosol; GO:0005832 chaperonin-containing T-complex; GO:0005856 cytoskeleton; GO:0005874 microtubule; GO:0005886 plasma membrane; GO:0015630 microtubule cytoskeleton; GO:0016020 membrane; GO:0032991 protein-containing complex; GO:0043209 myelin sheath; GO:0043226 organelle; …	GO:0003824 catalytic activity; GO:0005488 binding; GO:0005515 protein binding; GO:0016462 pyrophosphatase activity; GO:0016787 hydrolase activity; GO:0016817 hydrolase activity, acting on acid anhydrides; GO:0016818 hydrolase activity, acting on acid anhydrides, in phosphorus-containing anhydrides; GO:0016887 ATP hydrolysis activity; GO:0017111 ribonucleoside triphosphate phosphatase activity; GO…			O	KOG0364	Chaperonin complex component, TCP-1 gamma subunit (CCT3)	WP4949 16p11 2 proximal deletion syndrome	https://www.wikipathways.org/instance/WP4949		R-HSA-1852241 Organelle biogenesis and maintenance;R-HSA-389957 Prefoldin mediated transfer of substrate to CCT/TriC;R-HSA-389958 Cooperation of Prefoldin and TriC/CCT in actin and tubulin folding;R-HSA-389960 Formation of tubulin folding intermediates by CCT/TriC;R-HSA-390450 Folding of actin by CCT/TriC;R-HSA-390466 Chaperonin-mediated protein folding;R-HSA-390471 Association of TriC/CCT with t…	https://reactome.org/PathwayBrowser/#/R-HSA-1852241;https://reactome.org/PathwayBrowser/#/R-HSA-389957;https://reactome.org/PathwayBrowser/#/R-HSA-389958;https://reactome.org/PathwayBrowser/#/R-HSA-389960;https://reactome.org/PathwayBrowser/#/R-HSA-390450;https://reactome.org/PathwayBrowser/#/R-HSA-390466;https://reactome.org/PathwayBrowser/#/R-HSA-390471;https://reactome.org/PathwayBrowser/#/R-H…	MYC TARGETS V1	https://www.gsea-msigdb.org/gsea/msigdb/human/geneset/HALLMARK_MYC_TARGETS_V1
P50991	T-complex protein 1 subunit delta OS=Homo sapiens OX=9606 GN=CCT4 PE=1 SV=4	CCT4	57.9	1406	49	22	22	32	2.22e+09	cytoplasm	K09496			GO:0000003 reproduction; GO:0006403 RNA localization; GO:0006457 protein folding; GO:0006458 'de novo' protein folding; GO:0006810 transport; GO:0007275 multicellular organism development; GO:0007338 single fertilization; GO:0007339 binding of sperm to zona pellucida; GO:0008037 cell recognition; GO:0009566 fertilization; GO:0009653 anatomical structure morphogenesis; GO:0009791 post-embryonic de…	GO:0002199 zona pellucida receptor complex; GO:0005622 intracellular anatomical structure; GO:0005634 nucleus; GO:0005654 nucleoplasm; GO:0005737 cytoplasm; GO:0005813 centrosome; GO:0005815 microtubule organizing center; GO:0005829 cytosol; GO:0005832 chaperonin-containing T-complex; GO:0005856 cytoskeleton; GO:0005874 microtubule; GO:0015630 microtubule cytoskeleton; GO:0031974 membrane-enclose…	GO:0005488 binding; GO:0005515 protein binding; GO:0044183 protein folding chaperone; GO:0051082 unfolded protein binding;			O	KOG0358	Chaperonin complex component, TCP-1 delta subunit (CCT4)	WP4949 16p11 2 proximal deletion syndrome	https://www.wikipathways.org/instance/WP4949		R-HSA-1852241 Organelle biogenesis and maintenance;R-HSA-389957 Prefoldin mediated transfer of substrate to CCT/TriC;R-HSA-389958 Cooperation of Prefoldin and TriC/CCT in actin and tubulin folding;R-HSA-389960 Formation of tubulin folding intermediates by CCT/TriC;R-HSA-390450 Folding of actin by CCT/TriC;R-HSA-390466 Chaperonin-mediated protein folding;R-HSA-390471 Association of TriC/CCT with t…	https://reactome.org/PathwayBrowser/#/R-HSA-1852241;https://reactome.org/PathwayBrowser/#/R-HSA-389957;https://reactome.org/PathwayBrowser/#/R-HSA-389958;https://reactome.org/PathwayBrowser/#/R-HSA-389960;https://reactome.org/PathwayBrowser/#/R-HSA-390450;https://reactome.org/PathwayBrowser/#/R-HSA-390466;https://reactome.org/PathwayBrowser/#/R-HSA-390471;https://reactome.org/PathwayBrowser/#/R-H…	MYC TARGETS V1	https://www.gsea-msigdb.org/gsea/msigdb/human/geneset/HALLMARK_MYC_TARGETS_V1
P31939	Bifunctional purine biosynthesis protein ATIC OS=Homo sapiens OX=9606 GN=ATIC PE=1 SV=3	ATIC	64.6	1388	60	28	28	34	1.60e+09	cytoplasm	K00602	purH; phosphoribosylaminoimidazolecarboxamide formyltransferase / IMP cyclohydrolase [EC:2.1.2.3 3.5.4.10]	hsa00670 One carbon pool by folate; hsa01523 Antifolate resistance; hsa00230 Purine metabolism; hsa01100 Metabolic pathways	GO:0003360 brainstem development; GO:0006082 organic acid metabolic process; GO:0006139 nucleobase-containing compound metabolic process; GO:0006163 purine nucleotide metabolic process; GO:0006164 purine nucleotide biosynthetic process; GO:0006188 IMP biosynthetic process; GO:0006189 'de novo' IMP biosynthetic process; GO:0006575 cellular modified amino acid metabolic process; GO:0006725 cellular…	GO:0005622 intracellular anatomical structure; GO:0005737 cytoplasm; GO:0005829 cytosol; GO:0005886 plasma membrane; GO:0016020 membrane; GO:0071944 cell periphery;	GO:0003824 catalytic activity; GO:0003937 IMP cyclohydrolase activity; GO:0004643 phosphoribosylaminoimidazolecarboxamide formyltransferase activity; GO:0005488 binding; GO:0005515 protein binding; GO:0016740 transferase activity; GO:0016741 transferase activity, transferring one-carbon groups; GO:0016742 hydroxymethyl-, formyl- and related transferase activity; GO:0016787 hydrolase activity; GO:…	PF02142	PF02142 MGS-like domain	F	KOG2555	AICAR transformylase/IMP cyclohydrolase/methylglyoxal synthase	WP241 One carbon metabolism;WP4224 Purine metabolism and related disorders;WP4259 Disorders of folate metabolism and transport;WP4792 Purine metabolism	https://www.wikipathways.org/instance/WP241;https://www.wikipathways.org/instance/WP4224;https://www.wikipathways.org/instance/WP4259;https://www.wikipathways.org/instance/WP4792		R-HSA-1430728 Metabolism;R-HSA-15869 Metabolism of nucleotides;R-HSA-1643685 Disease;R-HSA-5663202 Diseases of signal transduction by growth factor receptors and second messengers;R-HSA-73817 Purine ribonucleoside monophosphate biosynthesis;R-HSA-8956320 Nucleotide biosynthesis;R-HSA-9700206 Signaling by ALK in cancer;R-HSA-9725370 Signaling by ALK fusions and activated point mutants	https://reactome.org/PathwayBrowser/#/R-HSA-1430728;https://reactome.org/PathwayBrowser/#/R-HSA-15869;https://reactome.org/PathwayBrowser/#/R-HSA-1643685;https://reactome.org/PathwayBrowser/#/R-HSA-5663202;https://reactome.org/PathwayBrowser/#/R-HSA-73817;https://reactome.org/PathwayBrowser/#/R-HSA-8956320;https://reactome.org/PathwayBrowser/#/R-HSA-9700206;https://reactome.org/PathwayBrowser/#/R…
P68104	Elongation factor 1-alpha 1 OS=Homo sapiens OX=9606 GN=EEF1A1 PE=1 SV=1	EEF1A1	50.1	1381	52	10	19	33	8.55e+09	cytoplasm	K03231	EEF1A; elongation factor 1-alpha	hsa05134 Legionellosis; hsa05140 Leishmaniasis; hsa03013 Nucleocytoplasmic transport	GO:0001775 cell activation; GO:0002252 immune effector process; GO:0002263 cell activation involved in immune response; GO:0002274 myeloid leukocyte activation; GO:0002275 myeloid cell activation involved in immune response; GO:0002283 neutrophil activation involved in immune response; GO:0002366 leukocyte activation involved in immune response; GO:0002376 immune system process; GO:0002443 leukoc…	GO:0000323 lytic vacuole; GO:0001726 ruffle; GO:0005576 extracellular region; GO:0005622 intracellular anatomical structure; GO:0005634 nucleus; GO:0005730 nucleolus; GO:0005737 cytoplasm; GO:0005764 lysosome; GO:0005765 lysosomal membrane; GO:0005773 vacuole; GO:0005774 vacuolar membrane; GO:0005829 cytosol; GO:0005853 eukaryotic translation elongation factor 1 complex; GO:0005856 cytoskeleton; …	GO:0000049 tRNA binding; GO:0000166 nucleotide binding; GO:0001882 nucleoside binding; GO:0001883 purine nucleoside binding; GO:0003676 nucleic acid binding; GO:0003723 RNA binding; GO:0003746 translation elongation factor activity; GO:0003824 catalytic activity; GO:0003924 GTPase activity; GO:0005488 binding; GO:0005515 protein binding; GO:0005525 GTP binding; GO:0008135 translation factor activ…	PF00009; PF03144; PF03143	PF00009 Elongation factor Tu GTP binding domain; PF03144 Elongation factor Tu domain 2; PF03143 Elongation factor Tu C-terminal domain	J	KOG0052	Translation elongation factor EF-1 alpha/Tu	WP107 Translation factors;WP4549 Fragile X syndrome;WP5224 2q37 copy number variation syndrome	https://www.wikipathways.org/instance/WP107;https://www.wikipathways.org/instance/WP4549;https://www.wikipathways.org/instance/WP5224		R-HSA-156842 Eukaryotic Translation Elongation;R-HSA-156902 Peptide chain elongation;R-HSA-1643685 Disease;R-HSA-168249 Innate Immune System;R-HSA-168256 Immune System;R-HSA-2262752 Cellular responses to stress;R-HSA-3371511 HSF1 activation;R-HSA-3371556 Cellular response to heat stress;R-HSA-392499 Metabolism of proteins;R-HSA-5663205 Infectious disease;R-HSA-597592 Post-translational protein mo…	https://reactome.org/PathwayBrowser/#/R-HSA-156842;https://reactome.org/PathwayBrowser/#/R-HSA-156902;https://reactome.org/PathwayBrowser/#/R-HSA-1643685;https://reactome.org/PathwayBrowser/#/R-HSA-168249;https://reactome.org/PathwayBrowser/#/R-HSA-168256;https://reactome.org/PathwayBrowser/#/R-HSA-2262752;https://reactome.org/PathwayBrowser/#/R-HSA-3371511;https://reactome.org/PathwayBrowser/#/R…
P60842	Eukaryotic initiation factor 4A-I OS=Homo sapiens OX=9606 GN=EIF4A1 PE=1 SV=1	EIF4A1	46.1	1326	61	12	22	35	2.06e+09	nucleus	K03257			GO:0000003 reproduction; GO:0000122 negative regulation of transcription by RNA polymerase II; GO:0000381 regulation of alternative mRNA splicing, via spliceosome; GO:0002164 larval development; GO:0002165 instar larval or pupal development; GO:0002168 instar larval development; GO:0003006 developmental process involved in reproduction; GO:0006139 nucleobase-containing compound metabolic process;…	GO:0005622 intracellular anatomical structure; GO:0005634 nucleus; GO:0005730 nucleolus; GO:0005737 cytoplasm; GO:0005829 cytosol; GO:0016281 eukaryotic translation initiation factor 4F complex; GO:0031974 membrane-enclosed lumen; GO:0031981 nuclear lumen; GO:0032991 protein-containing complex; GO:0035770 ribonucleoprotein granule; GO:0036464 cytoplasmic ribonucleoprotein granule; GO:0043186 P gr…	GO:0000339 RNA cap binding; GO:0003676 nucleic acid binding; GO:0003723 RNA binding; GO:0003724 RNA helicase activity; GO:0003725 double-stranded RNA binding; GO:0003729 mRNA binding; GO:0003743 translation initiation factor activity; GO:0003824 catalytic activity; GO:0004386 helicase activity; GO:0005488 binding; GO:0008135 translation factor activity, RNA binding; GO:0008186 ATP-dependent activ…	PF00270; PF00271	PF00270 DEAD/DEAH box helicase; PF00271 Helicase conserved C-terminal domain	J	KOG0327	Translation initiation factor 4F, helicase subunit (eIF-4A) and related helicases	WP107 Translation factors;WP4549 Fragile X syndrome;WP4566 Translation inhibitors in chronically activated PDGFRA cells;WP585 Interferon type I signaling pathways	https://www.wikipathways.org/instance/WP107;https://www.wikipathways.org/instance/WP4549;https://www.wikipathways.org/instance/WP4566;https://www.wikipathways.org/instance/WP585		R-HSA-1169408 ISG15 antiviral mechanism;R-HSA-1169410 Antiviral mechanism by IFN-stimulated genes;R-HSA-1266738 Developmental Biology;R-HSA-1280215 Cytokine Signaling in Immune system;R-HSA-156827 L13a-mediated translational silencing of Ceruloplasmin expression;R-HSA-168256 Immune System;R-HSA-392499 Metabolism of proteins;R-HSA-429914 Deadenylation-dependent mRNA decay;R-HSA-429947 Deadenylatio…	https://reactome.org/PathwayBrowser/#/R-HSA-1169408;https://reactome.org/PathwayBrowser/#/R-HSA-1169410;https://reactome.org/PathwayBrowser/#/R-HSA-1266738;https://reactome.org/PathwayBrowser/#/R-HSA-1280215;https://reactome.org/PathwayBrowser/#/R-HSA-156827;https://reactome.org/PathwayBrowser/#/R-HSA-168256;https://reactome.org/PathwayBrowser/#/R-HSA-392499;https://reactome.org/PathwayBrowser/#/…	UNFOLDED PROTEIN RESPONSE;MYC TARGETS V1	https://www.gsea-msigdb.org/gsea/msigdb/human/geneset/HALLMARK_UNFOLDED_PROTEIN_RESPONSE;https://www.gsea-msigdb.org/gsea/msigdb/human/geneset/HALLMARK_MYC_TARGETS_V1
Q14152	Eukaryotic translation initiation factor 3 subunit A OS=Homo sapiens OX=9606 GN=EIF3A PE=1 SV=1	EIF3A	166.5	1324	29	37	37	46	1.29e+09	nucleus	K03254			GO:0000003 reproduction; GO:0001732 formation of cytoplasmic translation initiation complex; GO:0001932 regulation of protein phosphorylation; GO:0001933 negative regulation of protein phosphorylation; GO:0002181 cytoplasmic translation; GO:0002183 cytoplasmic translational initiation; GO:0002188 translation reinitiation; GO:0006412 translation; GO:0006413 translational initiation; GO:0006417 reg…	GO:0005622 intracellular anatomical structure; GO:0005634 nucleus; GO:0005730 nucleolus; GO:0005737 cytoplasm; GO:0005829 cytosol; GO:0005852 eukaryotic translation initiation factor 3 complex; GO:0005856 cytoskeleton; GO:0005874 microtubule; GO:0015630 microtubule cytoskeleton; GO:0031974 membrane-enclosed lumen; GO:0031981 nuclear lumen; GO:0032991 protein-containing complex; GO:0043226 organel…	GO:0003676 nucleic acid binding; GO:0003723 RNA binding; GO:0003729 mRNA binding; GO:0003743 translation initiation factor activity; GO:0005102 signaling receptor binding; GO:0005198 structural molecule activity; GO:0005488 binding; GO:0005515 protein binding; GO:0008135 translation factor activity, RNA binding; GO:0019899 enzyme binding; GO:0019900 kinase binding; GO:0019901 protein kinase bindi…	PF01399	PF01399 PCI domain	J	KOG2072	Translation initiation factor 3, subunit a (eIF-3a)	WP107 Translation factors;WP5027 nsp1 from SARS CoV 2 inhibits translation initiation in the host cell;WP5366 NF1 copy number variation syndrome	https://www.wikipathways.org/instance/WP107;https://www.wikipathways.org/instance/WP5027;https://www.wikipathways.org/instance/WP5366		R-HSA-156827 L13a-mediated translational silencing of Ceruloplasmin expression;R-HSA-392499 Metabolism of proteins;R-HSA-72613 Eukaryotic Translation Initiation;R-HSA-72649 Translation initiation complex formation;R-HSA-72662 Activation of the mRNA upon binding of the cap-binding complex and eIFs, and subsequent binding to 43S;R-HSA-72689 Formation of a pool of free 40S subunits;R-HSA-72695 Forma…	https://reactome.org/PathwayBrowser/#/R-HSA-156827;https://reactome.org/PathwayBrowser/#/R-HSA-392499;https://reactome.org/PathwayBrowser/#/R-HSA-72613;https://reactome.org/PathwayBrowser/#/R-HSA-72649;https://reactome.org/PathwayBrowser/#/R-HSA-72662;https://reactome.org/PathwayBrowser/#/R-HSA-72689;https://reactome.org/PathwayBrowser/#/R-HSA-72695;https://reactome.org/PathwayBrowser/#/R-HSA-727…	ALLOGRAFT REJECTION	https://www.gsea-msigdb.org/gsea/msigdb/human/geneset/HALLMARK_ALLOGRAFT_REJECTION
P06737	Glycogen phosphorylase, liver form OS=Homo sapiens OX=9606 GN=PYGL PE=1 SV=4	PYGL	97.1	1307	40	22	28	36	9.50e+08	cytoplasm	K00688	PYG; glycogen phosphorylase [EC:2.4.1.1]	hsa00500 Starch and sucrose metabolism; hsa04922 Glucagon signaling pathway; hsa04910 Insulin signaling pathway; hsa04217 Necroptosis; hsa04931 Insulin resistance; hsa01100 Metabolic pathways	GO:0000272 polysaccharide catabolic process; GO:0001775 cell activation; GO:0002252 immune effector process; GO:0002263 cell activation involved in immune response; GO:0002274 myeloid leukocyte activation; GO:0002275 myeloid cell activation involved in immune response; GO:0002283 neutrophil activation involved in immune response; GO:0002366 leukocyte activation involved in immune response; GO:000…	GO:0005576 extracellular region; GO:0005622 intracellular anatomical structure; GO:0005737 cytoplasm; GO:0005829 cytosol; GO:0012505 endomembrane system; GO:0030141 secretory granule; GO:0031410 cytoplasmic vesicle; GO:0031974 membrane-enclosed lumen; GO:0031982 vesicle; GO:0031983 vesicle lumen; GO:0032991 protein-containing complex; GO:0034774 secretory granule lumen; GO:0043226 organelle; GO:0…	GO:0000166 nucleotide binding; GO:0002054 nucleobase binding; GO:0002060 purine nucleobase binding; GO:0003824 catalytic activity; GO:0004645 1,4-alpha-oligoglucan phosphorylase activity; GO:0005488 binding; GO:0005515 protein binding; GO:0005524 ATP binding; GO:0005536 glucose binding; GO:0008184 glycogen phosphorylase activity; GO:0016208 AMP binding; GO:0016740 transferase activity; GO:0016757…			G	KOG2099	Glycogen phosphorylase	WP231 TNF alpha signaling pathway;WP500 Glycogen synthesis and degradation;WP5173 Disorders of galactose metabolism	https://www.wikipathways.org/instance/WP231;https://www.wikipathways.org/instance/WP500;https://www.wikipathways.org/instance/WP5173		R-HSA-1430728 Metabolism;R-HSA-168249 Innate Immune System;R-HSA-168256 Immune System;R-HSA-6798695 Neutrophil degranulation;R-HSA-70221 Glycogen breakdown (glycogenolysis);R-HSA-71387 Metabolism of carbohydrates;R-HSA-8982491 Glycogen metabolism	https://reactome.org/PathwayBrowser/#/R-HSA-1430728;https://reactome.org/PathwayBrowser/#/R-HSA-168249;https://reactome.org/PathwayBrowser/#/R-HSA-168256;https://reactome.org/PathwayBrowser/#/R-HSA-6798695;https://reactome.org/PathwayBrowser/#/R-HSA-70221;https://reactome.org/PathwayBrowser/#/R-HSA-71387;https://reactome.org/PathwayBrowser/#/R-HSA-8982491	GLYCOLYSIS	https://www.gsea-msigdb.org/gsea/msigdb/human/geneset/HALLMARK_GLYCOLYSIS
P62258	14-3-3 protein epsilon OS=Homo sapiens OX=9606 GN=YWHAE PE=1 SV=1	YWHAE	29.2	1295	71	18	20	33	8.11e+09	cytoplasm	K06630	YWHAE; 14-3-3 protein epsilon	hsa05160 Hepatitis C; hsa05203 Viral carcinogenesis; hsa04621 NOD-like receptor signaling pathway; hsa04722 Neurotrophin signaling pathway; hsa04110 Cell cycle; hsa04390 Hippo signaling pathway; hsa04151 PI3K-Akt signaling pathway; hsa04114 Oocyte meiosis	GO:0000003 reproduction; GO:0000075 cell cycle checkpoint signaling; GO:0000077 DNA damage checkpoint signaling; GO:0000086 G2/M transition of mitotic cell cycle; GO:0000165 MAPK cascade; GO:0000226 microtubule cytoskeleton organization; GO:0000278 mitotic cell cycle; GO:0000902 cell morphogenesis; GO:0001508 action potential; GO:0001709 cell fate determination; GO:0001764 neuron migration; GO:00…	GO:0005576 extracellular region; GO:0005622 intracellular anatomical structure; GO:0005634 nucleus; GO:0005694 chromosome; GO:0005737 cytoplasm; GO:0005829 cytosol; GO:0005856 cytoskeleton; GO:0005871 kinesin complex; GO:0005875 microtubule associated complex; GO:0015630 microtubule cytoskeleton; GO:0030424 axon; GO:0030426 growth cone; GO:0030427 site of polarized growth; GO:0032991 protein-cont…	GO:0004857 enzyme inhibitor activity; GO:0004860 protein kinase inhibitor activity; GO:0005085 guanyl-nucleotide exchange factor activity; GO:0005246 calcium channel regulator activity; GO:0005488 binding; GO:0005515 protein binding; GO:0008426 protein kinase C inhibitor activity; GO:0015459 potassium channel regulator activity; GO:0016247 channel regulator activity; GO:0019207 kinase regulator a…			O	KOG0841	Multifunctional chaperone (14-3-3 family)	WP179 Cell cycle;WP289 Myometrial relaxation and contraction pathways;WP3888 VEGFA VEGFR2 signaling;WP536 Calcium regulation in cardiac cells;WP5376 17p13 3 YWHAE copy number variation;WP706 Sudden infant death syndrome SIDS susceptibility pathways	https://www.wikipathways.org/instance/WP179;https://www.wikipathways.org/instance/WP289;https://www.wikipathways.org/instance/WP3888;https://www.wikipathways.org/instance/WP536;https://www.wikipathways.org/instance/WP5376;https://www.wikipathways.org/instance/WP706		R-HSA-109581 Apoptosis;R-HSA-109606 Intrinsic Pathway for Apoptosis;R-HSA-111447 Activation of BAD and translocation to mitochondria ;R-HSA-114452 Activation of BH3-only proteins;R-HSA-1445148 Translocation of SLC2A4 (GLUT4) to the plasma membrane;R-HSA-162582 Signal Transduction;R-HSA-1640170 Cell Cycle;R-HSA-1643685 Disease;R-HSA-1852241 Organelle biogenesis and maintenance;R-HSA-193704 p75 NTR…		MITOTIC SPINDLE;MYC TARGETS V1	https://www.gsea-msigdb.org/gsea/msigdb/human/geneset/HALLMARK_MITOTIC_SPINDLE;https://www.gsea-msigdb.org/gsea/msigdb/human/geneset/HALLMARK_MYC_TARGETS_V1
P11586	C-1-tetrahydrofolate synthase, cytoplasmic OS=Homo sapiens OX=9606 GN=MTHFD1 PE=1 SV=4	MTHFD1	101.5	1282	47	32	32	36	1.44e+09	cytoplasm	K00288	MTHFD; methylenetetrahydrofolate dehydrogenase (NADP+) / methenyltetrahydrofolate cyclohydrolase / formyltetrahydrofolate synthetase [EC:1.5.1.5 3.5.4.9 6.3.4.3]	hsa00670 One carbon pool by folate; hsa01240 Biosynthesis of cofactors; hsa01100 Metabolic pathways	GO:0000096 sulfur amino acid metabolic process; GO:0000097 sulfur amino acid biosynthetic process; GO:0001501 skeletal system development; GO:0001776 leukocyte homeostasis; GO:0001780 neutrophil homeostasis; GO:0001838 embryonic epithelial tube formation; GO:0001841 neural tube formation; GO:0001843 neural tube closure; GO:0002009 morphogenesis of an epithelium; GO:0002262 myeloid cell homeostasi…	GO:0005622 intracellular anatomical structure; GO:0005737 cytoplasm; GO:0005739 mitochondrion; GO:0005759 mitochondrial matrix; GO:0005829 cytosol; GO:0031974 membrane-enclosed lumen; GO:0043226 organelle; GO:0043227 membrane-bounded organelle; GO:0043229 intracellular organelle; GO:0043231 intracellular membrane-bounded organelle; GO:0043233 organelle lumen; GO:0070013 intracellular organelle lu…	GO:0000166 nucleotide binding; GO:0003824 catalytic activity; GO:0004329 formate-tetrahydrofolate ligase activity; GO:0004477 methenyltetrahydrofolate cyclohydrolase activity; GO:0004486 methylenetetrahydrofolate dehydrogenase [NAD(P)+] activity; GO:0004487 methylenetetrahydrofolate dehydrogenase (NAD+) activity; GO:0004488 methylenetetrahydrofolate dehydrogenase (NADP+) activity; GO:0005488 bind…	PF00763; PF02882	PF00763 Tetrahydrofolate dehydrogenase/cyclohydrolase, catalytic domain; PF02882 Tetrahydrofolate dehydrogenase/cyclohydrolase, NAD(P)-binding domain	H	KOG4230	C1-tetrahydrofolate synthase	WP176 Folate metabolism;WP241 One carbon metabolism;WP2525 Trans sulfuration one carbon metabolism and related pathways;WP4259 Disorders of folate metabolism and transport;WP4673 Male infertility;WP5420 ADHD and autism ASD linked metabolic pathways and SNP	https://www.wikipathways.org/instance/WP176;https://www.wikipathways.org/instance/WP241;https://www.wikipathways.org/instance/WP2525;https://www.wikipathways.org/instance/WP4259;https://www.wikipathways.org/instance/WP4673;https://www.wikipathways.org/instance/WP5420	Transcription factor	R-HSA-1430728 Metabolism;R-HSA-196757 Metabolism of folate and pterines;R-HSA-196849 Metabolism of water-soluble vitamins and cofactors;R-HSA-196854 Metabolism of vitamins and cofactors	https://reactome.org/PathwayBrowser/#/R-HSA-1430728;https://reactome.org/PathwayBrowser/#/R-HSA-196757;https://reactome.org/PathwayBrowser/#/R-HSA-196849;https://reactome.org/PathwayBrowser/#/R-HSA-196854	XENOBIOTIC METABOLISM	https://www.gsea-msigdb.org/gsea/msigdb/human/geneset/HALLMARK_XENOBIOTIC_METABOLISM
P25705	ATP synthase subunit alpha, mitochondrial OS=Homo sapiens OX=9606 GN=ATP5F1A PE=1 SV=1	ATP5F1A	59.7	1268	48	22	22	27	2.17e+09	mitochondria	K02132	ATPeF1A; F-type H+-transporting ATPase subunit alpha	hsa05208 Chemical carcinogenesis - reactive oxygen species; hsa05016 Huntington disease; hsa00190 Oxidative phosphorylation; hsa05415 Diabetic cardiomyopathy; hsa05012 Parkinson disease; hsa05010 Alzheimer disease; hsa04714 Thermogenesis; hsa05022 Pathways of neurodegeneration - multiple diseases; hsa05014 Amyotrophic lateral sclerosis; hsa05020 Prion disease; hsa01100 Metabolic pathways	GO:0001936 regulation of endothelial cell proliferation; GO:0001937 negative regulation of endothelial cell proliferation; GO:0006091 generation of precursor metabolites and energy; GO:0006119 oxidative phosphorylation; GO:0006139 nucleobase-containing compound metabolic process; GO:0006163 purine nucleotide metabolic process; GO:0006164 purine nucleotide biosynthetic process; GO:0006629 lipid me…	GO:0005622 intracellular anatomical structure; GO:0005737 cytoplasm; GO:0005739 mitochondrion; GO:0005740 mitochondrial envelope; GO:0005743 mitochondrial inner membrane; GO:0005753 mitochondrial proton-transporting ATP synthase complex; GO:0005759 mitochondrial matrix; GO:0005886 plasma membrane; GO:0016020 membrane; GO:0016469 proton-transporting two-sector ATPase complex; GO:0019866 organelle …	GO:0000166 nucleotide binding; GO:0003824 catalytic activity; GO:0005102 signaling receptor binding; GO:0005215 transporter activity; GO:0005488 binding; GO:0005515 protein binding; GO:0005524 ATP binding; GO:0008324 monoatomic cation transmembrane transporter activity; GO:0015075 monoatomic ion transmembrane transporter activity; GO:0015078 proton transmembrane transporter activity; GO:0015318 i…	PF02874; PF00006; PF00306	PF02874 ATP synthase alpha/beta family, beta-barrel domain; PF00006 ATP synthase alpha/beta family, nucleotide-binding domain; PF00306 ATP synthase alpha/beta chain, C terminal domain	C	KOG1353	F0F1-type ATP synthase, alpha subunit	WP111 Electron transport chain OXPHOS system in mitochondria;WP4932 7q11 23 copy number variation syndrome;WP623 Oxidative phosphorylation	https://www.wikipathways.org/instance/WP111;https://www.wikipathways.org/instance/WP4932;https://www.wikipathways.org/instance/WP623		R-HSA-1268020 Mitochondrial protein import;R-HSA-1428517 The citric acid (TCA) cycle and respiratory electron transport;R-HSA-1430728 Metabolism;R-HSA-1592230 Mitochondrial biogenesis;R-HSA-163200 Respiratory electron transport, ATP synthesis by chemiosmotic coupling, and heat production by uncoupling proteins.;R-HSA-163210 Formation of ATP by chemiosmotic coupling;R-HSA-1852241 Organelle biogene…	https://reactome.org/PathwayBrowser/#/R-HSA-1268020;https://reactome.org/PathwayBrowser/#/R-HSA-1428517;https://reactome.org/PathwayBrowser/#/R-HSA-1430728;https://reactome.org/PathwayBrowser/#/R-HSA-1592230;https://reactome.org/PathwayBrowser/#/R-HSA-163200;https://reactome.org/PathwayBrowser/#/R-HSA-163210;https://reactome.org/PathwayBrowser/#/R-HSA-1852241;https://reactome.org/PathwayBrowser/#…	OXIDATIVE PHOSPHORYLATION	https://www.gsea-msigdb.org/gsea/msigdb/human/geneset/HALLMARK_OXIDATIVE_PHOSPHORYLATION
Q86VP6	Cullin-associated NEDD8-dissociated protein 1 OS=Homo sapiens OX=9606 GN=CAND1 PE=1 SV=2	CAND1	136.3	1262	37	32	32	38	9.99e+08	cytoplasm	K17263			GO:0001775 cell activation; GO:0002252 immune effector process; GO:0002263 cell activation involved in immune response; GO:0002274 myeloid leukocyte activation; GO:0002275 myeloid cell activation involved in immune response; GO:0002283 neutrophil activation involved in immune response; GO:0002366 leukocyte activation involved in immune response; GO:0002376 immune system process; GO:0002443 leukoc…	GO:0000151 ubiquitin ligase complex; GO:0005576 extracellular region; GO:0005622 intracellular anatomical structure; GO:0005634 nucleus; GO:0005654 nucleoplasm; GO:0005737 cytoplasm; GO:0005794 Golgi apparatus; GO:0005829 cytosol; GO:0012505 endomembrane system; GO:0030141 secretory granule; GO:0031410 cytoplasmic vesicle; GO:0031461 cullin-RING ubiquitin ligase complex; GO:0031974 membrane-enclo…	GO:0005488 binding; GO:0005515 protein binding; GO:0008134 transcription factor binding; GO:0017025 TBP-class protein binding;			R	KOG1824	TATA-binding protein-interacting protein	WP2853 Endoderm differentiation;WP5322 CKAP4 signaling pathway map	https://www.wikipathways.org/instance/WP2853;https://www.wikipathways.org/instance/WP5322		R-HSA-168249 Innate Immune System;R-HSA-168256 Immune System;R-HSA-382551 Transport of small molecules;R-HSA-392499 Metabolism of proteins;R-HSA-597592 Post-translational protein modification;R-HSA-6798695 Neutrophil degranulation;R-HSA-8951664 Neddylation;R-HSA-917937 Iron uptake and transport	https://reactome.org/PathwayBrowser/#/R-HSA-168249;https://reactome.org/PathwayBrowser/#/R-HSA-168256;https://reactome.org/PathwayBrowser/#/R-HSA-382551;https://reactome.org/PathwayBrowser/#/R-HSA-392499;https://reactome.org/PathwayBrowser/#/R-HSA-597592;https://reactome.org/PathwayBrowser/#/R-HSA-6798695;https://reactome.org/PathwayBrowser/#/R-HSA-8951664;https://reactome.org/PathwayBrowser/#/R-…
P13797	Plastin-3 OS=Homo sapiens OX=9606 GN=PLS3 PE=1 SV=4	PLS3	70.8	1257	47	21	24	32	1.91e+09	cytoplasm	K17336			GO:0001501 skeletal system development; GO:0002065 columnar/cuboidal epithelial cell differentiation; GO:0006996 organelle organization; GO:0007010 cytoskeleton organization; GO:0007015 actin filament organization; GO:0007275 multicellular organism development; GO:0007399 nervous system development; GO:0007423 sensory organ development; GO:0008544 epidermis development; GO:0009888 tissue developm…	GO:0005622 intracellular anatomical structure; GO:0005737 cytoplasm; GO:0005829 cytosol; GO:0005856 cytoskeleton; GO:0005884 actin filament; GO:0005886 plasma membrane; GO:0015629 actin cytoskeleton; GO:0016020 membrane; GO:0032420 stereocilium; GO:0032421 stereocilium bundle; GO:0032432 actin filament bundle; GO:0042995 cell projection; GO:0043005 neuron projection; GO:0043226 organelle; GO:0043…	GO:0003779 actin binding; GO:0005488 binding; GO:0005515 protein binding; GO:0008092 cytoskeletal protein binding; GO:0044877 protein-containing complex binding; GO:0051015 actin filament binding;	PF13499; PF00307	PF13499 EF-hand domain pair; PF00307 Calponin homology (CH) domain	Z	KOG0046	Ca2+-binding actin-bundling protein (fimbrin/plastin), EF-Hand protein superfamily
P19338	Nucleolin OS=Homo sapiens OX=9606 GN=NCL PE=1 SV=3	NCL	76.6	1256	28	20	20	25	2.89e+09	nucleus	K11294	NCL; nucleolin	hsa05130 Pathogenic Escherichia coli infection	GO:0000003 reproduction; GO:0001525 angiogenesis; GO:0001568 blood vessel development; GO:0001817 regulation of cytokine production; GO:0001819 positive regulation of cytokine production; GO:0001889 liver development; GO:0001944 vasculature development; GO:0002237 response to molecule of bacterial origin; GO:0002791 regulation of peptide secretion; GO:0002793 positive regulation of peptide secret…	GO:0001650 fibrillar center; GO:0001651 dense fibrillar component; GO:0005622 intracellular anatomical structure; GO:0005634 nucleus; GO:0005654 nucleoplasm; GO:0005730 nucleolus; GO:0005737 cytoplasm; GO:0005938 cell cortex; GO:0009986 cell surface; GO:0031974 membrane-enclosed lumen; GO:0031981 nuclear lumen; GO:0032991 protein-containing complex; GO:0035770 ribonucleoprotein granule; GO:003646…	GO:0003676 nucleic acid binding; GO:0003677 DNA binding; GO:0003697 single-stranded DNA binding; GO:0003723 RNA binding; GO:0003729 mRNA binding; GO:0005102 signaling receptor binding; GO:0005488 binding; GO:0005509 calcium ion binding; GO:0005515 protein binding; GO:0019843 rRNA binding; GO:0019899 enzyme binding; GO:0035368 selenocysteine insertion sequence binding; GO:0042134 rRNA primary tran…	PF00076	PF00076 RNA recognition motif. (a.k.a. RRM, RBD, or RNP domain)	AJ	KOG0123	Polyadenylate-binding protein (RRM superfamily)	WP2272 Pathogenic Escherichia coli infection;WP3888 VEGFA VEGFR2 signaling	https://www.wikipathways.org/instance/WP2272;https://www.wikipathways.org/instance/WP3888		R-HSA-1643685 Disease;R-HSA-5663205 Infectious disease;R-HSA-6791226 Major pathway of rRNA processing in the nucleolus and cytosol;R-HSA-72312 rRNA processing;R-HSA-8868773 rRNA processing in the nucleus and cytosol;R-HSA-8953854 Metabolism of RNA;R-HSA-9820952 Respiratory Syncytial Virus Infection Pathway;R-HSA-9820960 Respiratory syncytial virus (RSV) attachment and entry;R-HSA-9824446 Viral In…	https://reactome.org/PathwayBrowser/#/R-HSA-1643685;https://reactome.org/PathwayBrowser/#/R-HSA-5663205;https://reactome.org/PathwayBrowser/#/R-HSA-6791226;https://reactome.org/PathwayBrowser/#/R-HSA-72312;https://reactome.org/PathwayBrowser/#/R-HSA-8868773;https://reactome.org/PathwayBrowser/#/R-HSA-8953854;https://reactome.org/PathwayBrowser/#/R-HSA-9820952;https://reactome.org/PathwayBrowser/#…	G2M CHECKPOINT	https://www.gsea-msigdb.org/gsea/msigdb/human/geneset/HALLMARK_G2M_CHECKPOINT
P50395	Rab GDP dissociation inhibitor beta OS=Homo sapiens OX=9606 GN=GDI2 PE=1 SV=2	GDI2	50.6	1253	50	14	20	28	9.19e+08	endoplasmic reticulum	K17255			GO:0001775 cell activation; GO:0002252 immune effector process; GO:0002263 cell activation involved in immune response; GO:0002274 myeloid leukocyte activation; GO:0002275 myeloid cell activation involved in immune response; GO:0002283 neutrophil activation involved in immune response; GO:0002366 leukocyte activation involved in immune response; GO:0002376 immune system process; GO:0002443 leukoc…	GO:0000323 lytic vacuole; GO:0005576 extracellular region; GO:0005622 intracellular anatomical structure; GO:0005737 cytoplasm; GO:0005764 lysosome; GO:0005766 primary lysosome; GO:0005773 vacuole; GO:0005775 vacuolar lumen; GO:0005794 Golgi apparatus; GO:0005829 cytosol; GO:0012505 endomembrane system; GO:0016020 membrane; GO:0030141 secretory granule; GO:0031410 cytoplasmic vesicle; GO:0031974 …	GO:0005092 GDP-dissociation inhibitor activity; GO:0005093 Rab GDP-dissociation inhibitor activity; GO:0005096 GTPase activator activity; GO:0005488 binding; GO:0005515 protein binding; GO:0008047 enzyme activator activity; GO:0019899 enzyme binding; GO:0030234 enzyme regulator activity; GO:0030695 GTPase regulator activity; GO:0031267 small GTPase binding; GO:0051020 GTPase binding; GO:0060589 n…			O	KOG1439	RAB proteins geranylgeranyltransferase component A (RAB escort protein)	WP5381 Smith Magenis and Potocki Lupski syndrome copy number variation	https://www.wikipathways.org/instance/WP5381		R-HSA-168249 Innate Immune System;R-HSA-168256 Immune System;R-HSA-199991 Membrane Trafficking;R-HSA-5653656 Vesicle-mediated transport;R-HSA-6798695 Neutrophil degranulation;R-HSA-8876198 RAB GEFs exchange GTP for GDP on RABs;R-HSA-9007101 Rab regulation of trafficking	https://reactome.org/PathwayBrowser/#/R-HSA-168249;https://reactome.org/PathwayBrowser/#/R-HSA-168256;https://reactome.org/PathwayBrowser/#/R-HSA-199991;https://reactome.org/PathwayBrowser/#/R-HSA-5653656;https://reactome.org/PathwayBrowser/#/R-HSA-6798695;https://reactome.org/PathwayBrowser/#/R-HSA-8876198;https://reactome.org/PathwayBrowser/#/R-HSA-9007101
Q00839	Heterogeneous nuclear ribonucleoprotein U OS=Homo sapiens OX=9606 GN=HNRNPU PE=1 SV=6	HNRNPU	90.5	1234	36	23	23	35	1.78e+09	nucleus	K12888	HNRNPU; heterogeneous nuclear ribonucleoprotein U	hsa03040 Spliceosome	GO:0000122 negative regulation of transcription by RNA polymerase II; GO:0000375 RNA splicing, via transesterification reactions; GO:0000377 RNA splicing, via transesterification reactions with bulged adenosine as nucleophile; GO:0000381 regulation of alternative mRNA splicing, via spliceosome; GO:0000398 mRNA splicing, via spliceosome; GO:0006139 nucleobase-containing compound metabolic process;…	GO:0000228 nuclear chromosome; GO:0000775 chromosome, centromeric region; GO:0000776 kinetochore; GO:0000803 sex chromosome; GO:0005622 intracellular anatomical structure; GO:0005634 nucleus; GO:0005654 nucleoplasm; GO:0005681 spliceosomal complex; GO:0005694 chromosome; GO:0005697 telomerase holoenzyme complex; GO:0005737 cytoplasm; GO:0005813 centrosome; GO:0005815 microtubule organizing center…	GO:0000166 nucleotide binding; GO:0000976 transcription cis-regulatory region binding; GO:0000977 RNA polymerase II transcription regulatory region sequence-specific DNA binding; GO:0000978 RNA polymerase II cis-regulatory region sequence-specific DNA binding; GO:0000987 cis-regulatory region sequence-specific DNA binding; GO:0000993 RNA polymerase II complex binding; GO:0001067 transcription reg…	PF02037; PF13671	PF02037 SAP domain; PF13671 AAA domain	A	KOG2242	Scaffold/matrix specific factor hnRNP-U/SAF-A, contains SPRY domain	WP3594 Circadian rhythm genes;WP411 mRNA processing;WP4258 lncRNA in canonical Wnt signaling and colorectal cancer	https://www.wikipathways.org/instance/WP3594;https://www.wikipathways.org/instance/WP411;https://www.wikipathways.org/instance/WP4258		R-HSA-72163 mRNA Splicing - Major Pathway;R-HSA-72172 mRNA Splicing;R-HSA-72203 Processing of Capped Intron-Containing Pre-mRNA;R-HSA-8953854 Metabolism of RNA	https://reactome.org/PathwayBrowser/#/R-HSA-72163;https://reactome.org/PathwayBrowser/#/R-HSA-72172;https://reactome.org/PathwayBrowser/#/R-HSA-72203;https://reactome.org/PathwayBrowser/#/R-HSA-8953854	G2M CHECKPOINT;MYC TARGETS V1;UV RESPONSE UP	https://www.gsea-msigdb.org/gsea/msigdb/human/geneset/HALLMARK_G2M_CHECKPOINT;https://www.gsea-msigdb.org/gsea/msigdb/human/geneset/HALLMARK_MYC_TARGETS_V1;https://www.gsea-msigdb.org/gsea/msigdb/human/geneset/HALLMARK_UV_RESPONSE_UP
P49411	Elongation factor Tu, mitochondrial OS=Homo sapiens OX=9606 GN=TUFM PE=1 SV=3	TUFM	49.8	1218	61	23	23	30	1.47e+09	mitochondria	K02358			GO:0000278 mitotic cell cycle; GO:0006412 translation; GO:0006414 translational elongation; GO:0006518 peptide metabolic process; GO:0006807 nitrogen compound metabolic process; GO:0006996 organelle organization; GO:0007030 Golgi organization; GO:0007049 cell cycle; GO:0008152 metabolic process; GO:0008283 cell population proliferation; GO:0009058 biosynthetic process; GO:0009059 macromolecule bi…	GO:0005622 intracellular anatomical structure; GO:0005737 cytoplasm; GO:0005739 mitochondrion; GO:0005740 mitochondrial envelope; GO:0005743 mitochondrial inner membrane; GO:0005759 mitochondrial matrix; GO:0009295 nucleoid; GO:0016020 membrane; GO:0019866 organelle inner membrane; GO:0031090 organelle membrane; GO:0031966 mitochondrial membrane; GO:0031967 organelle envelope; GO:0031974 membrane…	GO:0003676 nucleic acid binding; GO:0003723 RNA binding; GO:0003746 translation elongation factor activity; GO:0003824 catalytic activity; GO:0003924 GTPase activity; GO:0005488 binding; GO:0008135 translation factor activity, RNA binding; GO:0016462 pyrophosphatase activity; GO:0016787 hydrolase activity; GO:0016817 hydrolase activity, acting on acid anhydrides; GO:0016818 hydrolase activity, ac…	PF00009; PF03144; PF03143	PF00009 Elongation factor Tu GTP binding domain; PF03144 Elongation factor Tu domain 2; PF03143 Elongation factor Tu C-terminal domain	J	KOG0460	Mitochondrial translation elongation factor Tu	WP4950 16p11 2 distal deletion syndrome	https://www.wikipathways.org/instance/WP4950		R-HSA-1643685 Disease;R-HSA-392499 Metabolism of proteins;R-HSA-5368287 Mitochondrial translation;R-HSA-5389840 Mitochondrial translation elongation;R-HSA-5663205 Infectious disease;R-HSA-72766 Translation;R-HSA-9679506 SARS-CoV Infections;R-HSA-9694516 SARS-CoV-2 Infection;R-HSA-9705683 SARS-CoV-2-host interactions;R-HSA-9754560 SARS-CoV-2 modulates autophagy;R-HSA-9824446 Viral Infection Pathwa…	https://reactome.org/PathwayBrowser/#/R-HSA-1643685;https://reactome.org/PathwayBrowser/#/R-HSA-392499;https://reactome.org/PathwayBrowser/#/R-HSA-5368287;https://reactome.org/PathwayBrowser/#/R-HSA-5389840;https://reactome.org/PathwayBrowser/#/R-HSA-5663205;https://reactome.org/PathwayBrowser/#/R-HSA-72766;https://reactome.org/PathwayBrowser/#/R-HSA-9679506;https://reactome.org/PathwayBrowser/#/…	MYC TARGETS V1	https://www.gsea-msigdb.org/gsea/msigdb/human/geneset/HALLMARK_MYC_TARGETS_V1
P30101	Protein disulfide-isomerase A3 OS=Homo sapiens OX=9606 GN=PDIA3 PE=1 SV=4	PDIA3	56.7	1196	50	21	21	29	1.47e+09	endoplasmic reticulum	K08056	PDIA3; protein disulfide-isomerase A3 [EC:5.3.4.1]	hsa05168 Herpes simplex virus 1 infection; hsa04612 Antigen processing and presentation; hsa05170 Human immunodeficiency virus 1 infection; hsa05169 Epstein-Barr virus infection; hsa04141 Protein processing in endoplasmic reticulum; hsa05163 Human cytomegalovirus infection	GO:0000003 reproduction; GO:0001666 response to hypoxia; GO:0002376 immune system process; GO:0002474 antigen processing and presentation of peptide antigen via MHC class I; GO:0002478 antigen processing and presentation of exogenous peptide antigen; GO:0002479 antigen processing and presentation of exogenous peptide antigen via MHC class I, TAP-dependent; GO:0002931 response to ischemia; GO:0003…	GO:0001669 acrosomal vesicle; GO:0005576 extracellular region; GO:0005615 extracellular space; GO:0005622 intracellular anatomical structure; GO:0005634 nucleus; GO:0005737 cytoplasm; GO:0005739 mitochondrion; GO:0005740 mitochondrial envelope; GO:0005758 mitochondrial intermembrane space; GO:0005768 endosome; GO:0005783 endoplasmic reticulum; GO:0005788 endoplasmic reticulum lumen; GO:0005789 en…	GO:0003756 protein disulfide isomerase activity; GO:0003810 protein-glutamine gamma-glutamyltransferase activity; GO:0003824 catalytic activity; GO:0004175 endopeptidase activity; GO:0004197 cysteine-type endopeptidase activity; GO:0004620 phospholipase activity; GO:0004629 phospholipase C activity; GO:0005102 signaling receptor binding; GO:0005488 binding; GO:0005515 protein binding; GO:0008081 …	PF00085; PF13848	PF00085 Thioredoxin; PF13848 Thioredoxin-like domain	O	KOG0190	Protein disulfide isomerase (prolyl 4-hydroxylase beta subunit)	WP3995 Prion disease pathway	https://www.wikipathways.org/instance/WP3995		R-HSA-1236974 ER-Phagosome pathway;R-HSA-1236975 Antigen processing-Cross presentation;R-HSA-1280218 Adaptive Immune System;R-HSA-168256 Immune System;R-HSA-392499 Metabolism of proteins;R-HSA-446203 Asparagine N-linked glycosylation;R-HSA-532668 N-glycan trimming in the ER and Calnexin/Calreticulin cycle;R-HSA-597592 Post-translational protein modification;R-HSA-901042 Calnexin/calreticulin cycl…	https://reactome.org/PathwayBrowser/#/R-HSA-1236974;https://reactome.org/PathwayBrowser/#/R-HSA-1236975;https://reactome.org/PathwayBrowser/#/R-HSA-1280218;https://reactome.org/PathwayBrowser/#/R-HSA-168256;https://reactome.org/PathwayBrowser/#/R-HSA-392499;https://reactome.org/PathwayBrowser/#/R-HSA-446203;https://reactome.org/PathwayBrowser/#/R-HSA-532668;https://reactome.org/PathwayBrowser/#/R…
P49327	Fatty acid synthase OS=Homo sapiens OX=9606 GN=FASN PE=1 SV=3	FASN	273.3	1193	17	32	32	35	5.56e+08	cytoplasm	K00665	FASN; fatty acid synthase, animal type [EC:2.3.1.85]	hsa04936 Alcoholic liver disease; hsa00061 Fatty acid biosynthesis; hsa04910 Insulin signaling pathway; hsa01212 Fatty acid metabolism; hsa04152 AMPK signaling pathway; hsa01100 Metabolic pathways	GO:0001885 endothelial cell development; GO:0002064 epithelial cell development; GO:0002376 immune system process; GO:0002520 immune system development; GO:0002521 leukocyte differentiation; GO:0002573 myeloid leukocyte differentiation; GO:0003158 endothelium development; GO:0005975 carbohydrate metabolic process; GO:0005976 polysaccharide metabolic process; GO:0005977 glycogen metabolic process;…	GO:0005622 intracellular anatomical structure; GO:0005737 cytoplasm; GO:0005794 Golgi apparatus; GO:0005829 cytosol; GO:0005886 plasma membrane; GO:0012505 endomembrane system; GO:0016020 membrane; GO:0042587 glycogen granule; GO:0043226 organelle; GO:0043227 membrane-bounded organelle; GO:0043229 intracellular organelle; GO:0043231 intracellular membrane-bounded organelle; GO:0071944 cell periph…	GO:0000166 nucleotide binding; GO:0003676 nucleic acid binding; GO:0003677 DNA binding; GO:0003697 single-stranded DNA binding; GO:0003824 catalytic activity; GO:0004312 fatty acid synthase activity; GO:0005488 binding; GO:0005515 protein binding; GO:0016740 transferase activity; GO:0016746 acyltransferase activity; GO:0016747 acyltransferase activity, transferring groups other than amino-acyl gr…	PF00109; PF02801; PF00698; PF14765; PF08242; PF00107; PF00550; PF00975	PF00109 Beta-ketoacyl synthase, N-terminal domain; PF02801 Beta-ketoacyl synthase, C-terminal domain; PF00698 Acyl transferase domain; PF14765 Polyketide synthase dehydratase; PF08242 Methyltransferase domain; PF00107 Zinc-binding dehydrogenase; PF00550 Phosphopantetheine attachment site; PF00975 Thioesterase domain	I	KOG1202	Animal-type fatty acid synthase and related proteins	WP1403 AMP activated protein kinase signaling;WP1982 Sterol regulatory element binding proteins SREBP signaling;WP2011 SREBF and miR33 in cholesterol and lipid homeostasis;WP2874 Liver X receptor pathway;WP2882 Nuclear receptors meta pathway;WP357 Fatty acid biosynthesis;WP3915 Angiopoietin like protein 8 regulatory pathway;WP3965 Lipid metabolism pathway;WP4018 Clear cell renal cell carcinoma pa…	https://www.wikipathways.org/instance/WP1403;https://www.wikipathways.org/instance/WP1982;https://www.wikipathways.org/instance/WP2011;https://www.wikipathways.org/instance/WP2874;https://www.wikipathways.org/instance/WP2882;https://www.wikipathways.org/instance/WP357;https://www.wikipathways.org/instance/WP3915;https://www.wikipathways.org/instance/WP3965;https://www.wikipathways.org/instance/WP…		R-HSA-1430728 Metabolism;R-HSA-162582 Signal Transduction;R-HSA-163685 Integration of energy metabolism;R-HSA-163765 ChREBP activates metabolic gene expression;R-HSA-1655829 Regulation of cholesterol biosynthesis by SREBP (SREBF);R-HSA-196849 Metabolism of water-soluble vitamins and cofactors;R-HSA-196854 Metabolism of vitamins and cofactors;R-HSA-199220 Vitamin B5 (pantothenate) metabolism;R-HSA…	https://reactome.org/PathwayBrowser/#/R-HSA-1430728;https://reactome.org/PathwayBrowser/#/R-HSA-162582;https://reactome.org/PathwayBrowser/#/R-HSA-163685;https://reactome.org/PathwayBrowser/#/R-HSA-163765;https://reactome.org/PathwayBrowser/#/R-HSA-1655829;https://reactome.org/PathwayBrowser/#/R-HSA-196849;https://reactome.org/PathwayBrowser/#/R-HSA-196854;https://reactome.org/PathwayBrowser/#/R-…	CHOLESTEROL HOMEOSTASIS;ESTROGEN RESPONSE EARLY;FATTY ACID METABOLISM	https://www.gsea-msigdb.org/gsea/msigdb/human/geneset/HALLMARK_CHOLESTEROL_HOMEOSTASIS;https://www.gsea-msigdb.org/gsea/msigdb/human/geneset/HALLMARK_ESTROGEN_RESPONSE_EARLY;https://www.gsea-msigdb.org/gsea/msigdb/human/geneset/HALLMARK_FATTY_ACID_METABOLISM
P34932	Heat shock 70 kDa protein 4 OS=Homo sapiens OX=9606 GN=HSPA4 PE=1 SV=4	HSPA4	94.3	1187	47	25	26	31	1.01e+09	cytoplasm	K09489	HSPA4; heat shock 70kDa protein 4	hsa04612 Antigen processing and presentation; hsa05417 Lipid and atherosclerosis; hsa04530 Tight junction	GO:0001655 urogenital system development; GO:0001822 kidney development; GO:0001932 regulation of protein phosphorylation; GO:0001933 negative regulation of protein phosphorylation; GO:0002682 regulation of immune system process; GO:0002684 positive regulation of immune system process; GO:0002694 regulation of leukocyte activation; GO:0002696 positive regulation of leukocyte activation; GO:000645…	GO:0005576 extracellular region; GO:0005615 extracellular space; GO:0005622 intracellular anatomical structure; GO:0005634 nucleus; GO:0005654 nucleoplasm; GO:0005737 cytoplasm; GO:0005811 lipid droplet; GO:0005829 cytosol; GO:0030139 endocytic vesicle; GO:0031410 cytoplasmic vesicle; GO:0031974 membrane-enclosed lumen; GO:0031981 nuclear lumen; GO:0031982 vesicle; GO:0031983 vesicle lumen; GO:00…	GO:0000166 nucleotide binding; GO:0000774 adenyl-nucleotide exchange factor activity; GO:0005488 binding; GO:0005515 protein binding; GO:0005524 ATP binding; GO:0008134 transcription factor binding; GO:0017076 purine nucleotide binding; GO:0030234 enzyme regulator activity; GO:0030554 adenyl nucleotide binding; GO:0032553 ribonucleotide binding; GO:0032555 purine ribonucleotide binding; GO:003255…			O	KOG0103	Molecular chaperones HSP105/HSP110/SSE1, HSP70 superfamily	WP2359 Parkin ubiquitin proteasomal system pathway	https://www.wikipathways.org/instance/WP2359		R-HSA-2262752 Cellular responses to stress;R-HSA-3371453 Regulation of HSF1-mediated heat shock response;R-HSA-3371556 Cellular response to heat stress;R-HSA-8953897 Cellular responses to stimuli	https://reactome.org/PathwayBrowser/#/R-HSA-2262752;https://reactome.org/PathwayBrowser/#/R-HSA-3371453;https://reactome.org/PathwayBrowser/#/R-HSA-3371556;https://reactome.org/PathwayBrowser/#/R-HSA-8953897	MTORC1 SIGNALING	https://www.gsea-msigdb.org/gsea/msigdb/human/geneset/HALLMARK_MTORC1_SIGNALING
P61978	Heterogeneous nuclear ribonucleoprotein K OS=Homo sapiens OX=9606 GN=HNRNPK PE=1 SV=1	HNRNPK	50.9	1172	41	17	17	30	4.01e+09	nucleus	K12886	HNRNPK; heterogeneous nuclear ribonucleoprotein K	hsa03040 Spliceosome; hsa05206 MicroRNAs in cancer; hsa05203 Viral carcinogenesis	GO:0000003 reproduction; GO:0000122 negative regulation of transcription by RNA polymerase II; GO:0000375 RNA splicing, via transesterification reactions; GO:0000377 RNA splicing, via transesterification reactions with bulged adenosine as nucleophile; GO:0000398 mRNA splicing, via spliceosome; GO:0001101 response to acid chemical; GO:0001541 ovarian follicle development; GO:0001558 regulation of …	GO:0000228 nuclear chromosome; GO:0000785 chromatin; GO:0005622 intracellular anatomical structure; GO:0005634 nucleus; GO:0005654 nucleoplasm; GO:0005681 spliceosomal complex; GO:0005694 chromosome; GO:0005737 cytoplasm; GO:0005739 mitochondrion; GO:0005829 cytosol; GO:0005938 cell cortex; GO:0010494 cytoplasmic stress granule; GO:0014069 postsynaptic density; GO:0016604 nuclear body; GO:0016607…	GO:0000976 transcription cis-regulatory region binding; GO:0000977 RNA polymerase II transcription regulatory region sequence-specific DNA binding; GO:0000978 RNA polymerase II cis-regulatory region sequence-specific DNA binding; GO:0000981 DNA-binding transcription factor activity, RNA polymerase II-specific; GO:0000987 cis-regulatory region sequence-specific DNA binding; GO:0001067 transcriptio…	PF08067; PF00013	PF08067 ROKNT (NUC014) domain; PF00013 KH domain	AR	KOG2192	PolyC-binding hnRNP-K protein HRB57A/hnRNP, contains KH domain	WP411 mRNA processing;WP4258 lncRNA in canonical Wnt signaling and colorectal cancer	https://www.wikipathways.org/instance/WP411;https://www.wikipathways.org/instance/WP4258	Transcription factor	R-HSA-1643685 Disease;R-HSA-2990846 SUMOylation;R-HSA-3108232 SUMO E3 ligases SUMOylate target proteins;R-HSA-392499 Metabolism of proteins;R-HSA-4570464 SUMOylation of RNA binding proteins;R-HSA-5663205 Infectious disease;R-HSA-597592 Post-translational protein modification;R-HSA-72163 mRNA Splicing - Major Pathway;R-HSA-72172 mRNA Splicing;R-HSA-72203 Processing of Capped Intron-Containing Pre-…	https://reactome.org/PathwayBrowser/#/R-HSA-1643685;https://reactome.org/PathwayBrowser/#/R-HSA-2990846;https://reactome.org/PathwayBrowser/#/R-HSA-3108232;https://reactome.org/PathwayBrowser/#/R-HSA-392499;https://reactome.org/PathwayBrowser/#/R-HSA-4570464;https://reactome.org/PathwayBrowser/#/R-HSA-5663205;https://reactome.org/PathwayBrowser/#/R-HSA-597592;https://reactome.org/PathwayBrowser/#…
P62937	Peptidyl-prolyl cis-trans isomerase A OS=Homo sapiens OX=9606 GN=PPIA PE=1 SV=2	PPIA	18	1171	65	11	11	23	5.35e+09	cytoplasm	K03767	PPIA; peptidyl-prolyl cis-trans isomerase A (cyclophilin A) [EC:5.2.1.8]	hsa03250 Viral life cycle - HIV-1; hsa04217 Necroptosis	GO:0000413 protein peptidyl-prolyl isomerization; GO:0001775 cell activation; GO:0002252 immune effector process; GO:0002263 cell activation involved in immune response; GO:0002274 myeloid leukocyte activation; GO:0002275 myeloid cell activation involved in immune response; GO:0002283 neutrophil activation involved in immune response; GO:0002366 leukocyte activation involved in immune response; G…	GO:0005576 extracellular region; GO:0005622 intracellular anatomical structure; GO:0005634 nucleus; GO:0005737 cytoplasm; GO:0005829 cytosol; GO:0012505 endomembrane system; GO:0030141 secretory granule; GO:0030496 midbody; GO:0031410 cytoplasmic vesicle; GO:0031974 membrane-enclosed lumen; GO:0031982 vesicle; GO:0031983 vesicle lumen; GO:0032991 protein-containing complex; GO:0034774 secretory g…	GO:0003755 peptidyl-prolyl cis-trans isomerase activity; GO:0003824 catalytic activity; GO:0005488 binding; GO:0005515 protein binding; GO:0016018 cyclosporin A binding; GO:0016853 isomerase activity; GO:0016859 cis-trans isomerase activity; GO:0033218 amide binding; GO:0042277 peptide binding; GO:0046790 virion binding; GO:0051082 unfolded protein binding; GO:0140096 catalytic activity, acting o…	PF00160	PF00160 Cyclophilin type peptidyl-prolyl cis-trans isomerase/CLD	O	KOG0865	Cyclophilin type peptidyl-prolyl cis-trans isomerase	WP2037 Prolactin signaling pathway	https://www.wikipathways.org/instance/WP2037		R-HSA-109582 Hemostasis;R-HSA-114608 Platelet degranulation ;R-HSA-1168372 Downstream signaling events of B Cell Receptor (BCR);R-HSA-1280215 Cytokine Signaling in Immune system;R-HSA-1280218 Adaptive Immune System;R-HSA-162585 Uncoating of the HIV Virion;R-HSA-162587 HIV Life Cycle;R-HSA-162588 Budding and maturation of HIV virion;R-HSA-162589 Reverse Transcription of HIV RNA;R-HSA-162592 Integr…	https://reactome.org/PathwayBrowser/#/R-HSA-109582;https://reactome.org/PathwayBrowser/#/R-HSA-114608;https://reactome.org/PathwayBrowser/#/R-HSA-1168372;https://reactome.org/PathwayBrowser/#/R-HSA-1280215;https://reactome.org/PathwayBrowser/#/R-HSA-1280218;https://reactome.org/PathwayBrowser/#/R-HSA-162585;https://reactome.org/PathwayBrowser/#/R-HSA-162587;https://reactome.org/PathwayBrowser/#/R…	MTORC1 SIGNALING;MYC TARGETS V1;GLYCOLYSIS	https://www.gsea-msigdb.org/gsea/msigdb/human/geneset/HALLMARK_MTORC1_SIGNALING;https://www.gsea-msigdb.org/gsea/msigdb/human/geneset/HALLMARK_MYC_TARGETS_V1;https://www.gsea-msigdb.org/gsea/msigdb/human/geneset/HALLMARK_GLYCOLYSIS
P31943	Heterogeneous nuclear ribonucleoprotein H OS=Homo sapiens OX=9606 GN=HNRNPH1 PE=1 SV=4	HNRNPH1	49.2	1171	46	9	17	26	1.70e+09	nucleus	K12898			GO:0000003 reproduction; GO:0000375 RNA splicing, via transesterification reactions; GO:0000377 RNA splicing, via transesterification reactions with bulged adenosine as nucleophile; GO:0000398 mRNA splicing, via spliceosome; GO:0000578 embryonic axis specification; GO:0003002 regionalization; GO:0003006 developmental process involved in reproduction; GO:0006139 nucleobase-containing compound meta…	GO:0005622 intracellular anatomical structure; GO:0005634 nucleus; GO:0005654 nucleoplasm; GO:0005681 spliceosomal complex; GO:0005737 cytoplasm; GO:0005829 cytosol; GO:0031974 membrane-enclosed lumen; GO:0031981 nuclear lumen; GO:0032991 protein-containing complex; GO:0043226 organelle; GO:0043227 membrane-bounded organelle; GO:0043229 intracellular organelle; GO:0043231 intracellular membrane-b…	GO:0003676 nucleic acid binding; GO:0003723 RNA binding; GO:0003727 single-stranded RNA binding; GO:0003729 mRNA binding; GO:0005488 binding; GO:0005515 protein binding; GO:0008187 poly-pyrimidine tract binding; GO:0008266 poly(U) RNA binding; GO:0019899 enzyme binding; GO:0097159 organic cyclic compound binding; GO:1901363 heterocyclic compound binding;	PF00076; PF08080	PF00076 RNA recognition motif. (a.k.a. RRM, RBD, or RNP domain); PF08080 RNPHF zinc finger	A	KOG4211	Splicing factor hnRNP-F and related RNA-binding proteins	WP3584 MECP2 and associated Rett syndrome;WP411 mRNA processing;WP4301 Inhibition of exosome biogenesis and secretion by Manumycin A in CRPC cells	https://www.wikipathways.org/instance/WP3584;https://www.wikipathways.org/instance/WP411;https://www.wikipathways.org/instance/WP4301	Transcription factor	R-HSA-162582 Signal Transduction;R-HSA-190236 Signaling by FGFR;R-HSA-5654738 Signaling by FGFR2;R-HSA-6803529 FGFR2 alternative splicing;R-HSA-72163 mRNA Splicing - Major Pathway;R-HSA-72172 mRNA Splicing;R-HSA-72203 Processing of Capped Intron-Containing Pre-mRNA;R-HSA-8953854 Metabolism of RNA;R-HSA-9006934 Signaling by Receptor Tyrosine Kinases	https://reactome.org/PathwayBrowser/#/R-HSA-162582;https://reactome.org/PathwayBrowser/#/R-HSA-190236;https://reactome.org/PathwayBrowser/#/R-HSA-5654738;https://reactome.org/PathwayBrowser/#/R-HSA-6803529;https://reactome.org/PathwayBrowser/#/R-HSA-72163;https://reactome.org/PathwayBrowser/#/R-HSA-72172;https://reactome.org/PathwayBrowser/#/R-HSA-72203;https://reactome.org/PathwayBrowser/#/R-HSA…
Q12931	Heat shock protein 75 kDa, mitochondrial OS=Homo sapiens OX=9606 GN=TRAP1 PE=1 SV=3	TRAP1	80.1	1164	41	23	23	29	2.35e+09	mitochondria	K09488	TRAP1; TNF receptor-associated protein 1	hsa05022 Pathways of neurodegeneration - multiple diseases; hsa05012 Parkinson disease	GO:0006417 regulation of translation; GO:0006457 protein folding; GO:0006950 response to stress; GO:0006979 response to oxidative stress; GO:0006986 response to unfolded protein; GO:0009266 response to temperature stimulus; GO:0009386 translational attenuation; GO:0009408 response to heat; GO:0009628 response to abiotic stimulus; GO:0009889 regulation of biosynthetic process; GO:0009890 negative …	GO:0005576 extracellular region; GO:0005615 extracellular space; GO:0005622 intracellular anatomical structure; GO:0005634 nucleus; GO:0005654 nucleoplasm; GO:0005737 cytoplasm; GO:0005739 mitochondrion; GO:0005740 mitochondrial envelope; GO:0005743 mitochondrial inner membrane; GO:0005758 mitochondrial intermembrane space; GO:0005759 mitochondrial matrix; GO:0016020 membrane; GO:0019866 organell…	GO:0003676 nucleic acid binding; GO:0003723 RNA binding; GO:0003824 catalytic activity; GO:0005102 signaling receptor binding; GO:0005126 cytokine receptor binding; GO:0005164 tumor necrosis factor receptor binding; GO:0005488 binding; GO:0005515 protein binding; GO:0016462 pyrophosphatase activity; GO:0016787 hydrolase activity; GO:0016817 hydrolase activity, acting on acid anhydrides; GO:001681…	PF13589	PF13589 Histidine kinase-, DNA gyrase B-, and HSP90-like ATPase	O	KOG0019	Molecular chaperone (HSP90 family)	WP231 TNF alpha signaling pathway;WP366 TGF beta signaling pathway;WP5205 Clock controlled autophagy in bone metabolism	https://www.wikipathways.org/instance/WP231;https://www.wikipathways.org/instance/WP366;https://www.wikipathways.org/instance/WP5205		R-HSA-1428517 The citric acid (TCA) cycle and respiratory electron transport;R-HSA-1430728 Metabolism;R-HSA-163200 Respiratory electron transport, ATP synthesis by chemiosmotic coupling, and heat production by uncoupling proteins.;R-HSA-611105 Respiratory electron transport	https://reactome.org/PathwayBrowser/#/R-HSA-1428517;https://reactome.org/PathwayBrowser/#/R-HSA-1430728;https://reactome.org/PathwayBrowser/#/R-HSA-163200;https://reactome.org/PathwayBrowser/#/R-HSA-611105
O14980	Exportin-1 OS=Homo sapiens OX=9606 GN=XPO1 PE=1 SV=1	XPO1	123.3	1161	35	28	28	34	9.19e+08	cytoplasm	K14290	XPO1; exportin-1	hsa03008 Ribosome biogenesis in eukaryotes; hsa03013 Nucleocytoplasmic transport; hsa03250 Viral life cycle - HIV-1; hsa05164 Influenza A; hsa05166 Human T-cell leukemia virus 1 infection	GO:0000054 ribosomal subunit export from nucleus; GO:0000055 ribosomal large subunit export from nucleus; GO:0000056 ribosomal small subunit export from nucleus; GO:0000122 negative regulation of transcription by RNA polymerase II; GO:0000226 microtubule cytoskeleton organization; GO:0006355 regulation of DNA-templated transcription; GO:0006357 regulation of transcription by RNA polymerase II; GO…	GO:0000775 chromosome, centromeric region; GO:0000776 kinetochore; GO:0005622 intracellular anatomical structure; GO:0005634 nucleus; GO:0005635 nuclear envelope; GO:0005642 annulate lamellae; GO:0005643 nuclear pore; GO:0005654 nucleoplasm; GO:0005694 chromosome; GO:0005730 nucleolus; GO:0005737 cytoplasm; GO:0005829 cytosol; GO:0012505 endomembrane system; GO:0015030 Cajal body; GO:0016020 memb…	GO:0005049 nuclear export signal receptor activity; GO:0005215 transporter activity; GO:0005488 binding; GO:0005515 protein binding; GO:0019904 protein domain specific binding; GO:0140104 molecular carrier activity; GO:0140142 nucleocytoplasmic carrier activity;			YU	KOG2020	Nuclear transport receptor CRM1/MSN5 (importin beta superfamily)	WP3302 eIF5A regulation in response to inhibition of the nuclear export system;WP4657 22q11 2 copy number variation syndrome	https://www.wikipathways.org/instance/WP3302;https://www.wikipathways.org/instance/WP4657	Transcription factor	R-HSA-141424 Amplification of signal from the kinetochores;R-HSA-141444 Amplification of signal from unattached kinetochores via a MAD2 inhibitory signal;R-HSA-162582 Signal Transduction;R-HSA-162587 HIV Life Cycle;R-HSA-162599 Late Phase of HIV Life Cycle;R-HSA-162906 HIV Infection;R-HSA-162909 Host Interactions of HIV factors;R-HSA-1640170 Cell Cycle;R-HSA-1643685 Disease;R-HSA-165054 Rev-media…		G2M CHECKPOINT;E2F TARGETS;MYC TARGETS V1	https://www.gsea-msigdb.org/gsea/msigdb/human/geneset/HALLMARK_G2M_CHECKPOINT;https://www.gsea-msigdb.org/gsea/msigdb/human/geneset/HALLMARK_E2F_TARGETS;https://www.gsea-msigdb.org/gsea/msigdb/human/geneset/HALLMARK_MYC_TARGETS_V1
Q92598	Heat shock protein 105 kDa OS=Homo sapiens OX=9606 GN=HSPH1 PE=1 SV=1	HSPH1	96.8	1152	31	18	19	25	7.46e+08	cytoplasm	K09485	HSP110; heat shock protein 110kDa	hsa04141 Protein processing in endoplasmic reticulum	GO:0001932 regulation of protein phosphorylation; GO:0001933 negative regulation of protein phosphorylation; GO:0001934 positive regulation of protein phosphorylation; GO:0002682 regulation of immune system process; GO:0002684 positive regulation of immune system process; GO:0002694 regulation of leukocyte activation; GO:0002696 positive regulation of leukocyte activation; GO:0006355 regulation o…	GO:0005576 extracellular region; GO:0005622 intracellular anatomical structure; GO:0005634 nucleus; GO:0005654 nucleoplasm; GO:0005737 cytoplasm; GO:0005829 cytosol; GO:0030139 endocytic vesicle; GO:0031410 cytoplasmic vesicle; GO:0031974 membrane-enclosed lumen; GO:0031981 nuclear lumen; GO:0031982 vesicle; GO:0031983 vesicle lumen; GO:0032991 protein-containing complex; GO:0043226 organelle; GO…	GO:0000166 nucleotide binding; GO:0000774 adenyl-nucleotide exchange factor activity; GO:0005488 binding; GO:0005515 protein binding; GO:0008092 cytoskeletal protein binding; GO:0015631 tubulin binding; GO:0017076 purine nucleotide binding; GO:0030234 enzyme regulator activity; GO:0030554 adenyl nucleotide binding; GO:0036094 small molecule binding; GO:0043014 alpha-tubulin binding; GO:0060589 nu…			O	KOG0103	Molecular chaperones HSP105/HSP110/SSE1, HSP70 superfamily				R-HSA-2173782 Binding and Uptake of Ligands by Scavenger Receptors;R-HSA-2262752 Cellular responses to stress;R-HSA-3000484 Scavenging by Class F Receptors;R-HSA-3371453 Regulation of HSF1-mediated heat shock response;R-HSA-3371556 Cellular response to heat stress;R-HSA-5653656 Vesicle-mediated transport;R-HSA-8953897 Cellular responses to stimuli	https://reactome.org/PathwayBrowser/#/R-HSA-2173782;https://reactome.org/PathwayBrowser/#/R-HSA-2262752;https://reactome.org/PathwayBrowser/#/R-HSA-3000484;https://reactome.org/PathwayBrowser/#/R-HSA-3371453;https://reactome.org/PathwayBrowser/#/R-HSA-3371556;https://reactome.org/PathwayBrowser/#/R-HSA-5653656;https://reactome.org/PathwayBrowser/#/R-HSA-8953897	FATTY ACID METABOLISM	https://www.gsea-msigdb.org/gsea/msigdb/human/geneset/HALLMARK_FATTY_ACID_METABOLISM
O00410	Importin-5 OS=Homo sapiens OX=9606 GN=IPO5 PE=1 SV=4	IPO5	123.6	1148	33	25	26	31	1.06e+09	cytoplasm	K20222	IPO5; importin-5	hsa03013 Nucleocytoplasmic transport	GO:0000079 regulation of cyclin-dependent protein serine/threonine kinase activity; GO:0001101 response to acid chemical; GO:0001932 regulation of protein phosphorylation; GO:0001933 negative regulation of protein phosphorylation; GO:0006469 negative regulation of protein kinase activity; GO:0006606 protein import into nucleus; GO:0006607 NLS-bearing protein import into nucleus; GO:0006610 riboso…	GO:0005622 intracellular anatomical structure; GO:0005634 nucleus; GO:0005635 nuclear envelope; GO:0005643 nuclear pore; GO:0005730 nucleolus; GO:0005737 cytoplasm; GO:0005829 cytosol; GO:0012505 endomembrane system; GO:0016020 membrane; GO:0031090 organelle membrane; GO:0031965 nuclear membrane; GO:0031967 organelle envelope; GO:0031974 membrane-enclosed lumen; GO:0031975 envelope; GO:0031981 nu…	GO:0004857 enzyme inhibitor activity; GO:0005048 signal sequence binding; GO:0005095 GTPase inhibitor activity; GO:0005215 transporter activity; GO:0005488 binding; GO:0005515 protein binding; GO:0008139 nuclear localization sequence binding; GO:0019899 enzyme binding; GO:0030234 enzyme regulator activity; GO:0030695 GTPase regulator activity; GO:0031267 small GTPase binding; GO:0033218 amide bin…			YU	KOG2171	Karyopherin (importin) beta 3				R-HSA-1643685 Disease;R-HSA-168255 Influenza Infection;R-HSA-168273 Influenza Viral RNA Transcription and Replication;R-HSA-192905 vRNP Assembly;R-HSA-5663205 Infectious disease;R-HSA-9824446 Viral Infection Pathways	https://reactome.org/PathwayBrowser/#/R-HSA-1643685;https://reactome.org/PathwayBrowser/#/R-HSA-168255;https://reactome.org/PathwayBrowser/#/R-HSA-168273;https://reactome.org/PathwayBrowser/#/R-HSA-192905;https://reactome.org/PathwayBrowser/#/R-HSA-5663205;https://reactome.org/PathwayBrowser/#/R-HSA-9824446
P60174	Triosephosphate isomerase OS=Homo sapiens OX=9606 GN=TPI1 PE=1 SV=4	TPI1	26.7	1141	80	17	17	24	4.66e+09	cytoplasm	K01803	TPI; triosephosphate isomerase (TIM) [EC:5.3.1.1]	hsa00010 Glycolysis / Gluconeogenesis; hsa00051 Fructose and mannose metabolism; hsa01200 Carbon metabolism; hsa00562 Inositol phosphate metabolism; hsa01230 Biosynthesis of amino acids; hsa01100 Metabolic pathways	GO:0000768 syncytium formation by plasma membrane fusion; GO:0003008 system process; GO:0005975 carbohydrate metabolic process; GO:0005996 monosaccharide metabolic process; GO:0006006 glucose metabolic process; GO:0006007 glucose catabolic process; GO:0006066 alcohol metabolic process; GO:0006071 glycerol metabolic process; GO:0006081 cellular aldehyde metabolic process; GO:0006082 organic acid m…	GO:0005622 intracellular anatomical structure; GO:0005634 nucleus; GO:0005737 cytoplasm; GO:0005829 cytosol; GO:0030016 myofibril; GO:0030017 sarcomere; GO:0030018 Z disc; GO:0031430 M band; GO:0031672 A band; GO:0031674 I band; GO:0043226 organelle; GO:0043227 membrane-bounded organelle; GO:0043228 non-membrane-bounded organelle; GO:0043229 intracellular organelle; GO:0043231 intracellular membr…	GO:0003824 catalytic activity; GO:0004807 triose-phosphate isomerase activity; GO:0005488 binding; GO:0005515 protein binding; GO:0016853 isomerase activity; GO:0016860 intramolecular oxidoreductase activity; GO:0016861 intramolecular oxidoreductase activity, interconverting aldoses and ketoses; GO:0019899 enzyme binding; GO:0031625 ubiquitin protein ligase binding; GO:0042802 identical protein b…	PF00121	PF00121 Triosephosphate isomerase	G	KOG1643	Triosephosphate isomerase	WP143 Fatty acid beta oxidation;WP1946 Cori cycle;WP2456 HIF1A and PPARG regulation of glycolysis;WP4018 Clear cell renal cell carcinoma pathways;WP4629 Aerobic glycolysis;WP5178 Disorders of fructose metabolism;WP534 Glycolysis and gluconeogenesis;WP5355 Metabolic Epileptic Disorders	https://www.wikipathways.org/instance/WP143;https://www.wikipathways.org/instance/WP1946;https://www.wikipathways.org/instance/WP2456;https://www.wikipathways.org/instance/WP4018;https://www.wikipathways.org/instance/WP4629;https://www.wikipathways.org/instance/WP5178;https://www.wikipathways.org/instance/WP534;https://www.wikipathways.org/instance/WP5355		R-HSA-1430728 Metabolism;R-HSA-70171 Glycolysis;R-HSA-70263 Gluconeogenesis;R-HSA-70326 Glucose metabolism;R-HSA-71387 Metabolism of carbohydrates	https://reactome.org/PathwayBrowser/#/R-HSA-1430728;https://reactome.org/PathwayBrowser/#/R-HSA-70171;https://reactome.org/PathwayBrowser/#/R-HSA-70263;https://reactome.org/PathwayBrowser/#/R-HSA-70326;https://reactome.org/PathwayBrowser/#/R-HSA-71387	HYPOXIA;MTORC1 SIGNALING;GLYCOLYSIS	https://www.gsea-msigdb.org/gsea/msigdb/human/geneset/HALLMARK_HYPOXIA;https://www.gsea-msigdb.org/gsea/msigdb/human/geneset/HALLMARK_MTORC1_SIGNALING;https://www.gsea-msigdb.org/gsea/msigdb/human/geneset/HALLMARK_GLYCOLYSIS
P54577	Tyrosine--tRNA ligase, cytoplasmic OS=Homo sapiens OX=9606 GN=YARS1 PE=1 SV=4	YARS1	59.1	1140	58	30	30	36	1.88e+09	cytoplasm,nucleus	K01866	YARS; tyrosyl-tRNA synthetase [EC:6.1.1.1]	hsa00970 Aminoacyl-tRNA biosynthesis	GO:0002682 regulation of immune system process; GO:0002685 regulation of leukocyte migration; GO:0002688 regulation of leukocyte chemotaxis; GO:0006082 organic acid metabolic process; GO:0006139 nucleobase-containing compound metabolic process; GO:0006399 tRNA metabolic process; GO:0006412 translation; GO:0006418 tRNA aminoacylation for protein translation; GO:0006437 tyrosyl-tRNA aminoacylation;…	GO:0005576 extracellular region; GO:0005615 extracellular space; GO:0005622 intracellular anatomical structure; GO:0005634 nucleus; GO:0005654 nucleoplasm; GO:0005737 cytoplasm; GO:0005829 cytosol; GO:0016604 nuclear body; GO:0017101 aminoacyl-tRNA synthetase multienzyme complex; GO:0017102 methionyl glutamyl tRNA synthetase complex; GO:0031974 membrane-enclosed lumen; GO:0031981 nuclear lumen; G…	GO:0000049 tRNA binding; GO:0001664 G protein-coupled receptor binding; GO:0003676 nucleic acid binding; GO:0003723 RNA binding; GO:0003824 catalytic activity; GO:0004812 aminoacyl-tRNA ligase activity; GO:0004831 tyrosine-tRNA ligase activity; GO:0005102 signaling receptor binding; GO:0005126 cytokine receptor binding; GO:0005153 interleukin-8 receptor binding; GO:0005488 binding; GO:0005515 pro…	PF01588	PF01588 Putative tRNA binding domain	J	KOG2241	tRNA-binding protein	WP4758 Nephrotic syndrome	https://www.wikipathways.org/instance/WP4758		R-HSA-379716 Cytosolic tRNA aminoacylation;R-HSA-379724 tRNA Aminoacylation;R-HSA-392499 Metabolism of proteins;R-HSA-72766 Translation	https://reactome.org/PathwayBrowser/#/R-HSA-379716;https://reactome.org/PathwayBrowser/#/R-HSA-379724;https://reactome.org/PathwayBrowser/#/R-HSA-392499;https://reactome.org/PathwayBrowser/#/R-HSA-72766
P22102	Trifunctional purine biosynthetic protein adenosine-3 OS=Homo sapiens OX=9606 GN=GART PE=1 SV=1	GART	107.7	1134	37	26	26	30	9.28e+08	cytoplasm	K11787	GART; phosphoribosylamine--glycine ligase / phosphoribosylglycinamide formyltransferase / phosphoribosylformylglycinamidine cyclo-ligase [EC:6.3.4.13 2.1.2.2 6.3.3.1]	hsa00670 One carbon pool by folate; hsa01523 Antifolate resistance; hsa00230 Purine metabolism; hsa01100 Metabolic pathways	GO:0006082 organic acid metabolic process; GO:0006139 nucleobase-containing compound metabolic process; GO:0006144 purine nucleobase metabolic process; GO:0006163 purine nucleotide metabolic process; GO:0006164 purine nucleotide biosynthetic process; GO:0006188 IMP biosynthetic process; GO:0006189 'de novo' IMP biosynthetic process; GO:0006520 amino acid metabolic process; GO:0006544 glycine meta…	GO:0005622 intracellular anatomical structure; GO:0005737 cytoplasm; GO:0005829 cytosol;	GO:0003824 catalytic activity; GO:0004637 phosphoribosylamine-glycine ligase activity; GO:0004641 phosphoribosylformylglycinamidine cyclo-ligase activity; GO:0004644 phosphoribosylglycinamide formyltransferase activity; GO:0016740 transferase activity; GO:0016741 transferase activity, transferring one-carbon groups; GO:0016742 hydroxymethyl-, formyl- and related transferase activity; GO:0016874 l…	PF02844; PF01071; PF02843; PF00586; PF02769; PF00551	PF02844 Phosphoribosylglycinamide synthetase, N domain; PF01071 Phosphoribosylglycinamide synthetase, ATP-grasp (A) domain; PF02843 Phosphoribosylglycinamide synthetase, C domain; PF00586 AIR synthase related protein, N-terminal domain; PF02769 AIR synthase related protein, C-terminal domain; PF00551 Formyl transferase	G	KOG3076	5'-phosphoribosylglycinamide formyltransferase	WP176 Folate metabolism;WP241 One carbon metabolism;WP4224 Purine metabolism and related disorders;WP4259 Disorders of folate metabolism and transport;WP4290 Metabolic reprogramming in colon cancer	https://www.wikipathways.org/instance/WP176;https://www.wikipathways.org/instance/WP241;https://www.wikipathways.org/instance/WP4224;https://www.wikipathways.org/instance/WP4259;https://www.wikipathways.org/instance/WP4290		R-HSA-1430728 Metabolism;R-HSA-15869 Metabolism of nucleotides;R-HSA-73817 Purine ribonucleoside monophosphate biosynthesis;R-HSA-8956320 Nucleotide biosynthesis	https://reactome.org/PathwayBrowser/#/R-HSA-1430728;https://reactome.org/PathwayBrowser/#/R-HSA-15869;https://reactome.org/PathwayBrowser/#/R-HSA-73817;https://reactome.org/PathwayBrowser/#/R-HSA-8956320	XENOBIOTIC METABOLISM	https://www.gsea-msigdb.org/gsea/msigdb/human/geneset/HALLMARK_XENOBIOTIC_METABOLISM
P55060	Exportin-2 OS=Homo sapiens OX=9606 GN=CSE1L PE=1 SV=3	CSE1L	110.3	1129	30	26	26	29	9.60e+08	cytoplasm,nucleus	K18423	CSE1; exportin-2 (importin alpha re-exporter)	hsa05132 Salmonella infection; hsa03013 Nucleocytoplasmic transport	GO:0006606 protein import into nucleus; GO:0006611 protein export from nucleus; GO:0006810 transport; GO:0006886 intracellular protein transport; GO:0006913 nucleocytoplasmic transport; GO:0006915 apoptotic process; GO:0007589 body fluid secretion; GO:0008104 protein localization; GO:0008219 cell death; GO:0008283 cell population proliferation; GO:0009987 cellular process; GO:0012501 programmed c…	GO:0005622 intracellular anatomical structure; GO:0005634 nucleus; GO:0005635 nuclear envelope; GO:0005654 nucleoplasm; GO:0005737 cytoplasm; GO:0005829 cytosol; GO:0012505 endomembrane system; GO:0031967 organelle envelope; GO:0031974 membrane-enclosed lumen; GO:0031975 envelope; GO:0031981 nuclear lumen; GO:0043226 organelle; GO:0043227 membrane-bounded organelle; GO:0043229 intracellular organ…	GO:0005049 nuclear export signal receptor activity; GO:0140104 molecular carrier activity; GO:0140142 nucleocytoplasmic carrier activity;			YU	KOG1992	Nuclear export receptor CSE1/CAS (importin beta superfamily)						E2F TARGETS	https://www.gsea-msigdb.org/gsea/msigdb/human/geneset/HALLMARK_E2F_TARGETS
O43707	Alpha-actinin-4 OS=Homo sapiens OX=9606 GN=ACTN4 PE=1 SV=2	ACTN4	104.8	1102	40	17	26	31	1.03e+09	cytoplasm	K05699	ACTN1_4; actinin alpha 1/4	hsa04510 Focal adhesion; hsa05146 Amoebiasis; hsa05203 Viral carcinogenesis; hsa04530 Tight junction; hsa05131 Shigellosis; hsa04810 Regulation of actin cytoskeleton; hsa05322 Systemic lupus erythematosus; hsa04520 Adherens junction; hsa04670 Leukocyte transendothelial migration	GO:0001666 response to hypoxia; GO:0002028 regulation of sodium ion transport; GO:0002576 platelet degranulation; GO:0006810 transport; GO:0006887 exocytosis; GO:0006950 response to stress; GO:0006996 organelle organization; GO:0007010 cytoskeleton organization; GO:0007015 actin filament organization; GO:0007043 cell-cell junction assembly; GO:0007154 cell communication; GO:0007162 negative regul…	GO:0001725 stress fiber; GO:0005576 extracellular region; GO:0005622 intracellular anatomical structure; GO:0005634 nucleus; GO:0005654 nucleoplasm; GO:0005737 cytoplasm; GO:0005829 cytosol; GO:0005856 cytoskeleton; GO:0005911 cell-cell junction; GO:0005938 cell cortex; GO:0012505 endomembrane system; GO:0015629 actin cytoskeleton; GO:0016604 nuclear body; GO:0030016 myofibril; GO:0030017 sarcome…	GO:0000976 transcription cis-regulatory region binding; GO:0000977 RNA polymerase II transcription regulatory region sequence-specific DNA binding; GO:0001067 transcription regulatory region nucleic acid binding; GO:0001882 nucleoside binding; GO:0003676 nucleic acid binding; GO:0003677 DNA binding; GO:0003682 chromatin binding; GO:0003690 double-stranded DNA binding; GO:0003712 transcription cor…	PF00307; PF00435; PF08726	PF00307 Calponin homology (CH) domain; PF00435 Spectrin repeat; PF08726 Ca2+ insensitive EF hand	Z	KOG0035	Ca2+-binding actin-bundling protein (actinin), alpha chain (EF-Hand protein superfamily)	WP2118 Arrhythmogenic right ventricular cardiomyopathy;WP2572 Primary focal segmental glomerulosclerosis FSGS;WP306 Focal adhesion;WP383 Striated muscle contraction pathway;WP4217 Ebola virus infection in host;WP4758 Nephrotic syndrome;WP5202 Alstrom syndrome	https://www.wikipathways.org/instance/WP2118;https://www.wikipathways.org/instance/WP2572;https://www.wikipathways.org/instance/WP306;https://www.wikipathways.org/instance/WP383;https://www.wikipathways.org/instance/WP4217;https://www.wikipathways.org/instance/WP4758;https://www.wikipathways.org/instance/WP5202		R-HSA-109582 Hemostasis;R-HSA-114608 Platelet degranulation ;R-HSA-1500931 Cell-Cell communication;R-HSA-373753 Nephrin family interactions;R-HSA-76002 Platelet activation, signaling and aggregation;R-HSA-76005 Response to elevated platelet cytosolic Ca2+	https://reactome.org/PathwayBrowser/#/R-HSA-109582;https://reactome.org/PathwayBrowser/#/R-HSA-114608;https://reactome.org/PathwayBrowser/#/R-HSA-1500931;https://reactome.org/PathwayBrowser/#/R-HSA-373753;https://reactome.org/PathwayBrowser/#/R-HSA-76002;https://reactome.org/PathwayBrowser/#/R-HSA-76005	MITOTIC SPINDLE;APICAL JUNCTION	https://www.gsea-msigdb.org/gsea/msigdb/human/geneset/HALLMARK_MITOTIC_SPINDLE;https://www.gsea-msigdb.org/gsea/msigdb/human/geneset/HALLMARK_APICAL_JUNCTION
O43175	D-3-phosphoglycerate dehydrogenase OS=Homo sapiens OX=9606 GN=PHGDH PE=1 SV=4	PHGDH	56.6	1068	50	20	20	25	2.24e+09	cytoplasm	K00058	serA; D-3-phosphoglycerate dehydrogenase / 2-oxoglutarate reductase [EC:1.1.1.95 1.1.1.399]	hsa00260 Glycine, serine and threonine metabolism; hsa00270 Cysteine and methionine metabolism; hsa01200 Carbon metabolism; hsa01230 Biosynthesis of amino acids; hsa01100 Metabolic pathways	GO:0006082 organic acid metabolic process; GO:0006091 generation of precursor metabolites and energy; GO:0006520 amino acid metabolic process; GO:0006541 glutamine metabolic process; GO:0006544 glycine metabolic process; GO:0006563 L-serine metabolic process; GO:0006564 L-serine biosynthetic process; GO:0006566 threonine metabolic process; GO:0006790 sulfur compound metabolic process; GO:0006805 …	GO:0005622 intracellular anatomical structure; GO:0005737 cytoplasm; GO:0005829 cytosol; GO:0043209 myelin sheath;	GO:0003824 catalytic activity; GO:0004617 phosphoglycerate dehydrogenase activity; GO:0009055 electron transfer activity; GO:0016491 oxidoreductase activity; GO:0016614 oxidoreductase activity, acting on CH-OH group of donors; GO:0016616 oxidoreductase activity, acting on the CH-OH group of donors, NAD or NADP as acceptor;	PF19304	PF19304 D-3-phosphoglycerate dehydrogenase intervening domain	E	KOG0068	D-3-phosphoglycerate dehydrogenase, D-isomer-specific 2-hydroxy acid dehydrogenase superfamily	WP2525 Trans sulfuration one carbon metabolism and related pathways;WP4018 Clear cell renal cell carcinoma pathways;WP4688 Serine metabolism;WP5083 Neuroinflammation and glutamatergic signaling;WP5213 Amino acid metabolism in triple negative breast cancer cells;WP5312 Metabolic pathways of fibroblasts;WP5355 Metabolic Epileptic Disorders	https://www.wikipathways.org/instance/WP2525;https://www.wikipathways.org/instance/WP4018;https://www.wikipathways.org/instance/WP4688;https://www.wikipathways.org/instance/WP5083;https://www.wikipathways.org/instance/WP5213;https://www.wikipathways.org/instance/WP5312;https://www.wikipathways.org/instance/WP5355		R-HSA-1430728 Metabolism;R-HSA-71291 Metabolism of amino acids and derivatives;R-HSA-977347 Serine biosynthesis	https://reactome.org/PathwayBrowser/#/R-HSA-1430728;https://reactome.org/PathwayBrowser/#/R-HSA-71291;https://reactome.org/PathwayBrowser/#/R-HSA-977347	MTORC1 SIGNALING	https://www.gsea-msigdb.org/gsea/msigdb/human/geneset/HALLMARK_MTORC1_SIGNALING
P09651	Heterogeneous nuclear ribonucleoprotein A1 OS=Homo sapiens OX=9606 GN=HNRNPA1 PE=1 SV=5	HNRNPA1	38.7	1067	44	13	15	25	2.39e+09	nucleus	K12741	HNRNPA1_3; heterogeneous nuclear ribonucleoprotein A1/A3	hsa03040 Spliceosome; hsa05014 Amyotrophic lateral sclerosis	GO:0000003 reproduction; GO:0000375 RNA splicing, via transesterification reactions; GO:0000377 RNA splicing, via transesterification reactions with bulged adenosine as nucleophile; GO:0000380 alternative mRNA splicing, via spliceosome; GO:0000381 regulation of alternative mRNA splicing, via spliceosome; GO:0000398 mRNA splicing, via spliceosome; GO:0001654 eye development; GO:0001745 compound ey…	GO:0000781 chromosome, telomeric region; GO:0000785 chromatin; GO:0000792 heterochromatin; GO:0005622 intracellular anatomical structure; GO:0005634 nucleus; GO:0005654 nucleoplasm; GO:0005681 spliceosomal complex; GO:0005694 chromosome; GO:0005700 polytene chromosome; GO:0005703 polytene chromosome puff; GO:0005737 cytoplasm; GO:0016604 nuclear body; GO:0016607 nuclear speck; GO:0031974 membrane…	GO:0003676 nucleic acid binding; GO:0003677 DNA binding; GO:0003697 single-stranded DNA binding; GO:0003723 RNA binding; GO:0003727 single-stranded RNA binding; GO:0003729 mRNA binding; GO:0003730 mRNA 3'-UTR binding; GO:0005488 binding; GO:0005515 protein binding; GO:0019904 protein domain specific binding; GO:0035198 miRNA binding; GO:0036002 pre-mRNA binding; GO:0042162 telomeric DNA binding; …	PF00076	PF00076 RNA recognition motif. (a.k.a. RRM, RBD, or RNP domain)	R	KOG0118	FOG: RRM domain	WP411 mRNA processing	https://www.wikipathways.org/instance/WP411		R-HSA-162582 Signal Transduction;R-HSA-1643685 Disease;R-HSA-190236 Signaling by FGFR;R-HSA-5654738 Signaling by FGFR2;R-HSA-5663205 Infectious disease;R-HSA-6803529 FGFR2 alternative splicing;R-HSA-72163 mRNA Splicing - Major Pathway;R-HSA-72172 mRNA Splicing;R-HSA-72203 Processing of Capped Intron-Containing Pre-mRNA;R-HSA-8953854 Metabolism of RNA;R-HSA-9006934 Signaling by Receptor Tyrosine K…	https://reactome.org/PathwayBrowser/#/R-HSA-162582;https://reactome.org/PathwayBrowser/#/R-HSA-1643685;https://reactome.org/PathwayBrowser/#/R-HSA-190236;https://reactome.org/PathwayBrowser/#/R-HSA-5654738;https://reactome.org/PathwayBrowser/#/R-HSA-5663205;https://reactome.org/PathwayBrowser/#/R-HSA-6803529;https://reactome.org/PathwayBrowser/#/R-HSA-72163;https://reactome.org/PathwayBrowser/#/R…	MYC TARGETS V1	https://www.gsea-msigdb.org/gsea/msigdb/human/geneset/HALLMARK_MYC_TARGETS_V1
Q9BUF5	Tubulin beta-6 chain OS=Homo sapiens OX=9606 GN=TUBB6 PE=1 SV=1	TUBB6	49.8	1067	60	6	17	28	1.24e+08	cytoplasm,nucleus	K07375	TUBB; tubulin beta	hsa05016 Huntington disease; hsa04814 Motor proteins; hsa04540 Gap junction; hsa05012 Parkinson disease; hsa05010 Alzheimer disease; hsa05132 Salmonella infection; hsa04145 Phagosome; hsa05130 Pathogenic Escherichia coli infection; hsa05022 Pathways of neurodegeneration - multiple diseases; hsa05014 Amyotrophic lateral sclerosis; hsa05020 Prion disease		GO:0005622 intracellular anatomical structure; GO:0005856 cytoskeleton; GO:0005874 microtubule; GO:0015630 microtubule cytoskeleton; GO:0043226 organelle; GO:0043228 non-membrane-bounded organelle; GO:0043229 intracellular organelle; GO:0043232 intracellular non-membrane-bounded organelle; GO:0099080 supramolecular complex; GO:0099081 supramolecular polymer; GO:0099512 supramolecular fiber; GO:00…		PF00091; PF03953	PF00091 Tubulin/FtsZ family, GTPase domain; PF03953 Tubulin C-terminal domain	Z	KOG1375	Beta tubulin	WP2059 Alzheimer 39 s disease and miRNA effects;WP2272 Pathogenic Escherichia coli infection;WP2359 Parkin ubiquitin proteasomal system pathway;WP5124 Alzheimer 39 s disease	https://www.wikipathways.org/instance/WP2059;https://www.wikipathways.org/instance/WP2272;https://www.wikipathways.org/instance/WP2359;https://www.wikipathways.org/instance/WP5124		R-HSA-109582 Hemostasis;R-HSA-112314 Neurotransmitter receptors and postsynaptic signal transmission;R-HSA-112315 Transmission across Chemical Synapses;R-HSA-112316 Neuronal System;R-HSA-1169410 Antiviral mechanism by IFN-stimulated genes;R-HSA-1266738 Developmental Biology;R-HSA-1280215 Cytokine Signaling in Immune system;R-HSA-1280218 Adaptive Immune System;R-HSA-1445148 Translocation of SLC2A4…
P14625	Endoplasmin OS=Homo sapiens OX=9606 GN=HSP90B1 PE=1 SV=1	HSP90B1	92.4	1064	31	20	21	26	1.31e+09	endoplasmic reticulum	K09487	HSP90B; heat shock protein 90kDa beta	hsa05215 Prostate cancer; hsa04918 Thyroid hormone synthesis; hsa05200 Pathways in cancer; hsa05207 Chemical carcinogenesis - receptor activation; hsa05418 Fluid shear stress and atherosclerosis; hsa05132 Salmonella infection; hsa04657 IL-17 signaling pathway; hsa04151 PI3K-Akt signaling pathway; hsa05417 Lipid and atherosclerosis; hsa04915 Estrogen signaling pathway; hsa04141 Protein processing …	GO:0001666 response to hypoxia; GO:0002218 activation of innate immune response; GO:0002221 pattern recognition receptor signaling pathway; GO:0002224 toll-like receptor signaling pathway; GO:0002253 activation of immune response; GO:0002376 immune system process; GO:0002682 regulation of immune system process; GO:0002684 positive regulation of immune system process; GO:0002757 immune response-ac…	GO:0005576 extracellular region; GO:0005615 extracellular space; GO:0005622 intracellular anatomical structure; GO:0005737 cytoplasm; GO:0005783 endoplasmic reticulum; GO:0005788 endoplasmic reticulum lumen; GO:0005789 endoplasmic reticulum membrane; GO:0005790 smooth endoplasmic reticulum; GO:0005829 cytosol; GO:0005886 plasma membrane; GO:0012505 endomembrane system; GO:0016020 membrane; GO:003…	GO:0003676 nucleic acid binding; GO:0003723 RNA binding; GO:0005102 signaling receptor binding; GO:0005488 binding; GO:0005509 calcium ion binding; GO:0005515 protein binding; GO:0019899 enzyme binding; GO:0019902 phosphatase binding; GO:0019903 protein phosphatase binding; GO:0043167 ion binding; GO:0043169 cation binding; GO:0046872 metal ion binding; GO:0050750 low-density lipoprotein particle…	PF02518	PF02518 Histidine kinase-, DNA gyrase B-, and HSP90-like ATPase	O	KOG0020	Endoplasmic reticulum glucose-regulated protein (GRP94/endoplasmin), HSP90 family	WP3613 Photodynamic therapy induced unfolded protein response;WP3932 Focal adhesion PI3K Akt mTOR signaling pathway;WP3995 Prion disease pathway;WP4172 PI3K Akt signaling pathway;WP706 Sudden infant death syndrome SIDS susceptibility pathways	https://www.wikipathways.org/instance/WP3613;https://www.wikipathways.org/instance/WP3932;https://www.wikipathways.org/instance/WP3995;https://www.wikipathways.org/instance/WP4172;https://www.wikipathways.org/instance/WP706		R-HSA-1280215 Cytokine Signaling in Immune system;R-HSA-1679131 Trafficking and processing of endosomal TLR;R-HSA-168249 Innate Immune System;R-HSA-168256 Immune System;R-HSA-168898 Toll-like Receptor Cascades;R-HSA-2173782 Binding and Uptake of Ligands by Scavenger Receptors;R-HSA-2262752 Cellular responses to stress;R-HSA-3000480 Scavenging by Class A Receptors;R-HSA-381033 ATF6 (ATF6-alpha) ac…	https://reactome.org/PathwayBrowser/#/R-HSA-1280215;https://reactome.org/PathwayBrowser/#/R-HSA-1679131;https://reactome.org/PathwayBrowser/#/R-HSA-168249;https://reactome.org/PathwayBrowser/#/R-HSA-168256;https://reactome.org/PathwayBrowser/#/R-HSA-168898;https://reactome.org/PathwayBrowser/#/R-HSA-2173782;https://reactome.org/PathwayBrowser/#/R-HSA-2262752;https://reactome.org/PathwayBrowser/#/…	UNFOLDED PROTEIN RESPONSE;PI3K AKT MTOR SIGNALING;MTORC1 SIGNALING	https://www.gsea-msigdb.org/gsea/msigdb/human/geneset/HALLMARK_UNFOLDED_PROTEIN_RESPONSE;https://www.gsea-msigdb.org/gsea/msigdb/human/geneset/HALLMARK_PI3K_AKT_MTOR_SIGNALING;https://www.gsea-msigdb.org/gsea/msigdb/human/geneset/HALLMARK_MTORC1_SIGNALING
P31948	Stress-induced-phosphoprotein 1 OS=Homo sapiens OX=9606 GN=STIP1 PE=1 SV=1	STIP1	62.6	1064	45	22	22	29	1.46e+09	cytoplasm	K09553	STIP1; stress-induced-phosphoprotein 1	hsa05020 Prion disease	GO:0000003 reproduction; GO:0006950 response to stress; GO:0007275 multicellular organism development; GO:0008340 determination of adult lifespan; GO:0009266 response to temperature stimulus; GO:0009408 response to heat; GO:0009628 response to abiotic stimulus; GO:0032501 multicellular organismal process; GO:0032502 developmental process; GO:0032780 negative regulation of ATP-dependent activity; …	GO:0005622 intracellular anatomical structure; GO:0005634 nucleus; GO:0005737 cytoplasm; GO:0005794 Golgi apparatus; GO:0005829 cytosol; GO:0012505 endomembrane system; GO:0032991 protein-containing complex; GO:0043209 myelin sheath; GO:0043226 organelle; GO:0043227 membrane-bounded organelle; GO:0043229 intracellular organelle; GO:0043231 intracellular membrane-bounded organelle; GO:0101031 prot…	GO:0004857 enzyme inhibitor activity; GO:0005488 binding; GO:0005515 protein binding; GO:0030234 enzyme regulator activity; GO:0030544 Hsp70 protein binding; GO:0031072 heat shock protein binding; GO:0042030 ATPase inhibitor activity; GO:0051087 protein-folding chaperone binding; GO:0051879 Hsp90 protein binding; GO:0060589 nucleoside-triphosphatase regulator activity; GO:0060590 ATPase regulator…	PF17830	PF17830 STI1 domain	O	KOG0548	Molecular co-chaperone STI1	WP3888 VEGFA VEGFR2 signaling	https://www.wikipathways.org/instance/WP3888		R-HSA-162582 Signal Transduction;R-HSA-194315 Signaling by Rho GTPases;R-HSA-2262752 Cellular responses to stress;R-HSA-3371497 HSP90 chaperone cycle for steroid hormone receptors (SHR) in the presence of ligand;R-HSA-8953897 Cellular responses to stimuli;R-HSA-9012999 RHO GTPase cycle;R-HSA-9696273 RND1 GTPase cycle;R-HSA-9716542 Signaling by Rho GTPases, Miro GTPases and RHOBTB3	https://reactome.org/PathwayBrowser/#/R-HSA-162582;https://reactome.org/PathwayBrowser/#/R-HSA-194315;https://reactome.org/PathwayBrowser/#/R-HSA-2262752;https://reactome.org/PathwayBrowser/#/R-HSA-3371497;https://reactome.org/PathwayBrowser/#/R-HSA-8953897;https://reactome.org/PathwayBrowser/#/R-HSA-9012999;https://reactome.org/PathwayBrowser/#/R-HSA-9696273;https://reactome.org/PathwayBrowser/#…	MTORC1 SIGNALING;UV RESPONSE UP	https://www.gsea-msigdb.org/gsea/msigdb/human/geneset/HALLMARK_MTORC1_SIGNALING;https://www.gsea-msigdb.org/gsea/msigdb/human/geneset/HALLMARK_UV_RESPONSE_UP
Q9UQ80	Proliferation-associated protein 2G4 OS=Homo sapiens OX=9606 GN=PA2G4 PE=1 SV=3	PA2G4	43.8	1060	63	19	19	27	1.18e+09	nucleus	K26736			GO:0001775 cell activation; GO:0002252 immune effector process; GO:0002263 cell activation involved in immune response; GO:0002274 myeloid leukocyte activation; GO:0002275 myeloid cell activation involved in immune response; GO:0002283 neutrophil activation involved in immune response; GO:0002366 leukocyte activation involved in immune response; GO:0002376 immune system process; GO:0002443 leukoc…	GO:0000323 lytic vacuole; GO:0005576 extracellular region; GO:0005622 intracellular anatomical structure; GO:0005634 nucleus; GO:0005730 nucleolus; GO:0005737 cytoplasm; GO:0005764 lysosome; GO:0005766 primary lysosome; GO:0005773 vacuole; GO:0005775 vacuolar lumen; GO:0012505 endomembrane system; GO:0030141 secretory granule; GO:0031410 cytoplasmic vesicle; GO:0031974 membrane-enclosed lumen; GO…	GO:0003676 nucleic acid binding; GO:0003677 DNA binding; GO:0003700 DNA-binding transcription factor activity; GO:0005488 binding; GO:0005515 protein binding; GO:0019899 enzyme binding; GO:0031625 ubiquitin protein ligase binding; GO:0044389 ubiquitin-like protein ligase binding; GO:0097159 organic cyclic compound binding; GO:0140110 transcription regulator activity; GO:1901363 heterocyclic compo…	PF00557	PF00557 Metallopeptidase family M24	R	KOG2776	Metallopeptidase			Transcription factor	R-HSA-168249 Innate Immune System;R-HSA-168256 Immune System;R-HSA-6798695 Neutrophil degranulation	https://reactome.org/PathwayBrowser/#/R-HSA-168249;https://reactome.org/PathwayBrowser/#/R-HSA-168256;https://reactome.org/PathwayBrowser/#/R-HSA-6798695	ANDROGEN RESPONSE;E2F TARGETS;MYC TARGETS V1;MYC TARGETS V2	https://www.gsea-msigdb.org/gsea/msigdb/human/geneset/HALLMARK_ANDROGEN_RESPONSE;https://www.gsea-msigdb.org/gsea/msigdb/human/geneset/HALLMARK_E2F_TARGETS;https://www.gsea-msigdb.org/gsea/msigdb/human/geneset/HALLMARK_MYC_TARGETS_V1;https://www.gsea-msigdb.org/gsea/msigdb/human/geneset/HALLMARK_MYC_TARGETS_V2
P49321	Nuclear autoantigenic sperm protein OS=Homo sapiens OX=9606 GN=NASP PE=1 SV=2	NASP	85.2	1058	36	19	19	24	1.02e+09	nucleus	K11291			GO:0000003 reproduction; GO:0000082 G1/S transition of mitotic cell cycle; GO:0000278 mitotic cell cycle; GO:0001701 in utero embryonic development; GO:0001824 blastocyst development; GO:0003006 developmental process involved in reproduction; GO:0006139 nucleobase-containing compound metabolic process; GO:0006259 DNA metabolic process; GO:0006260 DNA replication; GO:0006325 chromatin organization…	GO:0000228 nuclear chromosome; GO:0000785 chromatin; GO:0005622 intracellular anatomical structure; GO:0005634 nucleus; GO:0005654 nucleoplasm; GO:0005694 chromosome; GO:0005737 cytoplasm; GO:0031974 membrane-enclosed lumen; GO:0031981 nuclear lumen; GO:0032991 protein-containing complex; GO:0043226 organelle; GO:0043227 membrane-bounded organelle; GO:0043228 non-membrane-bounded organelle; GO:00…	GO:0005488 binding; GO:0005515 protein binding; GO:0042393 histone binding; GO:0044877 protein-containing complex binding;			BD	KOG4563	Cell cycle-regulated histone H1-binding protein						G2M CHECKPOINT;E2F TARGETS;GLYCOLYSIS	https://www.gsea-msigdb.org/gsea/msigdb/human/geneset/HALLMARK_G2M_CHECKPOINT;https://www.gsea-msigdb.org/gsea/msigdb/human/geneset/HALLMARK_E2F_TARGETS;https://www.gsea-msigdb.org/gsea/msigdb/human/geneset/HALLMARK_GLYCOLYSIS
Q13509	Tubulin beta-3 chain OS=Homo sapiens OX=9606 GN=TUBB3 PE=1 SV=2	TUBB3	50.4	1055	37	1	15	27	4.88e+06	cytoplasm	K07375	TUBB; tubulin beta	hsa05016 Huntington disease; hsa04814 Motor proteins; hsa04540 Gap junction; hsa05012 Parkinson disease; hsa05010 Alzheimer disease; hsa05132 Salmonella infection; hsa04145 Phagosome; hsa05130 Pathogenic Escherichia coli infection; hsa05022 Pathways of neurodegeneration - multiple diseases; hsa05014 Amyotrophic lateral sclerosis; hsa05020 Prion disease	GO:0000278 mitotic cell cycle; GO:0000902 cell morphogenesis; GO:0006935 chemotaxis; GO:0006996 organelle organization; GO:0007010 cytoskeleton organization; GO:0007049 cell cycle; GO:0007275 multicellular organism development; GO:0007399 nervous system development; GO:0007409 axonogenesis; GO:0007411 axon guidance; GO:0009605 response to external stimulus; GO:0009653 anatomical structure morphog…	GO:0005622 intracellular anatomical structure; GO:0005737 cytoplasm; GO:0005856 cytoskeleton; GO:0005874 microtubule; GO:0005886 plasma membrane; GO:0015630 microtubule cytoskeleton; GO:0016020 membrane; GO:0030424 axon; GO:0030425 dendrite; GO:0036477 somatodendritic compartment; GO:0042995 cell projection; GO:0043005 neuron projection; GO:0043025 neuronal cell body; GO:0043226 organelle; GO:004…	GO:0005198 structural molecule activity; GO:0005200 structural constituent of cytoskeleton; GO:0005488 binding; GO:0033218 amide binding; GO:0042277 peptide binding;	PF00091; PF03953	PF00091 Tubulin/FtsZ family, GTPase domain; PF03953 Tubulin C-terminal domain	R	KOG3656	FOG: 7 transmembrane receptor	WP2059 Alzheimer 39 s disease and miRNA effects;WP2272 Pathogenic Escherichia coli infection;WP2359 Parkin ubiquitin proteasomal system pathway;WP410 Exercise induced circadian regulation;WP5124 Alzheimer 39 s disease;WP5417 Cell lineage map for neuronal differentiation	https://www.wikipathways.org/instance/WP2059;https://www.wikipathways.org/instance/WP2272;https://www.wikipathways.org/instance/WP2359;https://www.wikipathways.org/instance/WP410;https://www.wikipathways.org/instance/WP5124;https://www.wikipathways.org/instance/WP5417		R-HSA-109582 Hemostasis;R-HSA-112314 Neurotransmitter receptors and postsynaptic signal transmission;R-HSA-112315 Transmission across Chemical Synapses;R-HSA-112316 Neuronal System;R-HSA-1169410 Antiviral mechanism by IFN-stimulated genes;R-HSA-1266738 Developmental Biology;R-HSA-1280215 Cytokine Signaling in Immune system;R-HSA-1280218 Adaptive Immune System;R-HSA-1445148 Translocation of SLC2A4…
Q8TEX9	Importin-4 OS=Homo sapiens OX=9606 GN=IPO4 PE=1 SV=2	IPO4	118.6	1052	27	19	19	23	3.22e+08	cytoplasm,nucleus	K20221	IPO4; importin-4	hsa03013 Nucleocytoplasmic transport	GO:0006325 chromatin organization; GO:0006334 nucleosome assembly; GO:0006335 DNA replication-dependent chromatin assembly; GO:0006606 protein import into nucleus; GO:0006607 NLS-bearing protein import into nucleus; GO:0006610 ribosomal protein import into nucleus; GO:0006810 transport; GO:0006886 intracellular protein transport; GO:0006913 nucleocytoplasmic transport; GO:0006996 organelle organi…	GO:0000228 nuclear chromosome; GO:0000785 chromatin; GO:0005622 intracellular anatomical structure; GO:0005634 nucleus; GO:0005635 nuclear envelope; GO:0005694 chromosome; GO:0005737 cytoplasm; GO:0012505 endomembrane system; GO:0016020 membrane; GO:0031090 organelle membrane; GO:0031965 nuclear membrane; GO:0031967 organelle envelope; GO:0031974 membrane-enclosed lumen; GO:0031975 envelope; GO:0…	GO:0005048 signal sequence binding; GO:0005215 transporter activity; GO:0005488 binding; GO:0008139 nuclear localization sequence binding; GO:0033218 amide binding; GO:0042277 peptide binding;			YU	KOG2171	Karyopherin (importin) beta 3						MYC TARGETS V2	https://www.gsea-msigdb.org/gsea/msigdb/human/geneset/HALLMARK_MYC_TARGETS_V2
P63244	Small ribosomal subunit protein RACK1 OS=Homo sapiens OX=9606 GN=RACK1 PE=1 SV=3	RACK1	35.1	1036	73	17	17	23	2.31e+09	cytoplasm,nucleus	K14753	RACK1; guanine nucleotide-binding protein subunit beta-2-like 1 protein	hsa05162 Measles	GO:0000003 reproduction; GO:0000278 mitotic cell cycle; GO:0000280 nuclear division; GO:0000281 mitotic cytokinesis; GO:0000375 RNA splicing, via transesterification reactions; GO:0000377 RNA splicing, via transesterification reactions with bulged adenosine as nucleophile; GO:0000398 mRNA splicing, via spliceosome; GO:0000902 cell morphogenesis; GO:0000910 cytokinesis; GO:0001525 angiogenesis; GO…	GO:0000775 chromosome, centromeric region; GO:0000776 kinetochore; GO:0001891 phagocytic cup; GO:0005622 intracellular anatomical structure; GO:0005634 nucleus; GO:0005635 nuclear envelope; GO:0005654 nucleoplasm; GO:0005694 chromosome; GO:0005737 cytoplasm; GO:0005739 mitochondrion; GO:0005773 vacuole; GO:0005776 autophagosome; GO:0005813 centrosome; GO:0005815 microtubule organizing center; GO:…	GO:0004857 enzyme inhibitor activity; GO:0004860 protein kinase inhibitor activity; GO:0005080 protein kinase C binding; GO:0005102 signaling receptor binding; GO:0005198 structural molecule activity; GO:0005488 binding; GO:0005515 protein binding; GO:0008047 enzyme activator activity; GO:0008200 ion channel inhibitor activity; GO:0008656 cysteine-type endopeptidase activator activity involved in…			T	KOG0279	G protein beta subunit-like protein	WP138 Androgen receptor signaling pathway;WP2380 Brain derived neurotrophic factor BDNF signaling pathway;WP3888 VEGFA VEGFR2 signaling;WP4630 Measles virus infection;WP5036 Angiotensin II receptor type 1 pathway;WP5300 TROP2 regulatory signaling;WP585 Interferon type I signaling pathways	https://www.wikipathways.org/instance/WP138;https://www.wikipathways.org/instance/WP2380;https://www.wikipathways.org/instance/WP3888;https://www.wikipathways.org/instance/WP4630;https://www.wikipathways.org/instance/WP5036;https://www.wikipathways.org/instance/WP5300;https://www.wikipathways.org/instance/WP585		R-HSA-162582 Signal Transduction;R-HSA-5357905 Regulation of TNFR1 signaling;R-HSA-5357956 TNFR1-induced NF-kappa-B signaling pathway;R-HSA-5626978 TNFR1-mediated ceramide production;R-HSA-73887 Death Receptor Signaling;R-HSA-75893 TNF signaling	https://reactome.org/PathwayBrowser/#/R-HSA-162582;https://reactome.org/PathwayBrowser/#/R-HSA-5357905;https://reactome.org/PathwayBrowser/#/R-HSA-5357956;https://reactome.org/PathwayBrowser/#/R-HSA-5626978;https://reactome.org/PathwayBrowser/#/R-HSA-73887;https://reactome.org/PathwayBrowser/#/R-HSA-75893	MYC TARGETS V1;P53 PATHWAY	https://www.gsea-msigdb.org/gsea/msigdb/human/geneset/HALLMARK_MYC_TARGETS_V1;https://www.gsea-msigdb.org/gsea/msigdb/human/geneset/HALLMARK_P53_PATHWAY
P06748	Nucleophosmin OS=Homo sapiens OX=9606 GN=NPM1 PE=1 SV=2	NPM1	32.6	1032	54	12	12	22	2.05e+09	nucleus	K11276			GO:0000054 ribosomal subunit export from nucleus; GO:0000055 ribosomal large subunit export from nucleus; GO:0000056 ribosomal small subunit export from nucleus; GO:0000226 microtubule cytoskeleton organization; GO:0000448 cleavage in ITS2 between 5.8S rRNA and LSU-rRNA of tricistronic rRNA transcript (SSU-rRNA, 5.8S rRNA, LSU-rRNA); GO:0000460 maturation of 5.8S rRNA; GO:0000463 maturation of LS…	GO:0000922 spindle pole; GO:0001652 granular component; GO:0005622 intracellular anatomical structure; GO:0005634 nucleus; GO:0005654 nucleoplasm; GO:0005730 nucleolus; GO:0005737 cytoplasm; GO:0005813 centrosome; GO:0005815 microtubule organizing center; GO:0005819 spindle; GO:0005829 cytosol; GO:0005840 ribosome; GO:0005856 cytoskeleton; GO:0015630 microtubule cytoskeleton; GO:0015934 large rib…	GO:0000166 nucleotide binding; GO:0001067 transcription regulatory region nucleic acid binding; GO:0002039 p53 binding; GO:0003676 nucleic acid binding; GO:0003677 DNA binding; GO:0003712 transcription coregulator activity; GO:0003713 transcription coactivator activity; GO:0003723 RNA binding; GO:0004857 enzyme inhibitor activity; GO:0004860 protein kinase inhibitor activity; GO:0005488 binding; …	PF03066; PF16276	PF03066 Nucleoplasmin/nucleophosmin domain; PF16276 Nucleophosmin C-terminal domain	R	KOG0488	Transcription factor BarH and related HOX domain proteins			Transcription factor	R-HSA-1169410 Antiviral mechanism by IFN-stimulated genes;R-HSA-1280215 Cytokine Signaling in Immune system;R-HSA-162906 HIV Infection;R-HSA-162909 Host Interactions of HIV factors;R-HSA-1640170 Cell Cycle;R-HSA-1643685 Disease;R-HSA-168256 Immune System;R-HSA-177243 Interactions of Rev with host cellular proteins;R-HSA-180746 Nuclear import of Rev protein;R-HSA-212436 Generic Transcription Pathw…	https://reactome.org/PathwayBrowser/#/R-HSA-1169410;https://reactome.org/PathwayBrowser/#/R-HSA-1280215;https://reactome.org/PathwayBrowser/#/R-HSA-162906;https://reactome.org/PathwayBrowser/#/R-HSA-162909;https://reactome.org/PathwayBrowser/#/R-HSA-1640170;https://reactome.org/PathwayBrowser/#/R-HSA-1643685;https://reactome.org/PathwayBrowser/#/R-HSA-168256;https://reactome.org/PathwayBrowser/#/…	UNFOLDED PROTEIN RESPONSE;MYC TARGETS V1;MYC TARGETS V2;ALLOGRAFT REJECTION	https://www.gsea-msigdb.org/gsea/msigdb/human/geneset/HALLMARK_UNFOLDED_PROTEIN_RESPONSE;https://www.gsea-msigdb.org/gsea/msigdb/human/geneset/HALLMARK_MYC_TARGETS_V1;https://www.gsea-msigdb.org/gsea/msigdb/human/geneset/HALLMARK_MYC_TARGETS_V2;https://www.gsea-msigdb.org/gsea/msigdb/human/geneset/HALLMARK_ALLOGRAFT_REJECTION
P07814	Bifunctional glutamate/proline--tRNA ligase OS=Homo sapiens OX=9606 GN=EPRS1 PE=1 SV=5	EPRS1	170.5	1029	22	25	25	26	4.98e+08	cytoplasm	K14163	EPRS; bifunctional glutamyl/prolyl-tRNA synthetase [EC:6.1.1.17 6.1.1.15]	hsa00860 Porphyrin metabolism; hsa00970 Aminoacyl-tRNA biosynthesis; hsa01240 Biosynthesis of cofactors; hsa01100 Metabolic pathways	GO:0002376 immune system process; GO:0006082 organic acid metabolic process; GO:0006139 nucleobase-containing compound metabolic process; GO:0006399 tRNA metabolic process; GO:0006412 translation; GO:0006417 regulation of translation; GO:0006418 tRNA aminoacylation for protein translation; GO:0006424 glutamyl-tRNA aminoacylation; GO:0006433 prolyl-tRNA aminoacylation; GO:0006518 peptide metabolic…	GO:0005622 intracellular anatomical structure; GO:0005737 cytoplasm; GO:0005829 cytosol; GO:0005886 plasma membrane; GO:0016020 membrane; GO:0017101 aminoacyl-tRNA synthetase multienzyme complex; GO:0032991 protein-containing complex; GO:0071944 cell periphery; GO:0097452 GAIT complex; GO:1990904 ribonucleoprotein complex;	GO:0003676 nucleic acid binding; GO:0003723 RNA binding; GO:0003824 catalytic activity; GO:0004812 aminoacyl-tRNA ligase activity; GO:0004818 glutamate-tRNA ligase activity; GO:0004827 proline-tRNA ligase activity; GO:0005488 binding; GO:0005515 protein binding; GO:0008270 zinc ion binding; GO:0016874 ligase activity; GO:0016875 ligase activity, forming carbon-oxygen bonds; GO:0019899 enzyme bind…	PF00043; PF00749; PF03950; PF00458; PF00587; PF03129; PF09180	PF00043 Glutathione S-transferase, C-terminal domain; PF00749 tRNA synthetases class I (E and Q), catalytic domain; PF03950 tRNA synthetases class I (E and Q), anti-codon binding domain; PF00458 WHEP-TRS domain; PF00587 tRNA synthetase class II core domain (G, H, P, S and T); PF03129 Anticodon binding domain; PF09180 Prolyl-tRNA synthetase, C-terminal	J	KOG4163	Prolyl-tRNA synthetase	WP2371 Parkinson 39 s disease pathway;WP3888 VEGFA VEGFR2 signaling;WP3925 Amino acid metabolism	https://www.wikipathways.org/instance/WP2371;https://www.wikipathways.org/instance/WP3888;https://www.wikipathways.org/instance/WP3925		R-HSA-1430728 Metabolism;R-HSA-2408522 Selenoamino acid metabolism;R-HSA-379716 Cytosolic tRNA aminoacylation;R-HSA-379724 tRNA Aminoacylation;R-HSA-392499 Metabolism of proteins;R-HSA-6782315 tRNA modification in the nucleus and cytosol;R-HSA-71291 Metabolism of amino acids and derivatives;R-HSA-72306 tRNA processing;R-HSA-72766 Translation;R-HSA-8953854 Metabolism of RNA	https://reactome.org/PathwayBrowser/#/R-HSA-1430728;https://reactome.org/PathwayBrowser/#/R-HSA-2408522;https://reactome.org/PathwayBrowser/#/R-HSA-379716;https://reactome.org/PathwayBrowser/#/R-HSA-379724;https://reactome.org/PathwayBrowser/#/R-HSA-392499;https://reactome.org/PathwayBrowser/#/R-HSA-6782315;https://reactome.org/PathwayBrowser/#/R-HSA-71291;https://reactome.org/PathwayBrowser/#/R-…	MTORC1 SIGNALING;MYC TARGETS V1	https://www.gsea-msigdb.org/gsea/msigdb/human/geneset/HALLMARK_MTORC1_SIGNALING;https://www.gsea-msigdb.org/gsea/msigdb/human/geneset/HALLMARK_MYC_TARGETS_V1
P60228	Eukaryotic translation initiation factor 3 subunit E OS=Homo sapiens OX=9606 GN=EIF3E PE=1 SV=1	EIF3E	52.2	1007	47	20	20	26	1.05e+09	cytoplasm	K03250	EIF3E; translation initiation factor 3 subunit E	hsa05160 Hepatitis C	GO:0000184 nuclear-transcribed mRNA catabolic process, nonsense-mediated decay; GO:0000956 nuclear-transcribed mRNA catabolic process; GO:0006139 nucleobase-containing compound metabolic process; GO:0006401 RNA catabolic process; GO:0006402 mRNA catabolic process; GO:0006412 translation; GO:0006413 translational initiation; GO:0006417 regulation of translation; GO:0006446 regulation of translatio…	GO:0005622 intracellular anatomical structure; GO:0005634 nucleus; GO:0005654 nucleoplasm; GO:0005737 cytoplasm; GO:0005829 cytosol; GO:0005852 eukaryotic translation initiation factor 3 complex; GO:0016604 nuclear body; GO:0016605 PML body; GO:0031974 membrane-enclosed lumen; GO:0031981 nuclear lumen; GO:0032991 protein-containing complex; GO:0043226 organelle; GO:0043227 membrane-bounded organe…	GO:0003676 nucleic acid binding; GO:0003723 RNA binding; GO:0003743 translation initiation factor activity; GO:0005488 binding; GO:0005515 protein binding; GO:0008135 translation factor activity, RNA binding; GO:0097159 organic cyclic compound binding; GO:1901363 heterocyclic compound binding;	PF09440; PF01399	PF09440 eIF3 subunit 6 N terminal domain; PF01399 PCI domain	J	KOG2758	Translation initiation factor 3, subunit e (eIF-3e)	WP107 Translation factors;WP5027 nsp1 from SARS CoV 2 inhibits translation initiation in the host cell	https://www.wikipathways.org/instance/WP107;https://www.wikipathways.org/instance/WP5027		R-HSA-156827 L13a-mediated translational silencing of Ceruloplasmin expression;R-HSA-392499 Metabolism of proteins;R-HSA-72613 Eukaryotic Translation Initiation;R-HSA-72649 Translation initiation complex formation;R-HSA-72662 Activation of the mRNA upon binding of the cap-binding complex and eIFs, and subsequent binding to 43S;R-HSA-72689 Formation of a pool of free 40S subunits;R-HSA-72695 Forma…	https://reactome.org/PathwayBrowser/#/R-HSA-156827;https://reactome.org/PathwayBrowser/#/R-HSA-392499;https://reactome.org/PathwayBrowser/#/R-HSA-72613;https://reactome.org/PathwayBrowser/#/R-HSA-72649;https://reactome.org/PathwayBrowser/#/R-HSA-72662;https://reactome.org/PathwayBrowser/#/R-HSA-72689;https://reactome.org/PathwayBrowser/#/R-HSA-72695;https://reactome.org/PathwayBrowser/#/R-HSA-727…
P40926	Malate dehydrogenase, mitochondrial OS=Homo sapiens OX=9606 GN=MDH2 PE=1 SV=3	MDH2	35.5	1007	58	14	14	20	2.82e+09	mitochondria	K00026	MDH2; malate dehydrogenase [EC:1.1.1.37]	hsa00620 Pyruvate metabolism; hsa00270 Cysteine and methionine metabolism; hsa01200 Carbon metabolism; hsa00630 Glyoxylate and dicarboxylate metabolism; hsa00020 Citrate cycle (TCA cycle); hsa01100 Metabolic pathways	GO:0005975 carbohydrate metabolic process; GO:0005996 monosaccharide metabolic process; GO:0006006 glucose metabolic process; GO:0006082 organic acid metabolic process; GO:0006091 generation of precursor metabolites and energy; GO:0006094 gluconeogenesis; GO:0006099 tricarboxylic acid cycle; GO:0006101 citrate metabolic process; GO:0006107 oxaloacetate metabolic process; GO:0006108 malate metabol…	GO:0005622 intracellular anatomical structure; GO:0005737 cytoplasm; GO:0005739 mitochondrion; GO:0005759 mitochondrial matrix; GO:0016020 membrane; GO:0031974 membrane-enclosed lumen; GO:0043209 myelin sheath; GO:0043226 organelle; GO:0043227 membrane-bounded organelle; GO:0043229 intracellular organelle; GO:0043231 intracellular membrane-bounded organelle; GO:0043233 organelle lumen; GO:0070013…	GO:0003824 catalytic activity; GO:0005488 binding; GO:0005515 protein binding; GO:0016491 oxidoreductase activity; GO:0016614 oxidoreductase activity, acting on CH-OH group of donors; GO:0016615 malate dehydrogenase activity; GO:0016616 oxidoreductase activity, acting on the CH-OH group of donors, NAD or NADP as acceptor; GO:0030060 L-malate dehydrogenase activity; GO:0042802 identical protein bi…	PF00056; PF02866	PF00056 lactate/malate dehydrogenase, NAD binding domain; PF02866 lactate/malate dehydrogenase, alpha/beta C-terminal domain	C	KOG1494	NAD-dependent malate dehydrogenase	WP3925 Amino acid metabolism;WP4290 Metabolic reprogramming in colon cancer;WP4519 Cerebral organic acidurias including diseases;WP4595 Urea cycle and associated pathways;WP5046 NAD metabolism in oncogene induced senescence and mitochondrial dysfunction associated senescence;WP534 Glycolysis and gluconeogenesis;WP5355 Metabolic Epileptic Disorders;WP5401 7q11 23 distal copy number variation;WP78 …	https://www.wikipathways.org/instance/WP3925;https://www.wikipathways.org/instance/WP4290;https://www.wikipathways.org/instance/WP4519;https://www.wikipathways.org/instance/WP4595;https://www.wikipathways.org/instance/WP5046;https://www.wikipathways.org/instance/WP534;https://www.wikipathways.org/instance/WP5355;https://www.wikipathways.org/instance/WP5401;https://www.wikipathways.org/instance/WP…		R-HSA-1428517 The citric acid (TCA) cycle and respiratory electron transport;R-HSA-1430728 Metabolism;R-HSA-392499 Metabolism of proteins;R-HSA-70263 Gluconeogenesis;R-HSA-70326 Glucose metabolism;R-HSA-71387 Metabolism of carbohydrates;R-HSA-71403 Citric acid cycle (TCA cycle);R-HSA-71406 Pyruvate metabolism and Citric Acid (TCA) cycle;R-HSA-9837999 Mitochondrial protein degradation	https://reactome.org/PathwayBrowser/#/R-HSA-1428517;https://reactome.org/PathwayBrowser/#/R-HSA-1430728;https://reactome.org/PathwayBrowser/#/R-HSA-392499;https://reactome.org/PathwayBrowser/#/R-HSA-70263;https://reactome.org/PathwayBrowser/#/R-HSA-70326;https://reactome.org/PathwayBrowser/#/R-HSA-71387;https://reactome.org/PathwayBrowser/#/R-HSA-71403;https://reactome.org/PathwayBrowser/#/R-HSA-…	ADIPOGENESIS;FATTY ACID METABOLISM;OXIDATIVE PHOSPHORYLATION;GLYCOLYSIS	https://www.gsea-msigdb.org/gsea/msigdb/human/geneset/HALLMARK_ADIPOGENESIS;https://www.gsea-msigdb.org/gsea/msigdb/human/geneset/HALLMARK_FATTY_ACID_METABOLISM;https://www.gsea-msigdb.org/gsea/msigdb/human/geneset/HALLMARK_OXIDATIVE_PHOSPHORYLATION;https://www.gsea-msigdb.org/gsea/msigdb/human/geneset/HALLMARK_GLYCOLYSIS
P08758	Annexin A5 OS=Homo sapiens OX=9606 GN=ANXA5 PE=1 SV=2	ANXA5	35.9	1003	52	14	14	21	1.45e+09	cytoplasm	K16646			GO:0002576 platelet degranulation; GO:0002791 regulation of peptide secretion; GO:0002792 negative regulation of peptide secretion; GO:0006810 transport; GO:0006811 monoatomic ion transport; GO:0006812 monoatomic cation transport; GO:0006816 calcium ion transport; GO:0006887 exocytosis; GO:0007154 cell communication; GO:0007165 signal transduction; GO:0009719 response to endogenous stimulus; GO:0…	GO:0005576 extracellular region; GO:0005615 extracellular space; GO:0005622 intracellular anatomical structure; GO:0005634 nucleus; GO:0005737 cytoplasm; GO:0005783 endoplasmic reticulum; GO:0005829 cytosol; GO:0005886 plasma membrane; GO:0005911 cell-cell junction; GO:0008021 synaptic vesicle; GO:0009897 external side of plasma membrane; GO:0009986 cell surface; GO:0012505 endomembrane system; G…	GO:0003824 catalytic activity; GO:0004857 enzyme inhibitor activity; GO:0004859 phospholipase inhibitor activity; GO:0005102 signaling receptor binding; GO:0005215 transporter activity; GO:0005216 monoatomic ion channel activity; GO:0005261 monoatomic cation channel activity; GO:0005262 calcium channel activity; GO:0005388 P-type calcium transporter activity; GO:0005488 binding; GO:0005515 protei…	PF00191	PF00191 Annexin	U	KOG0819	Annexin	WP2864 Apoptosis related network due to altered Notch3 in ovarian cancer;WP3670 Interactions between LOXL4 and oxidative stress pathway;WP98 Prostaglandin synthesis and regulation	https://www.wikipathways.org/instance/WP2864;https://www.wikipathways.org/instance/WP3670;https://www.wikipathways.org/instance/WP98		R-HSA-109582 Hemostasis;R-HSA-114608 Platelet degranulation ;R-HSA-76002 Platelet activation, signaling and aggregation;R-HSA-76005 Response to elevated platelet cytosolic Ca2+	https://reactome.org/PathwayBrowser/#/R-HSA-109582;https://reactome.org/PathwayBrowser/#/R-HSA-114608;https://reactome.org/PathwayBrowser/#/R-HSA-76002;https://reactome.org/PathwayBrowser/#/R-HSA-76005	CHOLESTEROL HOMEOSTASIS;COMPLEMENT	https://www.gsea-msigdb.org/gsea/msigdb/human/geneset/HALLMARK_CHOLESTEROL_HOMEOSTASIS;https://www.gsea-msigdb.org/gsea/msigdb/human/geneset/HALLMARK_COMPLEMENT
P12004	Proliferating cell nuclear antigen OS=Homo sapiens OX=9606 GN=PCNA PE=1 SV=1	PCNA	28.8	995	83	15	15	25	1.50e+09	cytoplasm	K04802	PCNA; proliferating cell nuclear antigen	hsa03030 DNA replication; hsa04110 Cell cycle; hsa05161 Hepatitis B; hsa03410 Base excision repair; hsa03420 Nucleotide excision repair; hsa03430 Mismatch repair; hsa04530 Tight junction	GO:0000003 reproduction; GO:0000075 cell cycle checkpoint signaling; GO:0000077 DNA damage checkpoint signaling; GO:0000082 G1/S transition of mitotic cell cycle; GO:0000122 negative regulation of transcription by RNA polymerase II; GO:0000226 microtubule cytoskeleton organization; GO:0000278 mitotic cell cycle; GO:0000302 response to reactive oxygen species; GO:0000723 telomere maintenance; GO:0…	GO:0000228 nuclear chromosome; GO:0000307 cyclin-dependent protein kinase holoenzyme complex; GO:0005622 intracellular anatomical structure; GO:0005634 nucleus; GO:0005652 nuclear lamina; GO:0005654 nucleoplasm; GO:0005657 replication fork; GO:0005663 DNA replication factor C complex; GO:0005694 chromosome; GO:0005813 centrosome; GO:0005815 microtubule organizing center; GO:0005856 cytoskeleton; …	GO:0000700 mismatch base pair DNA N-glycosylase activity; GO:0000701 purine-specific mismatch base pair DNA N-glycosylase activity; GO:0003676 nucleic acid binding; GO:0003677 DNA binding; GO:0003682 chromatin binding; GO:0003684 damaged DNA binding; GO:0003690 double-stranded DNA binding; GO:0003824 catalytic activity; GO:0005102 signaling receptor binding; GO:0005488 binding; GO:0005515 protein…	PF00705; PF02747	PF00705 Proliferating cell nuclear antigen, N-terminal domain; PF02747 Proliferating cell nuclear antigen, C-terminal domain	L	KOG1636	DNA polymerase delta processivity factor (proliferating cell nuclear antigen)	WP179 Cell cycle;WP2446 Retinoblastoma gene in cancer;WP2572 Primary focal segmental glomerulosclerosis FSGS;WP3941 Oxidative damage response;WP3959 DNA IR double strand breaks and cellular response via ATM;WP4016 DNA IR damage and cellular response via ATR;WP437 EGF EGFR signaling pathway;WP45 G1 to S cell cycle control;WP466 DNA replication;WP4666 Hepatitis B infection;WP4752 Base excision repa…	https://www.wikipathways.org/instance/WP179;https://www.wikipathways.org/instance/WP2446;https://www.wikipathways.org/instance/WP2572;https://www.wikipathways.org/instance/WP3941;https://www.wikipathways.org/instance/WP3959;https://www.wikipathways.org/instance/WP4016;https://www.wikipathways.org/instance/WP437;https://www.wikipathways.org/instance/WP45;https://www.wikipathways.org/instance/WP466…		R-HSA-110312 Translesion synthesis by REV1;R-HSA-110313 Translesion synthesis by Y family DNA polymerases bypasses lesions on DNA template;R-HSA-110314 Recognition of DNA damage by PCNA-containing replication complex;R-HSA-110320 Translesion Synthesis by POLH;R-HSA-110373 Resolution of AP sites via the multiple-nucleotide patch replacement pathway;R-HSA-1362277 Transcription of E2F targets under …		DNA REPAIR;E2F TARGETS;MYC TARGETS V1;P53 PATHWAY	https://www.gsea-msigdb.org/gsea/msigdb/human/geneset/HALLMARK_DNA_REPAIR;https://www.gsea-msigdb.org/gsea/msigdb/human/geneset/HALLMARK_E2F_TARGETS;https://www.gsea-msigdb.org/gsea/msigdb/human/geneset/HALLMARK_MYC_TARGETS_V1;https://www.gsea-msigdb.org/gsea/msigdb/human/geneset/HALLMARK_P53_PATHWAY
P26599	Polypyrimidine tract-binding protein 1 OS=Homo sapiens OX=9606 GN=PTBP1 PE=1 SV=2	PTBP1	59.6	994	27	9	9	14	5.21e+08	cytoplasm,nucleus	K13218			GO:0000003 reproduction; GO:0000226 microtubule cytoskeleton organization; GO:0000375 RNA splicing, via transesterification reactions; GO:0000377 RNA splicing, via transesterification reactions with bulged adenosine as nucleophile; GO:0000381 regulation of alternative mRNA splicing, via spliceosome; GO:0000398 mRNA splicing, via spliceosome; GO:0000956 nuclear-transcribed mRNA catabolic process; …	GO:0005622 intracellular anatomical structure; GO:0005634 nucleus; GO:0005654 nucleoplasm; GO:0005730 nucleolus; GO:0005737 cytoplasm; GO:0031974 membrane-enclosed lumen; GO:0031981 nuclear lumen; GO:0032991 protein-containing complex; GO:0042995 cell projection; GO:0043005 neuron projection; GO:0043226 organelle; GO:0043227 membrane-bounded organelle; GO:0043228 non-membrane-bounded organelle; G…	GO:0000014 single-stranded DNA endodeoxyribonuclease activity; GO:0000900 mRNA regulatory element binding translation repressor activity; GO:0001067 transcription regulatory region nucleic acid binding; GO:0001069 regulatory region RNA binding; GO:0003676 nucleic acid binding; GO:0003677 DNA binding; GO:0003697 single-stranded DNA binding; GO:0003723 RNA binding; GO:0003727 single-stranded RNA bi…	PF13893; PF11835; PF00076	PF13893 RNA recognition motif. (a.k.a. RRM, RBD, or RNP domain); PF11835 RRM-like domain; PF00076 RNA recognition motif. (a.k.a. RRM, RBD, or RNP domain)	A	KOG1190	Polypyrimidine tract-binding protein	WP3595 mir 124 predicted interactions with cell cycle and differentiation;WP411 mRNA processing	https://www.wikipathways.org/instance/WP3595;https://www.wikipathways.org/instance/WP411	Transcription factor	R-HSA-162582 Signal Transduction;R-HSA-190236 Signaling by FGFR;R-HSA-5654738 Signaling by FGFR2;R-HSA-6803529 FGFR2 alternative splicing;R-HSA-72163 mRNA Splicing - Major Pathway;R-HSA-72172 mRNA Splicing;R-HSA-72203 Processing of Capped Intron-Containing Pre-mRNA;R-HSA-8953854 Metabolism of RNA;R-HSA-9006934 Signaling by Receptor Tyrosine Kinases	https://reactome.org/PathwayBrowser/#/R-HSA-162582;https://reactome.org/PathwayBrowser/#/R-HSA-190236;https://reactome.org/PathwayBrowser/#/R-HSA-5654738;https://reactome.org/PathwayBrowser/#/R-HSA-6803529;https://reactome.org/PathwayBrowser/#/R-HSA-72163;https://reactome.org/PathwayBrowser/#/R-HSA-72172;https://reactome.org/PathwayBrowser/#/R-HSA-72203;https://reactome.org/PathwayBrowser/#/R-HSA…
P07237	Protein disulfide-isomerase OS=Homo sapiens OX=9606 GN=P4HB PE=1 SV=3	P4HB	57.1	985	51	22	22	26	1.20e+09	extracellular	K09580	PDIA1; protein disulfide-isomerase A1 [EC:5.3.4.1]	hsa04141 Protein processing in endoplasmic reticulum	GO:0001666 response to hypoxia; GO:0006082 organic acid metabolic process; GO:0006457 protein folding; GO:0006520 amino acid metabolic process; GO:0006575 cellular modified amino acid metabolic process; GO:0006807 nitrogen compound metabolic process; GO:0006950 response to stress; GO:0007154 cell communication; GO:0007165 signal transduction; GO:0007166 cell surface receptor signaling pathway; GO…	GO:0005576 extracellular region; GO:0005622 intracellular anatomical structure; GO:0005737 cytoplasm; GO:0005783 endoplasmic reticulum; GO:0005788 endoplasmic reticulum lumen; GO:0005793 endoplasmic reticulum-Golgi intermediate compartment; GO:0005886 plasma membrane; GO:0009897 external side of plasma membrane; GO:0009986 cell surface; GO:0012505 endomembrane system; GO:0016020 membrane; GO:0016…	GO:0003756 protein disulfide isomerase activity; GO:0003810 protein-glutamine gamma-glutamyltransferase activity; GO:0003824 catalytic activity; GO:0004656 procollagen-proline 4-dioxygenase activity; GO:0005102 signaling receptor binding; GO:0005178 integrin binding; GO:0005488 binding; GO:0005515 protein binding; GO:0015036 disulfide oxidoreductase activity; GO:0016491 oxidoreductase activity; G…	PF00085; PF13848	PF00085 Thioredoxin; PF13848 Thioredoxin-like domain	O	KOG0190	Protein disulfide isomerase (prolyl 4-hydroxylase beta subunit)	WP3888 VEGFA VEGFR2 signaling;WP4786 Type I collagen synthesis in the context of osteogenesis imperfecta	https://www.wikipathways.org/instance/WP3888;https://www.wikipathways.org/instance/WP4786		R-HSA-1280215 Cytokine Signaling in Immune system;R-HSA-1474244 Extracellular matrix organization;R-HSA-1474290 Collagen formation;R-HSA-162582 Signal Transduction;R-HSA-1650814 Collagen biosynthesis and modifying enzymes;R-HSA-168256 Immune System;R-HSA-174824 Plasma lipoprotein assembly, remodeling, and clearance;R-HSA-2262752 Cellular responses to stress;R-HSA-264876 Insulin processing;R-HSA-2…	https://reactome.org/PathwayBrowser/#/R-HSA-1280215;https://reactome.org/PathwayBrowser/#/R-HSA-1474244;https://reactome.org/PathwayBrowser/#/R-HSA-1474290;https://reactome.org/PathwayBrowser/#/R-HSA-162582;https://reactome.org/PathwayBrowser/#/R-HSA-1650814;https://reactome.org/PathwayBrowser/#/R-HSA-168256;https://reactome.org/PathwayBrowser/#/R-HSA-174824;https://reactome.org/PathwayBrowser/#/…
Q14697	Neutral alpha-glucosidase AB OS=Homo sapiens OX=9606 GN=GANAB PE=1 SV=3	GANAB	106.8	961	37	27	27	33	1.15e+09	endoplasmic reticulum	K05546	GANAB; mannosyl-oligosaccharide alpha-1,3-glucosidase [EC:3.2.1.207]	hsa00510 N-Glycan biosynthesis; hsa04141 Protein processing in endoplasmic reticulum; hsa01100 Metabolic pathways	GO:0000272 polysaccharide catabolic process; GO:0005975 carbohydrate metabolic process; GO:0005976 polysaccharide metabolic process; GO:0005977 glycogen metabolic process; GO:0005980 glycogen catabolic process; GO:0006091 generation of precursor metabolites and energy; GO:0006112 energy reserve metabolic process; GO:0006491 N-glycan processing; GO:0006807 nitrogen compound metabolic process; GO:0…	GO:0000323 lytic vacuole; GO:0005622 intracellular anatomical structure; GO:0005737 cytoplasm; GO:0005764 lysosome; GO:0005773 vacuole; GO:0005783 endoplasmic reticulum; GO:0005788 endoplasmic reticulum lumen; GO:0012505 endomembrane system; GO:0017177 glucosidase II complex; GO:0031974 membrane-enclosed lumen; GO:0032991 protein-containing complex; GO:0043226 organelle; GO:0043227 membrane-bound…	GO:0003824 catalytic activity; GO:0004553 hydrolase activity, hydrolyzing O-glycosyl compounds; GO:0004558 alpha-1,4-glucosidase activity; GO:0015926 glucosidase activity; GO:0016787 hydrolase activity; GO:0016798 hydrolase activity, acting on glycosyl bonds; GO:0033919 glucan 1,3-alpha-glucosidase activity; GO:0090599 alpha-glucosidase activity; GO:0090600 alpha-1,3-glucosidase activity;	PF13802	PF13802 Galactose mutarotase-like	GMO	KOG1066	Glucosidase II catalytic (alpha) subunit and related enzymes, glycosyl hydrolase family 31	WP5153 N glycan biosynthesis	https://www.wikipathways.org/instance/WP5153		R-HSA-1643685 Disease;R-HSA-392499 Metabolism of proteins;R-HSA-446203 Asparagine N-linked glycosylation;R-HSA-532668 N-glycan trimming in the ER and Calnexin/Calreticulin cycle;R-HSA-5663205 Infectious disease;R-HSA-597592 Post-translational protein modification;R-HSA-901042 Calnexin/calreticulin cycle;R-HSA-9678108 SARS-CoV-1 Infection;R-HSA-9679506 SARS-CoV Infections;R-HSA-9683686 Maturation …	https://reactome.org/PathwayBrowser/#/R-HSA-1643685;https://reactome.org/PathwayBrowser/#/R-HSA-392499;https://reactome.org/PathwayBrowser/#/R-HSA-446203;https://reactome.org/PathwayBrowser/#/R-HSA-532668;https://reactome.org/PathwayBrowser/#/R-HSA-5663205;https://reactome.org/PathwayBrowser/#/R-HSA-597592;https://reactome.org/PathwayBrowser/#/R-HSA-901042;https://reactome.org/PathwayBrowser/#/R-…
P13667	Protein disulfide-isomerase A4 OS=Homo sapiens OX=9606 GN=PDIA4 PE=1 SV=2	PDIA4	72.9	951	42	22	22	25	8.56e+08	extracellular	K09582	PDIA4; protein disulfide-isomerase A4 [EC:5.3.4.1]	hsa04918 Thyroid hormone synthesis; hsa05110 Vibrio cholerae infection; hsa04141 Protein processing in endoplasmic reticulum	GO:0002790 peptide secretion; GO:0006457 protein folding; GO:0006810 transport; GO:0006950 response to stress; GO:0008104 protein localization; GO:0008152 metabolic process; GO:0009306 protein secretion; GO:0009987 cellular process; GO:0015031 protein transport; GO:0015833 peptide transport; GO:0032940 secretion by cell; GO:0033036 macromolecule localization; GO:0033554 cellular response to stres…	GO:0005576 extracellular region; GO:0005615 extracellular space; GO:0005622 intracellular anatomical structure; GO:0005737 cytoplasm; GO:0005783 endoplasmic reticulum; GO:0005788 endoplasmic reticulum lumen; GO:0005790 smooth endoplasmic reticulum; GO:0009986 cell surface; GO:0012505 endomembrane system; GO:0031974 membrane-enclosed lumen; GO:0032991 protein-containing complex; GO:0034663 endopla…	GO:0003756 protein disulfide isomerase activity; GO:0003824 catalytic activity; GO:0015036 disulfide oxidoreductase activity; GO:0016491 oxidoreductase activity; GO:0016667 oxidoreductase activity, acting on a sulfur group of donors; GO:0016853 isomerase activity; GO:0016860 intramolecular oxidoreductase activity; GO:0016864 intramolecular oxidoreductase activity, transposing S-S bonds; GO:014009…	PF00085; PF13848	PF00085 Thioredoxin; PF13848 Thioredoxin-like domain	O	KOG0190	Protein disulfide isomerase (prolyl 4-hydroxylase beta subunit)
P35579	Myosin-9 OS=Homo sapiens OX=9606 GN=MYH9 PE=1 SV=4	MYH9	226.4	950	13	15	17	20	3.29e+08	cytoplasm,nucleus	K10352	MYH9s; myosin heavy chain 9/10/11/14	hsa04810 Regulation of actin cytoskeleton; hsa04270 Vascular smooth muscle contraction; hsa05130 Pathogenic Escherichia coli infection; hsa04814 Motor proteins; hsa04530 Tight junction	GO:0000003 reproduction; GO:0000212 meiotic spindle organization; GO:0000226 microtubule cytoskeleton organization; GO:0000278 mitotic cell cycle; GO:0000281 mitotic cytokinesis; GO:0000768 syncytium formation by plasma membrane fusion; GO:0000902 cell morphogenesis; GO:0000910 cytokinesis; GO:0001525 angiogenesis; GO:0001541 ovarian follicle development; GO:0001568 blood vessel development; GO:0…	GO:0001725 stress fiber; GO:0001726 ruffle; GO:0001931 uropod; GO:0005622 intracellular anatomical structure; GO:0005634 nucleus; GO:0005737 cytoplasm; GO:0005739 mitochondrion; GO:0005826 actomyosin contractile ring; GO:0005829 cytosol; GO:0005856 cytoskeleton; GO:0005884 actin filament; GO:0005886 plasma membrane; GO:0005903 brush border; GO:0005911 cell-cell junction; GO:0005912 adherens junct…	GO:0000146 microfilament motor activity; GO:0000166 nucleotide binding; GO:0001664 G protein-coupled receptor binding; GO:0001965 G-protein alpha-subunit binding; GO:0003774 cytoskeletal motor activity; GO:0003779 actin binding; GO:0003824 catalytic activity; GO:0005102 signaling receptor binding; GO:0005215 transporter activity; GO:0005391 P-type sodium:potassium-exchanging transporter activity;…	PF02736; PF00063	PF02736 Myosin N-terminal SH3-like domain; PF00063 Myosin head (motor domain)	Z	KOG0161	Myosin class II heavy chain	WP2572 Primary focal segmental glomerulosclerosis FSGS;WP3888 VEGFA VEGFR2 signaling;WP4758 Nephrotic syndrome	https://www.wikipathways.org/instance/WP2572;https://www.wikipathways.org/instance/WP3888;https://www.wikipathways.org/instance/WP4758		R-HSA-1266738 Developmental Biology;R-HSA-1445148 Translocation of SLC2A4 (GLUT4) to the plasma membrane;R-HSA-162582 Signal Transduction;R-HSA-1643685 Disease;R-HSA-168249 Innate Immune System;R-HSA-168256 Immune System;R-HSA-194315 Signaling by Rho GTPases;R-HSA-195258 RHO GTPase Effectors;R-HSA-199991 Membrane Trafficking;R-HSA-2029480 Fcgamma receptor (FCGR) dependent phagocytosis;R-HSA-20294…	https://reactome.org/PathwayBrowser/#/R-HSA-1266738;https://reactome.org/PathwayBrowser/#/R-HSA-1445148;https://reactome.org/PathwayBrowser/#/R-HSA-162582;https://reactome.org/PathwayBrowser/#/R-HSA-1643685;https://reactome.org/PathwayBrowser/#/R-HSA-168249;https://reactome.org/PathwayBrowser/#/R-HSA-168256;https://reactome.org/PathwayBrowser/#/R-HSA-194315;https://reactome.org/PathwayBrowser/#/R…	HYPOXIA;MITOTIC SPINDLE;MYOGENESIS;APICAL JUNCTION;HEDGEHOG SIGNALING	https://www.gsea-msigdb.org/gsea/msigdb/human/geneset/HALLMARK_HYPOXIA;https://www.gsea-msigdb.org/gsea/msigdb/human/geneset/HALLMARK_MITOTIC_SPINDLE;https://www.gsea-msigdb.org/gsea/msigdb/human/geneset/HALLMARK_MYOGENESIS;https://www.gsea-msigdb.org/gsea/msigdb/human/geneset/HALLMARK_APICAL_JUNCTION;https://www.gsea-msigdb.org/gsea/msigdb/human/geneset/HALLMARK_HEDGEHOG_SIGNALING
Q12906	Interleukin enhancer-binding factor 3 OS=Homo sapiens OX=9606 GN=ILF3 PE=1 SV=3	ILF3	95.3	948	30	16	19	25	9.56e+08	nucleus	K13090			GO:0006355 regulation of DNA-templated transcription; GO:0006417 regulation of translation; GO:0006468 protein phosphorylation; GO:0006479 protein methylation; GO:0006793 phosphorus metabolic process; GO:0006796 phosphate-containing compound metabolic process; GO:0006807 nitrogen compound metabolic process; GO:0008152 metabolic process; GO:0008213 protein alkylation; GO:0009889 regulation of bios…	GO:0005622 intracellular anatomical structure; GO:0005634 nucleus; GO:0005654 nucleoplasm; GO:0005730 nucleolus; GO:0005737 cytoplasm; GO:0005739 mitochondrion; GO:0031974 membrane-enclosed lumen; GO:0031981 nuclear lumen; GO:0032991 protein-containing complex; GO:0043226 organelle; GO:0043227 membrane-bounded organelle; GO:0043228 non-membrane-bounded organelle; GO:0043229 intracellular organell…	GO:0003676 nucleic acid binding; GO:0003677 DNA binding; GO:0003700 DNA-binding transcription factor activity; GO:0003723 RNA binding; GO:0003725 double-stranded RNA binding; GO:0005488 binding; GO:0005515 protein binding; GO:0019899 enzyme binding; GO:0097159 organic cyclic compound binding; GO:0140110 transcription regulator activity; GO:1901363 heterocyclic compound binding;	PF07528; PF00035	PF07528 DZF domain; PF00035 Double-stranded RNA binding motif	R	KOG3792	Transcription factor NFAT, subunit NF90			Transcription factor	R-HSA-1169410 Antiviral mechanism by IFN-stimulated genes;R-HSA-1280215 Cytokine Signaling in Immune system;R-HSA-1500931 Cell-Cell communication;R-HSA-168256 Immune System;R-HSA-418990 Adherens junctions interactions;R-HSA-421270 Cell-cell junction organization;R-HSA-446728 Cell junction organization;R-HSA-913531 Interferon Signaling;R-HSA-9759475 Regulation of CDH11 Expression and Function;R-HS…	https://reactome.org/PathwayBrowser/#/R-HSA-1169410;https://reactome.org/PathwayBrowser/#/R-HSA-1280215;https://reactome.org/PathwayBrowser/#/R-HSA-1500931;https://reactome.org/PathwayBrowser/#/R-HSA-168256;https://reactome.org/PathwayBrowser/#/R-HSA-418990;https://reactome.org/PathwayBrowser/#/R-HSA-421270;https://reactome.org/PathwayBrowser/#/R-HSA-446728;https://reactome.org/PathwayBrowser/#/R…	G2M CHECKPOINT;E2F TARGETS	https://www.gsea-msigdb.org/gsea/msigdb/human/geneset/HALLMARK_G2M_CHECKPOINT;https://www.gsea-msigdb.org/gsea/msigdb/human/geneset/HALLMARK_E2F_TARGETS
Q13838	Spliceosome RNA helicase DDX39B OS=Homo sapiens OX=9606 GN=DDX39B PE=1 SV=1	DDX39B	49	939	45	9	16	23	1.05e+09	cytoplasm,nucleus	K12812	DDX39B; ATP-dependent RNA helicase UAP56/SUB2 [EC:3.6.4.13]	hsa03040 Spliceosome; hsa03013 Nucleocytoplasmic transport; hsa03015 mRNA surveillance pathway	GO:0000245 spliceosomal complex assembly; GO:0000375 RNA splicing, via transesterification reactions; GO:0000377 RNA splicing, via transesterification reactions with bulged adenosine as nucleophile; GO:0000398 mRNA splicing, via spliceosome; GO:0001558 regulation of cell growth; GO:0001889 liver development; GO:0006139 nucleobase-containing compound metabolic process; GO:0006355 regulation of DNA…	GO:0000346 transcription export complex; GO:0005622 intracellular anatomical structure; GO:0005634 nucleus; GO:0005654 nucleoplasm; GO:0005681 spliceosomal complex; GO:0005730 nucleolus; GO:0005737 cytoplasm; GO:0016363 nuclear matrix; GO:0016604 nuclear body; GO:0016607 nuclear speck; GO:0031974 membrane-enclosed lumen; GO:0031981 nuclear lumen; GO:0032991 protein-containing complex; GO:0034399 …	GO:0003676 nucleic acid binding; GO:0003723 RNA binding; GO:0003724 RNA helicase activity; GO:0003824 catalytic activity; GO:0004386 helicase activity; GO:0005488 binding; GO:0005515 protein binding; GO:0008186 ATP-dependent activity, acting on RNA; GO:0016462 pyrophosphatase activity; GO:0016787 hydrolase activity; GO:0016817 hydrolase activity, acting on acid anhydrides; GO:0016818 hydrolase ac…	PF00270; PF00271	PF00270 DEAD/DEAH box helicase; PF00271 Helicase conserved C-terminal domain	A	KOG0329	ATP-dependent RNA helicase				R-HSA-159236 Transport of Mature mRNA derived from an Intron-Containing Transcript;R-HSA-162582 Signal Transduction;R-HSA-194315 Signaling by Rho GTPases;R-HSA-72163 mRNA Splicing - Major Pathway;R-HSA-72172 mRNA Splicing;R-HSA-72187 mRNA 3'-end processing;R-HSA-72202 Transport of Mature Transcript to Cytoplasm;R-HSA-72203 Processing of Capped Intron-Containing Pre-mRNA;R-HSA-73856 RNA Polymerase…	https://reactome.org/PathwayBrowser/#/R-HSA-159236;https://reactome.org/PathwayBrowser/#/R-HSA-162582;https://reactome.org/PathwayBrowser/#/R-HSA-194315;https://reactome.org/PathwayBrowser/#/R-HSA-72163;https://reactome.org/PathwayBrowser/#/R-HSA-72172;https://reactome.org/PathwayBrowser/#/R-HSA-72187;https://reactome.org/PathwayBrowser/#/R-HSA-72202;https://reactome.org/PathwayBrowser/#/R-HSA-72…
P29401	Transketolase OS=Homo sapiens OX=9606 GN=TKT PE=1 SV=3	TKT	67.8	931	47	20	20	28	7.84e+08	cytoplasm	K00615	E2.2.1.1; transketolase [EC:2.2.1.1]	hsa01200 Carbon metabolism; hsa00030 Pentose phosphate pathway; hsa01230 Biosynthesis of amino acids; hsa01100 Metabolic pathways	GO:0005975 carbohydrate metabolic process; GO:0005996 monosaccharide metabolic process; GO:0005997 xylulose metabolic process; GO:0005999 xylulose biosynthetic process; GO:0006081 cellular aldehyde metabolic process; GO:0006098 pentose-phosphate shunt; GO:0006139 nucleobase-containing compound metabolic process; GO:0006355 regulation of DNA-templated transcription; GO:0006725 cellular aromatic co…	GO:0005622 intracellular anatomical structure; GO:0005634 nucleus; GO:0005654 nucleoplasm; GO:0005737 cytoplasm; GO:0005777 peroxisome; GO:0005783 endoplasmic reticulum; GO:0005789 endoplasmic reticulum membrane; GO:0005829 cytosol; GO:0012505 endomembrane system; GO:0016020 membrane; GO:0016604 nuclear body; GO:0016607 nuclear speck; GO:0031974 membrane-enclosed lumen; GO:0031981 nuclear lumen; …	GO:0000287 magnesium ion binding; GO:0003824 catalytic activity; GO:0004802 transketolase activity; GO:0005488 binding; GO:0005515 protein binding; GO:0016740 transferase activity; GO:0016744 transketolase or transaldolase activity; GO:0019842 vitamin binding; GO:0030246 carbohydrate binding; GO:0030976 thiamine pyrophosphate binding; GO:0036094 small molecule binding; GO:0042802 identical protei…	PF00456; PF02779; PF02780	PF00456 Transketolase, thiamine diphosphate binding domain; PF02779 Transketolase, pyrimidine binding domain; PF02780 Transketolase, C-terminal domain	G	KOG0523	Transketolase	WP134 Pentose phosphate metabolism;WP3888 VEGFA VEGFR2 signaling;WP4290 Metabolic reprogramming in colon cancer;WP4297 Thiamine metabolic pathways	https://www.wikipathways.org/instance/WP134;https://www.wikipathways.org/instance/WP3888;https://www.wikipathways.org/instance/WP4290;https://www.wikipathways.org/instance/WP4297		R-HSA-1430728 Metabolism;R-HSA-163685 Integration of energy metabolism;R-HSA-163754 Insulin effects increased synthesis of Xylulose-5-Phosphate;R-HSA-2262752 Cellular responses to stress;R-HSA-71336 Pentose phosphate pathway;R-HSA-71387 Metabolism of carbohydrates;R-HSA-8953897 Cellular responses to stimuli;R-HSA-9711123 Cellular response to chemical stress;R-HSA-9755511 KEAP1-NFE2L2 pathway;R-HS…	https://reactome.org/PathwayBrowser/#/R-HSA-1430728;https://reactome.org/PathwayBrowser/#/R-HSA-163685;https://reactome.org/PathwayBrowser/#/R-HSA-163754;https://reactome.org/PathwayBrowser/#/R-HSA-2262752;https://reactome.org/PathwayBrowser/#/R-HSA-71336;https://reactome.org/PathwayBrowser/#/R-HSA-71387;https://reactome.org/PathwayBrowser/#/R-HSA-8953897;https://reactome.org/PathwayBrowser/#/R-H…	ADIPOGENESIS	https://www.gsea-msigdb.org/gsea/msigdb/human/geneset/HALLMARK_ADIPOGENESIS
P22234	Bifunctional phosphoribosylaminoimidazole carboxylase/phosphoribosylaminoimidazole succinocarboxamide synthetase OS=Homo sapiens OX=9606 GN=PAICS PE=1 SV=3	PAICS	47	928	56	18	18	23	1.49e+09	cytoplasm	K01587	PAICS; phosphoribosylaminoimidazole carboxylase / phosphoribosylaminoimidazole-succinocarboxamide synthase [EC:4.1.1.21 6.3.2.6]	hsa00230 Purine metabolism; hsa01100 Metabolic pathways	GO:0000082 G1/S transition of mitotic cell cycle; GO:0000278 mitotic cell cycle; GO:0006139 nucleobase-containing compound metabolic process; GO:0006144 purine nucleobase metabolic process; GO:0006163 purine nucleotide metabolic process; GO:0006164 purine nucleotide biosynthetic process; GO:0006188 IMP biosynthetic process; GO:0006189 'de novo' IMP biosynthetic process; GO:0006725 cellular aromat…	GO:0005622 intracellular anatomical structure; GO:0005737 cytoplasm; GO:0005829 cytosol;	GO:0003824 catalytic activity; GO:0004638 phosphoribosylaminoimidazole carboxylase activity; GO:0004639 phosphoribosylaminoimidazolesuccinocarboxamide synthase activity; GO:0005488 binding; GO:0005515 protein binding; GO:0016829 lyase activity; GO:0016830 carbon-carbon lyase activity; GO:0016831 carboxy-lyase activity; GO:0016874 ligase activity; GO:0016879 ligase activity, forming carbon-nitroge…	PF00731	PF00731 AIR carboxylase	F	KOG2835	Phosphoribosylamidoimidazole-succinocarboxamide synthase	WP4224 Purine metabolism and related disorders;WP4290 Metabolic reprogramming in colon cancer	https://www.wikipathways.org/instance/WP4224;https://www.wikipathways.org/instance/WP4290		R-HSA-1430728 Metabolism;R-HSA-15869 Metabolism of nucleotides;R-HSA-73817 Purine ribonucleoside monophosphate biosynthesis;R-HSA-8956320 Nucleotide biosynthesis	https://reactome.org/PathwayBrowser/#/R-HSA-1430728;https://reactome.org/PathwayBrowser/#/R-HSA-15869;https://reactome.org/PathwayBrowser/#/R-HSA-73817;https://reactome.org/PathwayBrowser/#/R-HSA-8956320	E2F TARGETS	https://www.gsea-msigdb.org/gsea/msigdb/human/geneset/HALLMARK_E2F_TARGETS
P30041	Peroxiredoxin-6 OS=Homo sapiens OX=9606 GN=PRDX6 PE=1 SV=3	PRDX6	25	927	76	16	16	27	3.59e+09	mitochondria	K11188	PRDX6; peroxiredoxin 6 [EC:1.11.1.7 1.11.1.27 3.1.1.-]	hsa00480 Glutathione metabolism; hsa01100 Metabolic pathways	GO:0000302 response to reactive oxygen species; GO:0001775 cell activation; GO:0002252 immune effector process; GO:0002263 cell activation involved in immune response; GO:0002274 myeloid leukocyte activation; GO:0002275 myeloid cell activation involved in immune response; GO:0002283 neutrophil activation involved in immune response; GO:0002366 leukocyte activation involved in immune response; GO:…	GO:0000323 lytic vacuole; GO:0005576 extracellular region; GO:0005615 extracellular space; GO:0005622 intracellular anatomical structure; GO:0005634 nucleus; GO:0005737 cytoplasm; GO:0005764 lysosome; GO:0005766 primary lysosome; GO:0005773 vacuole; GO:0005775 vacuolar lumen; GO:0005829 cytosol; GO:0012505 endomembrane system; GO:0030141 secretory granule; GO:0031410 cytoplasmic vesicle; GO:00319…	GO:0003824 catalytic activity; GO:0004601 peroxidase activity; GO:0004602 glutathione peroxidase activity; GO:0004620 phospholipase activity; GO:0004623 phospholipase A2 activity; GO:0005488 binding; GO:0005515 protein binding; GO:0016209 antioxidant activity; GO:0016298 lipase activity; GO:0016491 oxidoreductase activity; GO:0016684 oxidoreductase activity, acting on peroxide as acceptor; GO:001…	PF00578	PF00578 AhpC/TSA family	O	KOG0854	Alkyl hydroperoxide reductase, thiol specific antioxidant and related enzymes	WP2882 Nuclear receptors meta pathway;WP2884 NRF2 pathway;WP3888 VEGFA VEGFR2 signaling	https://www.wikipathways.org/instance/WP2882;https://www.wikipathways.org/instance/WP2884;https://www.wikipathways.org/instance/WP3888		R-HSA-168249 Innate Immune System;R-HSA-168256 Immune System;R-HSA-2262752 Cellular responses to stress;R-HSA-3299685 Detoxification of Reactive Oxygen Species;R-HSA-6798695 Neutrophil degranulation;R-HSA-8953897 Cellular responses to stimuli;R-HSA-9711123 Cellular response to chemical stress	https://reactome.org/PathwayBrowser/#/R-HSA-168249;https://reactome.org/PathwayBrowser/#/R-HSA-168256;https://reactome.org/PathwayBrowser/#/R-HSA-2262752;https://reactome.org/PathwayBrowser/#/R-HSA-3299685;https://reactome.org/PathwayBrowser/#/R-HSA-6798695;https://reactome.org/PathwayBrowser/#/R-HSA-8953897;https://reactome.org/PathwayBrowser/#/R-HSA-9711123	FATTY ACID METABOLISM;REACTIVE OXYGEN SPECIES PATHWAY	https://www.gsea-msigdb.org/gsea/msigdb/human/geneset/HALLMARK_FATTY_ACID_METABOLISM;https://www.gsea-msigdb.org/gsea/msigdb/human/geneset/HALLMARK_REACTIVE_OXYGEN_SPECIES_PATHWAY
P25205	DNA replication licensing factor MCM3 OS=Homo sapiens OX=9606 GN=MCM3 PE=1 SV=3	MCM3	90.9	919	27	17	17	19	4.59e+08	nucleus	K02541	MCM3; DNA replication licensing factor MCM3 [EC:5.6.2.3]	hsa03030 DNA replication; hsa04110 Cell cycle	GO:0000082 G1/S transition of mitotic cell cycle; GO:0000278 mitotic cell cycle; GO:0006139 nucleobase-containing compound metabolic process; GO:0006259 DNA metabolic process; GO:0006260 DNA replication; GO:0006261 DNA-templated DNA replication; GO:0006270 DNA replication initiation; GO:0006725 cellular aromatic compound metabolic process; GO:0006807 nitrogen compound metabolic process; GO:000704…	GO:0000228 nuclear chromosome; GO:0000428 DNA-directed RNA polymerase complex; GO:0000793 condensed chromosome; GO:0005622 intracellular anatomical structure; GO:0005634 nucleus; GO:0005654 nucleoplasm; GO:0005657 replication fork; GO:0005658 alpha DNA polymerase:primase complex; GO:0005694 chromosome; GO:0005737 cytoplasm; GO:0005813 centrosome; GO:0005815 microtubule organizing center; GO:00058…	GO:0003676 nucleic acid binding; GO:0003677 DNA binding; GO:0003682 chromatin binding; GO:0005488 binding; GO:0097159 organic cyclic compound binding; GO:1901363 heterocyclic compound binding;	PF14551; PF17207; PF00493; PF17855	PF14551 MCM N-terminal domain; PF17207 MCM OB domain; PF00493 MCM P-loop domain; PF17855 MCM AAA-lid domain	L	KOG0479	DNA replication licensing factor, MCM3 component	WP179 Cell cycle;WP2446 Retinoblastoma gene in cancer;WP4352 Ciliary landscape;WP45 G1 to S cell cycle control;WP466 DNA replication	https://www.wikipathways.org/instance/WP179;https://www.wikipathways.org/instance/WP2446;https://www.wikipathways.org/instance/WP4352;https://www.wikipathways.org/instance/WP45;https://www.wikipathways.org/instance/WP466	Transcription factor	R-HSA-1640170 Cell Cycle;R-HSA-176187 Activation of ATR in response to replication stress;R-HSA-176974 Unwinding of DNA;R-HSA-453279 Mitotic G1 phase and G1/S transition;R-HSA-68867 Assembly of the pre-replicative complex;R-HSA-68949 Orc1 removal from chromatin;R-HSA-68962 Activation of the pre-replicative complex;R-HSA-69002 DNA Replication Pre-Initiation;R-HSA-69052 Switching of origins to a po…	https://reactome.org/PathwayBrowser/#/R-HSA-1640170;https://reactome.org/PathwayBrowser/#/R-HSA-176187;https://reactome.org/PathwayBrowser/#/R-HSA-176974;https://reactome.org/PathwayBrowser/#/R-HSA-453279;https://reactome.org/PathwayBrowser/#/R-HSA-68867;https://reactome.org/PathwayBrowser/#/R-HSA-68949;https://reactome.org/PathwayBrowser/#/R-HSA-68962;https://reactome.org/PathwayBrowser/#/R-HSA-…	G2M CHECKPOINT;E2F TARGETS	https://www.gsea-msigdb.org/gsea/msigdb/human/geneset/HALLMARK_G2M_CHECKPOINT;https://www.gsea-msigdb.org/gsea/msigdb/human/geneset/HALLMARK_E2F_TARGETS
Q99613	Eukaryotic translation initiation factor 3 subunit C OS=Homo sapiens OX=9606 GN=EIF3C PE=1 SV=1	EIF3C	105.3	918	24	19	19	25	9.41e+08	nucleus	K03252			GO:0006412 translation; GO:0006413 translational initiation; GO:0006417 regulation of translation; GO:0006518 peptide metabolic process; GO:0006807 nitrogen compound metabolic process; GO:0008152 metabolic process; GO:0009058 biosynthetic process; GO:0009059 macromolecule biosynthetic process; GO:0009889 regulation of biosynthetic process; GO:0009891 positive regulation of biosynthetic process; G…	GO:0005622 intracellular anatomical structure; GO:0005737 cytoplasm; GO:0005829 cytosol; GO:0005852 eukaryotic translation initiation factor 3 complex; GO:0032991 protein-containing complex; GO:0071541 eukaryotic translation initiation factor 3 complex, eIF3m;	GO:0003676 nucleic acid binding; GO:0003723 RNA binding; GO:0003743 translation initiation factor activity; GO:0005488 binding; GO:0005515 protein binding; GO:0008135 translation factor activity, RNA binding; GO:0031369 translation initiation factor binding; GO:0043021 ribonucleoprotein complex binding; GO:0043022 ribosome binding; GO:0044877 protein-containing complex binding; GO:0097159 organic…	PF01399	PF01399 PCI domain	J	KOG1076	Translation initiation factor 3, subunit c (eIF-3c)	WP107 Translation factors;WP5027 nsp1 from SARS CoV 2 inhibits translation initiation in the host cell	https://www.wikipathways.org/instance/WP107;https://www.wikipathways.org/instance/WP5027		R-HSA-156827 L13a-mediated translational silencing of Ceruloplasmin expression;R-HSA-392499 Metabolism of proteins;R-HSA-72613 Eukaryotic Translation Initiation;R-HSA-72649 Translation initiation complex formation;R-HSA-72662 Activation of the mRNA upon binding of the cap-binding complex and eIFs, and subsequent binding to 43S;R-HSA-72689 Formation of a pool of free 40S subunits;R-HSA-72695 Forma…	https://reactome.org/PathwayBrowser/#/R-HSA-156827;https://reactome.org/PathwayBrowser/#/R-HSA-392499;https://reactome.org/PathwayBrowser/#/R-HSA-72613;https://reactome.org/PathwayBrowser/#/R-HSA-72649;https://reactome.org/PathwayBrowser/#/R-HSA-72662;https://reactome.org/PathwayBrowser/#/R-HSA-72689;https://reactome.org/PathwayBrowser/#/R-HSA-72695;https://reactome.org/PathwayBrowser/#/R-HSA-727…
P07737	Profilin-1 OS=Homo sapiens OX=9606 GN=PFN1 PE=1 SV=2	PFN1	15	917	87	9	9	18	2.78e+09	cytoplasm	K05759	PFN; profilin	hsa04810 Regulation of actin cytoskeleton; hsa05132 Salmonella infection; hsa04015 Rap1 signaling pathway; hsa05014 Amyotrophic lateral sclerosis; hsa05131 Shigellosis	GO:0001838 embryonic epithelial tube formation; GO:0001841 neural tube formation; GO:0001843 neural tube closure; GO:0002009 morphogenesis of an epithelium; GO:0006355 regulation of DNA-templated transcription; GO:0006357 regulation of transcription by RNA polymerase II; GO:0006996 organelle organization; GO:0007010 cytoskeleton organization; GO:0007015 actin filament organization; GO:0007154 cel…	GO:0005576 extracellular region; GO:0005622 intracellular anatomical structure; GO:0005634 nucleus; GO:0005737 cytoplasm; GO:0005829 cytosol; GO:0005856 cytoskeleton; GO:0005938 cell cortex; GO:0042995 cell projection; GO:0043005 neuron projection; GO:0043226 organelle; GO:0043227 membrane-bounded organelle; GO:0043228 non-membrane-bounded organelle; GO:0043229 intracellular organelle; GO:0043231…	GO:0000166 nucleotide binding; GO:0000774 adenyl-nucleotide exchange factor activity; GO:0003779 actin binding; GO:0003785 actin monomer binding; GO:0005102 signaling receptor binding; GO:0005488 binding; GO:0005515 protein binding; GO:0005543 phospholipid binding; GO:0005546 phosphatidylinositol-4,5-bisphosphate binding; GO:0008092 cytoskeletal protein binding; GO:0008289 lipid binding; GO:00170…	PF00235	PF00235 Profilin	Z	KOG1755	Profilin	WP3680 Physico chemical features and toxicity associated pathways;WP3888 VEGFA VEGFR2 signaling;WP51 Regulation of actin cytoskeleton;WP524 G13 signaling pathway	https://www.wikipathways.org/instance/WP3680;https://www.wikipathways.org/instance/WP3888;https://www.wikipathways.org/instance/WP51;https://www.wikipathways.org/instance/WP524		R-HSA-109582 Hemostasis;R-HSA-114608 Platelet degranulation ;R-HSA-1266738 Developmental Biology;R-HSA-162582 Signal Transduction;R-HSA-194315 Signaling by Rho GTPases;R-HSA-195258 RHO GTPase Effectors;R-HSA-195721 Signaling by WNT;R-HSA-376176 Signaling by ROBO receptors;R-HSA-3858494 Beta-catenin independent WNT signaling;R-HSA-4086400 PCP/CE pathway;R-HSA-422475 Axon guidance;R-HSA-5663220 RHO…	https://reactome.org/PathwayBrowser/#/R-HSA-109582;https://reactome.org/PathwayBrowser/#/R-HSA-114608;https://reactome.org/PathwayBrowser/#/R-HSA-1266738;https://reactome.org/PathwayBrowser/#/R-HSA-162582;https://reactome.org/PathwayBrowser/#/R-HSA-194315;https://reactome.org/PathwayBrowser/#/R-HSA-195258;https://reactome.org/PathwayBrowser/#/R-HSA-195721;https://reactome.org/PathwayBrowser/#/R-H…	APICAL JUNCTION;COMPLEMENT;PI3K AKT MTOR SIGNALING	https://www.gsea-msigdb.org/gsea/msigdb/human/geneset/HALLMARK_APICAL_JUNCTION;https://www.gsea-msigdb.org/gsea/msigdb/human/geneset/HALLMARK_COMPLEMENT;https://www.gsea-msigdb.org/gsea/msigdb/human/geneset/HALLMARK_PI3K_AKT_MTOR_SIGNALING
P05455	Lupus La protein OS=Homo sapiens OX=9606 GN=SSB PE=1 SV=2	SSB	46.8	907	46	20	20	25	1.39e+09	nucleus	K11090	LA; lupus La protein	hsa05322 Systemic lupus erythematosus	GO:0000956 nuclear-transcribed mRNA catabolic process; GO:0000966 RNA 5'-end processing; GO:0001682 tRNA 5'-leader removal; GO:0006139 nucleobase-containing compound metabolic process; GO:0006396 RNA processing; GO:0006399 tRNA metabolic process; GO:0006400 tRNA modification; GO:0006401 RNA catabolic process; GO:0006402 mRNA catabolic process; GO:0006403 RNA localization; GO:0006405 RNA export fr…	GO:0000785 chromatin; GO:0000791 euchromatin; GO:0005622 intracellular anatomical structure; GO:0005634 nucleus; GO:0005694 chromosome; GO:0005737 cytoplasm; GO:0032991 protein-containing complex; GO:0043226 organelle; GO:0043227 membrane-bounded organelle; GO:0043228 non-membrane-bounded organelle; GO:0043229 intracellular organelle; GO:0043231 intracellular membrane-bounded organelle; GO:004323…	GO:0000049 tRNA binding; GO:0003676 nucleic acid binding; GO:0003723 RNA binding; GO:0003727 single-stranded RNA binding; GO:0003729 mRNA binding; GO:0005488 binding; GO:0008097 5S rRNA binding; GO:0008098 5S rRNA primary transcript binding; GO:0008187 poly-pyrimidine tract binding; GO:0008266 poly(U) RNA binding; GO:0019843 rRNA binding; GO:0097159 organic cyclic compound binding; GO:1901363 het…	PF05383; PF00076; PF08777	PF05383 La domain; PF00076 RNA recognition motif. (a.k.a. RRM, RBD, or RNP domain); PF08777 RNA binding motif	A	KOG4213	RNA-binding protein La			Transcription factor	R-HSA-73980 RNA Polymerase III Transcription Termination;R-HSA-74158 RNA Polymerase III Transcription;R-HSA-74160 Gene expression (Transcription);R-HSA-749476 RNA Polymerase III Abortive And Retractive Initiation	https://reactome.org/PathwayBrowser/#/R-HSA-73980;https://reactome.org/PathwayBrowser/#/R-HSA-74158;https://reactome.org/PathwayBrowser/#/R-HSA-74160;https://reactome.org/PathwayBrowser/#/R-HSA-749476	MYC TARGETS V1	https://www.gsea-msigdb.org/gsea/msigdb/human/geneset/HALLMARK_MYC_TARGETS_V1
P26641	Elongation factor 1-gamma OS=Homo sapiens OX=9606 GN=EEF1G PE=1 SV=3	EEF1G	50.1	896	60	20	20	29	3.40e+09	cytoplasm	K03233	EEF1G; elongation factor 1-gamma	hsa05134 Legionellosis	GO:0006412 translation; GO:0006414 translational elongation; GO:0006518 peptide metabolic process; GO:0006575 cellular modified amino acid metabolic process; GO:0006749 glutathione metabolic process; GO:0006790 sulfur compound metabolic process; GO:0006807 nitrogen compound metabolic process; GO:0008152 metabolic process; GO:0009058 biosynthetic process; GO:0009059 macromolecule biosynthetic proc…	GO:0005622 intracellular anatomical structure; GO:0005634 nucleus; GO:0005737 cytoplasm; GO:0005829 cytosol; GO:0043226 organelle; GO:0043227 membrane-bounded organelle; GO:0043229 intracellular organelle; GO:0043231 intracellular membrane-bounded organelle;	GO:0003676 nucleic acid binding; GO:0003723 RNA binding; GO:0003746 translation elongation factor activity; GO:0003824 catalytic activity; GO:0004364 glutathione transferase activity; GO:0005488 binding; GO:0008135 translation factor activity, RNA binding; GO:0016740 transferase activity; GO:0016765 transferase activity, transferring alkyl or aryl (other than methyl) groups; GO:0097159 organic cy…	PF02798; PF00043; PF00647	PF02798 Glutathione S-transferase, N-terminal domain; PF00043 Glutathione S-transferase, C-terminal domain; PF00647 Elongation factor 1 gamma, conserved domain	J	KOG1627	Translation elongation factor EF-1 gamma	WP107 Translation factors	https://www.wikipathways.org/instance/WP107		R-HSA-156842 Eukaryotic Translation Elongation;R-HSA-1643685 Disease;R-HSA-392499 Metabolism of proteins;R-HSA-5663202 Diseases of signal transduction by growth factor receptors and second messengers;R-HSA-72766 Translation;R-HSA-9700206 Signaling by ALK in cancer;R-HSA-9725370 Signaling by ALK fusions and activated point mutants	https://reactome.org/PathwayBrowser/#/R-HSA-156842;https://reactome.org/PathwayBrowser/#/R-HSA-1643685;https://reactome.org/PathwayBrowser/#/R-HSA-392499;https://reactome.org/PathwayBrowser/#/R-HSA-5663202;https://reactome.org/PathwayBrowser/#/R-HSA-72766;https://reactome.org/PathwayBrowser/#/R-HSA-9700206;https://reactome.org/PathwayBrowser/#/R-HSA-9725370
P11940	Polyadenylate-binding protein 1 OS=Homo sapiens OX=9606 GN=PABPC1 PE=1 SV=2	PABPC1	70.6	885	35	13	18	24	8.82e+08	nucleus	K13126	PABPC; polyadenylate-binding protein	hsa03018 RNA degradation; hsa03015 mRNA surveillance pathway	GO:0000184 nuclear-transcribed mRNA catabolic process, nonsense-mediated decay; GO:0000375 RNA splicing, via transesterification reactions; GO:0000377 RNA splicing, via transesterification reactions with bulged adenosine as nucleophile; GO:0000398 mRNA splicing, via spliceosome; GO:0000956 nuclear-transcribed mRNA catabolic process; GO:0006139 nucleobase-containing compound metabolic process; GO:…	GO:0005622 intracellular anatomical structure; GO:0005634 nucleus; GO:0005681 spliceosomal complex; GO:0005737 cytoplasm; GO:0005829 cytosol; GO:0010494 cytoplasmic stress granule; GO:0030425 dendrite; GO:0032991 protein-containing complex; GO:0035770 ribonucleoprotein granule; GO:0036464 cytoplasmic ribonucleoprotein granule; GO:0036477 somatodendritic compartment; GO:0042995 cell projection; GO…	GO:0003676 nucleic acid binding; GO:0003723 RNA binding; GO:0003727 single-stranded RNA binding; GO:0003729 mRNA binding; GO:0003730 mRNA 3'-UTR binding; GO:0005488 binding; GO:0005515 protein binding; GO:0008143 poly(A) binding; GO:0008187 poly-pyrimidine tract binding; GO:0008266 poly(U) RNA binding; GO:0008494 translation activator activity; GO:0045182 translation regulator activity; GO:007071…	PF00076	PF00076 RNA recognition motif. (a.k.a. RRM, RBD, or RNP domain)	AJ	KOG0123	Polyadenylate-binding protein (RRM superfamily)	WP107 Translation factors;WP2853 Endoderm differentiation;WP3888 VEGFA VEGFR2 signaling;WP4298 Acute viral myocarditis	https://www.wikipathways.org/instance/WP107;https://www.wikipathways.org/instance/WP2853;https://www.wikipathways.org/instance/WP3888;https://www.wikipathways.org/instance/WP4298		R-HSA-1266738 Developmental Biology;R-HSA-156827 L13a-mediated translational silencing of Ceruloplasmin expression;R-HSA-376176 Signaling by ROBO receptors;R-HSA-392499 Metabolism of proteins;R-HSA-422475 Axon guidance;R-HSA-429914 Deadenylation-dependent mRNA decay;R-HSA-429947 Deadenylation of mRNA;R-HSA-450408 AUF1 (hnRNP D0) binds and destabilizes mRNA;R-HSA-450531 Regulation of mRNA stabilit…	https://reactome.org/PathwayBrowser/#/R-HSA-1266738;https://reactome.org/PathwayBrowser/#/R-HSA-156827;https://reactome.org/PathwayBrowser/#/R-HSA-376176;https://reactome.org/PathwayBrowser/#/R-HSA-392499;https://reactome.org/PathwayBrowser/#/R-HSA-422475;https://reactome.org/PathwayBrowser/#/R-HSA-429914;https://reactome.org/PathwayBrowser/#/R-HSA-429947;https://reactome.org/PathwayBrowser/#/R-H…	MYC TARGETS V1;PEROXISOME	https://www.gsea-msigdb.org/gsea/msigdb/human/geneset/HALLMARK_MYC_TARGETS_V1;https://www.gsea-msigdb.org/gsea/msigdb/human/geneset/HALLMARK_PEROXISOME
P55786	Puromycin-sensitive aminopeptidase OS=Homo sapiens OX=9606 GN=NPEPPS PE=1 SV=2	NPEPPS	103.2	885	32	20	20	22	5.44e+08	mitochondria	K08776			GO:0000003 reproduction; GO:0000209 protein polyubiquitination; GO:0000578 embryonic axis specification; GO:0001666 response to hypoxia; GO:0003002 regionalization; GO:0006508 proteolysis; GO:0006518 peptide metabolic process; GO:0006807 nitrogen compound metabolic process; GO:0006950 response to stress; GO:0007049 cell cycle; GO:0007275 multicellular organism development; GO:0007350 blastoderm s…	GO:0000793 condensed chromosome; GO:0000922 spindle pole; GO:0005622 intracellular anatomical structure; GO:0005694 chromosome; GO:0005737 cytoplasm; GO:0005819 spindle; GO:0005829 cytosol; GO:0005856 cytoskeleton; GO:0015630 microtubule cytoskeleton; GO:0043226 organelle; GO:0043228 non-membrane-bounded organelle; GO:0043229 intracellular organelle; GO:0043232 intracellular non-membrane-bounded …	GO:0003824 catalytic activity; GO:0004177 aminopeptidase activity; GO:0005488 binding; GO:0008233 peptidase activity; GO:0008235 metalloexopeptidase activity; GO:0008237 metallopeptidase activity; GO:0008238 exopeptidase activity; GO:0008270 zinc ion binding; GO:0016787 hydrolase activity; GO:0033218 amide binding; GO:0042277 peptide binding; GO:0043167 ion binding; GO:0043169 cation binding; GO:…	PF17900; PF01433; PF11838	PF17900 Peptidase M1 N-terminal domain; PF01433 Peptidase family M1 domain; PF11838 ERAP1-like C-terminal domain	EO	KOG1046	Puromycin-sensitive aminopeptidase and related aminopeptidases				R-HSA-1280218 Adaptive Immune System;R-HSA-168256 Immune System;R-HSA-983168 Antigen processing: Ubiquitination & Proteasome degradation;R-HSA-983169 Class I MHC mediated antigen processing & presentation	https://reactome.org/PathwayBrowser/#/R-HSA-1280218;https://reactome.org/PathwayBrowser/#/R-HSA-168256;https://reactome.org/PathwayBrowser/#/R-HSA-983168;https://reactome.org/PathwayBrowser/#/R-HSA-983169
Q13263	Transcription intermediary factor 1-beta OS=Homo sapiens OX=9606 GN=TRIM28 PE=1 SV=5	TRIM28	88.5	884	29	17	17	25	8.42e+08	nucleus	K08882			GO:0000003 reproduction; GO:0000122 negative regulation of transcription by RNA polymerase II; GO:0001701 in utero embryonic development; GO:0001837 epithelial to mesenchymal transition; GO:0001890 placenta development; GO:0001892 embryonic placenta development; GO:0002009 morphogenesis of an epithelium; GO:0002376 immune system process; GO:0003006 developmental process involved in reproduction; …	GO:0000228 nuclear chromosome; GO:0000785 chromatin; GO:0000791 euchromatin; GO:0000792 heterochromatin; GO:0005622 intracellular anatomical structure; GO:0005634 nucleus; GO:0005654 nucleoplasm; GO:0005667 transcription regulator complex; GO:0005694 chromosome; GO:0031974 membrane-enclosed lumen; GO:0031981 nuclear lumen; GO:0032991 protein-containing complex; GO:0043226 organelle; GO:0043227 me…	GO:0003676 nucleic acid binding; GO:0003677 DNA binding; GO:0003682 chromatin binding; GO:0003712 transcription coregulator activity; GO:0003713 transcription coactivator activity; GO:0003714 transcription corepressor activity; GO:0003824 catalytic activity; GO:0004672 protein kinase activity; GO:0004842 ubiquitin-protein transferase activity; GO:0005488 binding; GO:0005515 protein binding; GO:00…	PF14634; PF00643; PF00628	PF14634 zinc-RING finger domain; PF00643 B-box zinc finger; PF00628 PHD-finger	O	KOG2177	Predicted E3 ubiquitin ligase	WP2355 Corticotropin releasing hormone signaling pathway;WP2857 Mesodermal commitment pathway;WP3878 ATM signaling in development and disease;WP3959 DNA IR double strand breaks and cellular response via ATM;WP4016 DNA IR damage and cellular response via ATR;WP4538 Regulatory circuits of the STAT3 signaling pathway	https://www.wikipathways.org/instance/WP2355;https://www.wikipathways.org/instance/WP2857;https://www.wikipathways.org/instance/WP3878;https://www.wikipathways.org/instance/WP3959;https://www.wikipathways.org/instance/WP4016;https://www.wikipathways.org/instance/WP4538	Transcription factor	R-HSA-1643685 Disease;R-HSA-212436 Generic Transcription Pathway;R-HSA-2990846 SUMOylation;R-HSA-3108232 SUMO E3 ligases SUMOylate target proteins;R-HSA-3899300 SUMOylation of transcription cofactors;R-HSA-392499 Metabolism of proteins;R-HSA-5663205 Infectious disease;R-HSA-597592 Post-translational protein modification;R-HSA-73857 RNA Polymerase II Transcription;R-HSA-74160 Gene expression (Tran…	https://reactome.org/PathwayBrowser/#/R-HSA-1643685;https://reactome.org/PathwayBrowser/#/R-HSA-212436;https://reactome.org/PathwayBrowser/#/R-HSA-2990846;https://reactome.org/PathwayBrowser/#/R-HSA-3108232;https://reactome.org/PathwayBrowser/#/R-HSA-3899300;https://reactome.org/PathwayBrowser/#/R-HSA-392499;https://reactome.org/PathwayBrowser/#/R-HSA-5663205;https://reactome.org/PathwayBrowser/#…	MYC TARGETS V1	https://www.gsea-msigdb.org/gsea/msigdb/human/geneset/HALLMARK_MYC_TARGETS_V1
P22626	Heterogeneous nuclear ribonucleoproteins A2/B1 OS=Homo sapiens OX=9606 GN=HNRNPA2B1 PE=1 SV=2	HNRNPA2B1	37.4	879	37	11	11	20	1.53e+09	nucleus	K13158	HNRNPA2B1; heterogeneous nuclear ribonucleoprotein A2/B1	hsa05014 Amyotrophic lateral sclerosis	GO:0000003 reproduction; GO:0000122 negative regulation of transcription by RNA polymerase II; GO:0000375 RNA splicing, via transesterification reactions; GO:0000377 RNA splicing, via transesterification reactions with bulged adenosine as nucleophile; GO:0000381 regulation of alternative mRNA splicing, via spliceosome; GO:0000398 mRNA splicing, via spliceosome; GO:0000723 telomere maintenance; GO…	GO:0000781 chromosome, telomeric region; GO:0000785 chromatin; GO:0000792 heterochromatin; GO:0005576 extracellular region; GO:0005615 extracellular space; GO:0005622 intracellular anatomical structure; GO:0005634 nucleus; GO:0005654 nucleoplasm; GO:0005681 spliceosomal complex; GO:0005694 chromosome; GO:0005700 polytene chromosome; GO:0005703 polytene chromosome puff; GO:0005737 cytoplasm; GO:00…	GO:0001067 transcription regulatory region nucleic acid binding; GO:0001069 regulatory region RNA binding; GO:0003676 nucleic acid binding; GO:0003677 DNA binding; GO:0003697 single-stranded DNA binding; GO:0003723 RNA binding; GO:0003727 single-stranded RNA binding; GO:0003729 mRNA binding; GO:0003730 mRNA 3'-UTR binding; GO:0005488 binding; GO:0005515 protein binding; GO:0019899 enzyme binding;…	PF00076	PF00076 RNA recognition motif. (a.k.a. RRM, RBD, or RNP domain)	R	KOG0118	FOG: RRM domain	WP411 mRNA processing	https://www.wikipathways.org/instance/WP411		R-HSA-1280215 Cytokine Signaling in Immune system;R-HSA-168256 Immune System;R-HSA-447115 Interleukin-12 family signaling;R-HSA-449147 Signaling by Interleukins;R-HSA-72163 mRNA Splicing - Major Pathway;R-HSA-72172 mRNA Splicing;R-HSA-72203 Processing of Capped Intron-Containing Pre-mRNA;R-HSA-8950505 Gene and protein expression by JAK-STAT signaling after Interleukin-12 stimulation;R-HSA-8953854…	https://reactome.org/PathwayBrowser/#/R-HSA-1280215;https://reactome.org/PathwayBrowser/#/R-HSA-168256;https://reactome.org/PathwayBrowser/#/R-HSA-447115;https://reactome.org/PathwayBrowser/#/R-HSA-449147;https://reactome.org/PathwayBrowser/#/R-HSA-72163;https://reactome.org/PathwayBrowser/#/R-HSA-72172;https://reactome.org/PathwayBrowser/#/R-HSA-72203;https://reactome.org/PathwayBrowser/#/R-HSA-…	MYC TARGETS V1	https://www.gsea-msigdb.org/gsea/msigdb/human/geneset/HALLMARK_MYC_TARGETS_V1
P68133	Actin, alpha skeletal muscle OS=Homo sapiens OX=9606 GN=ACTA1 PE=1 SV=1	ACTA1	42	871	32	1	14	25	5.39e+08	cytoskeleton	K10354	ACTA1; actin, alpha skeletal muscle	hsa04814 Motor proteins	GO:0003008 system process; GO:0003012 muscle system process; GO:0006936 muscle contraction; GO:0006996 organelle organization; GO:0007010 cytoskeleton organization; GO:0007015 actin filament organization; GO:0007275 multicellular organism development; GO:0007517 muscle organ development; GO:0007519 skeletal muscle tissue development; GO:0009605 response to external stimulus; GO:0009612 response t…	GO:0001725 stress fiber; GO:0005622 intracellular anatomical structure; GO:0005737 cytoplasm; GO:0005829 cytosol; GO:0005856 cytoskeleton; GO:0005865 striated muscle thin filament; GO:0005884 actin filament; GO:0015629 actin cytoskeleton; GO:0030016 myofibril; GO:0030017 sarcomere; GO:0030027 lamellipodium; GO:0030175 filopodium; GO:0031252 cell leading edge; GO:0032432 actin filament bundle; GO:…	GO:0000166 nucleotide binding; GO:0005198 structural molecule activity; GO:0005200 structural constituent of cytoskeleton; GO:0005488 binding; GO:0005515 protein binding; GO:0005524 ATP binding; GO:0008092 cytoskeletal protein binding; GO:0017022 myosin binding; GO:0017076 purine nucleotide binding; GO:0030554 adenyl nucleotide binding; GO:0032553 ribonucleotide binding; GO:0032555 purine ribonuc…			Z	KOG0676	Actin and related proteins	WP289 Myometrial relaxation and contraction pathways;WP314 Fas ligand pathway and stress induction of heat shock proteins;WP3680 Physico chemical features and toxicity associated pathways;WP383 Striated muscle contraction pathway;WP4534 Mechanoregulation and pathology of YAP TAZ via Hippo and non Hippo mechanisms;WP5055 Burn wound healing;WP5087 Pleural mesothelioma	https://www.wikipathways.org/instance/WP289;https://www.wikipathways.org/instance/WP314;https://www.wikipathways.org/instance/WP3680;https://www.wikipathways.org/instance/WP383;https://www.wikipathways.org/instance/WP4534;https://www.wikipathways.org/instance/WP5055;https://www.wikipathways.org/instance/WP5087		R-HSA-390522 Striated Muscle Contraction;R-HSA-397014 Muscle contraction	https://reactome.org/PathwayBrowser/#/R-HSA-390522;https://reactome.org/PathwayBrowser/#/R-HSA-397014	MYOGENESIS;APICAL JUNCTION	https://www.gsea-msigdb.org/gsea/msigdb/human/geneset/HALLMARK_MYOGENESIS;https://www.gsea-msigdb.org/gsea/msigdb/human/geneset/HALLMARK_APICAL_JUNCTION
P00505	Aspartate aminotransferase, mitochondrial OS=Homo sapiens OX=9606 GN=GOT2 PE=1 SV=3	GOT2	47.5	866	41	17	17	22	9.36e+08	mitochondria	K14455	GOT2; aspartate aminotransferase, mitochondrial [EC:2.6.1.1]	hsa00270 Cysteine and methionine metabolism; hsa04975 Fat digestion and absorption; hsa00250 Alanine, aspartate and glutamate metabolism; hsa00400 Phenylalanine, tyrosine and tryptophan biosynthesis; hsa00350 Tyrosine metabolism; hsa01210 2-Oxocarboxylic acid metabolism; hsa00360 Phenylalanine metabolism; hsa01200 Carbon metabolism; hsa00220 Arginine biosynthesis; hsa01230 Biosynthesis of amino a…	GO:0005975 carbohydrate metabolic process; GO:0005996 monosaccharide metabolic process; GO:0006006 glucose metabolic process; GO:0006081 cellular aldehyde metabolic process; GO:0006082 organic acid metabolic process; GO:0006094 gluconeogenesis; GO:0006103 2-oxoglutarate metabolic process; GO:0006457 protein folding; GO:0006520 amino acid metabolic process; GO:0006531 aspartate metabolic process; …	GO:0005622 intracellular anatomical structure; GO:0005737 cytoplasm; GO:0005739 mitochondrion; GO:0005740 mitochondrial envelope; GO:0005743 mitochondrial inner membrane; GO:0005759 mitochondrial matrix; GO:0005886 plasma membrane; GO:0009986 cell surface; GO:0016020 membrane; GO:0019866 organelle inner membrane; GO:0031090 organelle membrane; GO:0031966 mitochondrial membrane; GO:0031967 organel…	GO:0003824 catalytic activity; GO:0004069 L-aspartate:2-oxoglutarate aminotransferase activity; GO:0005488 binding; GO:0005515 protein binding; GO:0008483 transaminase activity; GO:0016740 transferase activity; GO:0016769 transferase activity, transferring nitrogenous groups; GO:0042802 identical protein binding; GO:0042803 protein homodimerization activity; GO:0046983 protein dimerization activi…	PF00155	PF00155 Aminotransferase class I and II	E	KOG1411	Aspartate aminotransferase/Glutamic oxaloacetic transaminase AAT1/GOT2	WP106 Alanine and aspartate metabolism;WP3925 Amino acid metabolism;WP4290 Metabolic reprogramming in colon cancer;WP4595 Urea cycle and associated pathways;WP465 Tryptophan metabolism;WP5046 NAD metabolism in oncogene induced senescence and mitochondrial dysfunction associated senescence;WP5166 Glyoxylate metabolism;WP5220 Metabolic reprogramming in pancreatic cancer;WP534 Glycolysis and glucone…	https://www.wikipathways.org/instance/WP106;https://www.wikipathways.org/instance/WP3925;https://www.wikipathways.org/instance/WP4290;https://www.wikipathways.org/instance/WP4595;https://www.wikipathways.org/instance/WP465;https://www.wikipathways.org/instance/WP5046;https://www.wikipathways.org/instance/WP5166;https://www.wikipathways.org/instance/WP5220;https://www.wikipathways.org/instance/WP5…		R-HSA-1430728 Metabolism;R-HSA-1614558 Degradation of cysteine and homocysteine;R-HSA-1614635 Sulfur amino acid metabolism;R-HSA-389661 Glyoxylate metabolism and glycine degradation;R-HSA-70263 Gluconeogenesis;R-HSA-70326 Glucose metabolism;R-HSA-71291 Metabolism of amino acids and derivatives;R-HSA-71387 Metabolism of carbohydrates;R-HSA-8963693 Aspartate and asparagine metabolism;R-HSA-8964539 …	https://reactome.org/PathwayBrowser/#/R-HSA-1430728;https://reactome.org/PathwayBrowser/#/R-HSA-1614558;https://reactome.org/PathwayBrowser/#/R-HSA-1614635;https://reactome.org/PathwayBrowser/#/R-HSA-389661;https://reactome.org/PathwayBrowser/#/R-HSA-70263;https://reactome.org/PathwayBrowser/#/R-HSA-70326;https://reactome.org/PathwayBrowser/#/R-HSA-71291;https://reactome.org/PathwayBrowser/#/R-HS…	MYC TARGETS V1;OXIDATIVE PHOSPHORYLATION;GLYCOLYSIS	https://www.gsea-msigdb.org/gsea/msigdb/human/geneset/HALLMARK_MYC_TARGETS_V1;https://www.gsea-msigdb.org/gsea/msigdb/human/geneset/HALLMARK_OXIDATIVE_PHOSPHORYLATION;https://www.gsea-msigdb.org/gsea/msigdb/human/geneset/HALLMARK_GLYCOLYSIS
P09874	Poly [ADP-ribose] polymerase 1 OS=Homo sapiens OX=9606 GN=PARP1 PE=1 SV=4	PARP1	113	863	25	19	19	24	3.83e+08	nucleus	K24070	PARP1; poly [ADP-ribose] polymerase 1 [EC:2.4.2.30]	hsa04064 NF-kappa B signaling pathway; hsa04210 Apoptosis; hsa03410 Base excision repair; hsa04217 Necroptosis; hsa05415 Diabetic cardiomyopathy	GO:0000002 mitochondrial genome maintenance; GO:0000003 reproduction; GO:0000122 negative regulation of transcription by RNA polymerase II; GO:0000302 response to reactive oxygen species; GO:0000303 response to superoxide; GO:0000305 response to oxygen radical; GO:0000715 nucleotide-excision repair, DNA damage recognition; GO:0000723 telomere maintenance; GO:0000724 double-strand break repair via…	GO:0000228 nuclear chromosome; GO:0000785 chromatin; GO:0000791 euchromatin; GO:0005622 intracellular anatomical structure; GO:0005634 nucleus; GO:0005635 nuclear envelope; GO:0005654 nucleoplasm; GO:0005667 transcription regulator complex; GO:0005694 chromosome; GO:0005700 polytene chromosome; GO:0005703 polytene chromosome puff; GO:0005730 nucleolus; GO:0005737 cytoplasm; GO:0005739 mitochondri…	GO:0000166 nucleotide binding; GO:0000976 transcription cis-regulatory region binding; GO:0000977 RNA polymerase II transcription regulatory region sequence-specific DNA binding; GO:0000981 DNA-binding transcription factor activity, RNA polymerase II-specific; GO:0001067 transcription regulatory region nucleic acid binding; GO:0001228 DNA-binding transcription activator activity, RNA polymerase I…	PF00645; PF08063; PF05406; PF02877	PF00645 Poly(ADP-ribose) polymerase and DNA-Ligase Zn-finger region; PF08063 PADR1 (NUC008) domain; PF05406 WGR domain; PF02877 Poly(ADP-ribose) polymerase, regulatory domain	KLO	KOG1037	NAD+ ADP-ribosyltransferase Parp, required for poly-ADP ribosylation of nuclear proteins	WP2355 Corticotropin releasing hormone signaling pathway;WP2513 Nanoparticle triggered regulated necrosis;WP314 Fas ligand pathway and stress induction of heat shock proteins;WP3630 NAD metabolism sirtuins and aging;WP3644 NAD metabolism;WP3645 NAD biosynthetic pathways;WP3959 DNA IR double strand breaks and cellular response via ATM;WP4016 DNA IR damage and cellular response via ATR;WP4262 Breas…	https://www.wikipathways.org/instance/WP2355;https://www.wikipathways.org/instance/WP2513;https://www.wikipathways.org/instance/WP314;https://www.wikipathways.org/instance/WP3630;https://www.wikipathways.org/instance/WP3644;https://www.wikipathways.org/instance/WP3645;https://www.wikipathways.org/instance/WP3959;https://www.wikipathways.org/instance/WP4016;https://www.wikipathways.org/instance/WP…	Transcription factor	R-HSA-110362 POLB-Dependent Long Patch Base Excision Repair;R-HSA-110373 Resolution of AP sites via the multiple-nucleotide patch replacement pathway;R-HSA-162582 Signal Transduction;R-HSA-1643685 Disease;R-HSA-168255 Influenza Infection;R-HSA-168273 Influenza Viral RNA Transcription and Replication;R-HSA-170834 Signaling by TGF-beta Receptor Complex;R-HSA-192814 vRNA Synthesis;R-HSA-212436 Gener…	https://reactome.org/PathwayBrowser/#/R-HSA-110362;https://reactome.org/PathwayBrowser/#/R-HSA-110373;https://reactome.org/PathwayBrowser/#/R-HSA-162582;https://reactome.org/PathwayBrowser/#/R-HSA-1643685;https://reactome.org/PathwayBrowser/#/R-HSA-168255;https://reactome.org/PathwayBrowser/#/R-HSA-168273;https://reactome.org/PathwayBrowser/#/R-HSA-170834;https://reactome.org/PathwayBrowser/#/R-H…
P10768	S-formylglutathione hydrolase OS=Homo sapiens OX=9606 GN=ESD PE=1 SV=2	ESD	31.4	861	60	12	12	16	5.04e+08	cytoplasm	K01070	frmB; S-formylglutathione hydrolase [EC:3.1.2.12]	hsa01200 Carbon metabolism; hsa01100 Metabolic pathways	GO:0006790 sulfur compound metabolic process; GO:0006807 nitrogen compound metabolic process; GO:0008152 metabolic process; GO:0009058 biosynthetic process; GO:0009987 cellular process; GO:0044237 cellular metabolic process; GO:0044249 cellular biosynthetic process; GO:0044272 sulfur compound biosynthetic process; GO:0071704 organic substance metabolic process; GO:1901564 organonitrogen compound …	GO:0005622 intracellular anatomical structure; GO:0005737 cytoplasm; GO:0005783 endoplasmic reticulum; GO:0005788 endoplasmic reticulum lumen; GO:0012505 endomembrane system; GO:0031974 membrane-enclosed lumen; GO:0043226 organelle; GO:0043227 membrane-bounded organelle; GO:0043229 intracellular organelle; GO:0043231 intracellular membrane-bounded organelle; GO:0043233 organelle lumen; GO:0070013…	GO:0003824 catalytic activity; GO:0005488 binding; GO:0005515 protein binding; GO:0016787 hydrolase activity; GO:0016788 hydrolase activity, acting on ester bonds; GO:0016790 thiolester hydrolase activity; GO:0018738 S-formylglutathione hydrolase activity; GO:0042802 identical protein binding; GO:0052689 carboxylic ester hydrolase activity;	PF00756	PF00756 Putative esterase	R	KOG3101	Esterase D	WP136 Phase I biotransformations non P450	https://www.wikipathways.org/instance/WP136		R-HSA-1430728 Metabolism;R-HSA-156580 Phase II - Conjugation of compounds;R-HSA-156590 Glutathione conjugation;R-HSA-211859 Biological oxidations	https://reactome.org/PathwayBrowser/#/R-HSA-1430728;https://reactome.org/PathwayBrowser/#/R-HSA-156580;https://reactome.org/PathwayBrowser/#/R-HSA-156590;https://reactome.org/PathwayBrowser/#/R-HSA-211859
P06744	Glucose-6-phosphate isomerase OS=Homo sapiens OX=9606 GN=GPI PE=1 SV=4	GPI	63.1	859	40	17	17	23	1.82e+09	cytoplasm	K01810	GPI; glucose-6-phosphate isomerase [EC:5.3.1.9]	hsa00500 Starch and sucrose metabolism; hsa01250 Biosynthesis of nucleotide sugars; hsa00010 Glycolysis / Gluconeogenesis; hsa01200 Carbon metabolism; hsa00030 Pentose phosphate pathway; hsa00520 Amino sugar and nucleotide sugar metabolism; hsa01100 Metabolic pathways	GO:0001701 in utero embryonic development; GO:0001704 formation of primary germ layer; GO:0001707 mesoderm formation; GO:0001775 cell activation; GO:0002252 immune effector process; GO:0002262 myeloid cell homeostasis; GO:0002263 cell activation involved in immune response; GO:0002274 myeloid leukocyte activation; GO:0002275 myeloid cell activation involved in immune response; GO:0002283 neutroph…	GO:0005576 extracellular region; GO:0005622 intracellular anatomical structure; GO:0005634 nucleus; GO:0005654 nucleoplasm; GO:0005737 cytoplasm; GO:0005829 cytosol; GO:0005886 plasma membrane; GO:0005929 cilium; GO:0012505 endomembrane system; GO:0016020 membrane; GO:0030141 secretory granule; GO:0031090 organelle membrane; GO:0031253 cell projection membrane; GO:0031410 cytoplasmic vesicle; GO:…	GO:0003824 catalytic activity; GO:0004347 glucose-6-phosphate isomerase activity; GO:0005488 binding; GO:0005515 protein binding; GO:0016853 isomerase activity; GO:0016860 intramolecular oxidoreductase activity; GO:0016861 intramolecular oxidoreductase activity, interconverting aldoses and ketoses; GO:0016866 intramolecular transferase activity; GO:0019899 enzyme binding; GO:0030246 carbohydrate …	PF00342	PF00342 Phosphoglucose isomerase	G	KOG2446	Glucose-6-phosphate isomerase	WP1946 Cori cycle;WP4018 Clear cell renal cell carcinoma pathways;WP4290 Metabolic reprogramming in colon cancer;WP4629 Aerobic glycolysis;WP5153 N glycan biosynthesis;WP5178 Disorders of fructose metabolism;WP5220 Metabolic reprogramming in pancreatic cancer;WP5312 Metabolic pathways of fibroblasts;WP534 Glycolysis and gluconeogenesis;WP5355 Metabolic Epileptic Disorders;WP5394 UDP derived sugar…	https://www.wikipathways.org/instance/WP1946;https://www.wikipathways.org/instance/WP4018;https://www.wikipathways.org/instance/WP4290;https://www.wikipathways.org/instance/WP4629;https://www.wikipathways.org/instance/WP5153;https://www.wikipathways.org/instance/WP5178;https://www.wikipathways.org/instance/WP5220;https://www.wikipathways.org/instance/WP5312;https://www.wikipathways.org/instance/W…		R-HSA-1430728 Metabolism;R-HSA-168249 Innate Immune System;R-HSA-168256 Immune System;R-HSA-212436 Generic Transcription Pathway;R-HSA-3700989 Transcriptional Regulation by TP53;R-HSA-5628897 TP53 Regulates Metabolic Genes;R-HSA-6798695 Neutrophil degranulation;R-HSA-70171 Glycolysis;R-HSA-70263 Gluconeogenesis;R-HSA-70326 Glucose metabolism;R-HSA-71387 Metabolism of carbohydrates;R-HSA-73857 RNA…	https://reactome.org/PathwayBrowser/#/R-HSA-1430728;https://reactome.org/PathwayBrowser/#/R-HSA-168249;https://reactome.org/PathwayBrowser/#/R-HSA-168256;https://reactome.org/PathwayBrowser/#/R-HSA-212436;https://reactome.org/PathwayBrowser/#/R-HSA-3700989;https://reactome.org/PathwayBrowser/#/R-HSA-5628897;https://reactome.org/PathwayBrowser/#/R-HSA-6798695;https://reactome.org/PathwayBrowser/#/…	HYPOXIA;MTORC1 SIGNALING;OXIDATIVE PHOSPHORYLATION	https://www.gsea-msigdb.org/gsea/msigdb/human/geneset/HALLMARK_HYPOXIA;https://www.gsea-msigdb.org/gsea/msigdb/human/geneset/HALLMARK_MTORC1_SIGNALING;https://www.gsea-msigdb.org/gsea/msigdb/human/geneset/HALLMARK_OXIDATIVE_PHOSPHORYLATION
P30153	Serine/threonine-protein phosphatase 2A 65 kDa regulatory subunit A alpha isoform OS=Homo sapiens OX=9606 GN=PPP2R1A PE=1 SV=4	PPP2R1A	65.3	857	44	18	18	22	6.59e+08	cytoplasm	K03456	PPP2R1; serine/threonine-protein phosphatase 2A regulatory subunit A	hsa05160 Hepatitis C; hsa04350 TGF-beta signaling pathway; hsa04261 Adrenergic signaling in cardiomyocytes; hsa05165 Human papillomavirus infection; hsa04110 Cell cycle; hsa04660 T cell receptor signaling pathway; hsa04071 Sphingolipid signaling pathway; hsa04152 AMPK signaling pathway; hsa05142 Chagas disease; hsa04530 Tight junction; hsa04730 Long-term depression; hsa04390 Hippo signaling pathw…	GO:0000003 reproduction; GO:0000070 mitotic sister chromatid segregation; GO:0000086 G2/M transition of mitotic cell cycle; GO:0000184 nuclear-transcribed mRNA catabolic process, nonsense-mediated decay; GO:0000212 meiotic spindle organization; GO:0000226 microtubule cytoskeleton organization; GO:0000278 mitotic cell cycle; GO:0000280 nuclear division; GO:0000819 sister chromatid segregation; GO:…	GO:0000159 protein phosphatase type 2A complex; GO:0000775 chromosome, centromeric region; GO:0005622 intracellular anatomical structure; GO:0005634 nucleus; GO:0005635 nuclear envelope; GO:0005694 chromosome; GO:0005737 cytoplasm; GO:0005739 mitochondrion; GO:0005813 centrosome; GO:0005814 centriole; GO:0005815 microtubule organizing center; GO:0005819 spindle; GO:0005829 cytosol; GO:0005856 cyt…	GO:0003823 antigen binding; GO:0003824 catalytic activity; GO:0004721 phosphoprotein phosphatase activity; GO:0004722 protein serine/threonine phosphatase activity; GO:0005488 binding; GO:0005515 protein binding; GO:0016787 hydrolase activity; GO:0016788 hydrolase activity, acting on ester bonds; GO:0016791 phosphatase activity; GO:0017151 DEAD/H-box RNA helicase binding; GO:0019208 phosphatase r…			T	KOG0211	Protein phosphatase 2A regulatory subunit A and related proteins	WP3932 Focal adhesion PI3K Akt mTOR signaling pathway;WP399 Wnt signaling pathway and pluripotency;WP4172 PI3K Akt signaling pathway;WP4949 16p11 2 proximal deletion syndrome;WP500 Glycogen synthesis and degradation;WP5117 Cohesin complex Cornelia de Lange syndrome	https://www.wikipathways.org/instance/WP3932;https://www.wikipathways.org/instance/WP399;https://www.wikipathways.org/instance/WP4172;https://www.wikipathways.org/instance/WP4949;https://www.wikipathways.org/instance/WP500;https://www.wikipathways.org/instance/WP5117		R-HSA-109582 Hemostasis;R-HSA-111885 Opioid Signalling;R-HSA-113501 Inhibition of replication initiation of damaged DNA by RB1/E2F1;R-HSA-113510 E2F mediated regulation of DNA replication;R-HSA-1169410 Antiviral mechanism by IFN-stimulated genes;R-HSA-1257604 PIP3 activates AKT signaling;R-HSA-1280215 Cytokine Signaling in Immune system;R-HSA-1280218 Adaptive Immune System;R-HSA-1295596 Spry regu…
Q99714	3-hydroxyacyl-CoA dehydrogenase type-2 OS=Homo sapiens OX=9606 GN=HSD17B10 PE=1 SV=3	HSD17B10	26.9	851	66	10	10	16	4.51e+08	mitochondria	K08683	HSD17B10; 3-hydroxyacyl-CoA dehydrogenase / 3-hydroxy-2-methylbutyryl-CoA dehydrogenase [EC:1.1.1.35 1.1.1.178]	hsa05022 Pathways of neurodegeneration - multiple diseases; hsa00280 Valine, leucine and isoleucine degradation; hsa05010 Alzheimer disease; hsa01100 Metabolic pathways	GO:0000003 reproduction; GO:0000959 mitochondrial RNA metabolic process; GO:0000963 mitochondrial RNA processing; GO:0000964 mitochondrial RNA 5'-end processing; GO:0000965 mitochondrial RNA 3'-end processing; GO:0000966 RNA 5'-end processing; GO:0001510 RNA methylation; GO:0002165 instar larval or pupal development; GO:0003006 developmental process involved in reproduction; GO:0006066 alcohol me…	GO:0005622 intracellular anatomical structure; GO:0005737 cytoplasm; GO:0005739 mitochondrion; GO:0005759 mitochondrial matrix; GO:0005783 endoplasmic reticulum; GO:0005829 cytosol; GO:0005886 plasma membrane; GO:0009295 nucleoid; GO:0012505 endomembrane system; GO:0016020 membrane; GO:0030677 ribonuclease P complex; GO:0030678 mitochondrial ribonuclease P complex; GO:0031974 membrane-enclosed lu…	GO:0000049 tRNA binding; GO:0000166 nucleotide binding; GO:0001540 amyloid-beta binding; GO:0003676 nucleic acid binding; GO:0003723 RNA binding; GO:0003824 catalytic activity; GO:0003857 3-hydroxyacyl-CoA dehydrogenase activity; GO:0004303 estradiol 17-beta-dehydrogenase [NAD(P)] activity; GO:0005102 signaling receptor binding; GO:0005488 binding; GO:0005496 steroid binding; GO:0005515 protein b…	PF00106	PF00106 short chain dehydrogenase	Q	KOG1199	Short-chain alcohol dehydrogenase/3-hydroxyacyl-CoA dehydrogenase	WP2059 Alzheimer 39 s disease and miRNA effects;WP3871 Valproic acid pathway;WP4686 Leucine isoleucine and valine metabolism;WP5124 Alzheimer 39 s disease;WP5241 Mitochondrial beta oxidation;WP5276 Estrogen metabolism	https://www.wikipathways.org/instance/WP2059;https://www.wikipathways.org/instance/WP3871;https://www.wikipathways.org/instance/WP4686;https://www.wikipathways.org/instance/WP5124;https://www.wikipathways.org/instance/WP5241;https://www.wikipathways.org/instance/WP5276		R-HSA-1430728 Metabolism;R-HSA-392499 Metabolism of proteins;R-HSA-6785470 tRNA processing in the mitochondrion;R-HSA-6787450 tRNA modification in the mitochondrion;R-HSA-70895 Branched-chain amino acid catabolism;R-HSA-71291 Metabolism of amino acids and derivatives;R-HSA-72306 tRNA processing;R-HSA-72312 rRNA processing;R-HSA-8868766 rRNA processing in the mitochondrion;R-HSA-8953854 Metabolism…	https://reactome.org/PathwayBrowser/#/R-HSA-1430728;https://reactome.org/PathwayBrowser/#/R-HSA-392499;https://reactome.org/PathwayBrowser/#/R-HSA-6785470;https://reactome.org/PathwayBrowser/#/R-HSA-6787450;https://reactome.org/PathwayBrowser/#/R-HSA-70895;https://reactome.org/PathwayBrowser/#/R-HSA-71291;https://reactome.org/PathwayBrowser/#/R-HSA-72306;https://reactome.org/PathwayBrowser/#/R-HS…	FATTY ACID METABOLISM;OXIDATIVE PHOSPHORYLATION	https://www.gsea-msigdb.org/gsea/msigdb/human/geneset/HALLMARK_FATTY_ACID_METABOLISM;https://www.gsea-msigdb.org/gsea/msigdb/human/geneset/HALLMARK_OXIDATIVE_PHOSPHORYLATION
Q9BQA1	Methylosome protein WDR77 OS=Homo sapiens OX=9606 GN=WDR77 PE=1 SV=1	WDR77	36.7	850	57	12	12	19	2.41e+09	nucleus	K13221			GO:0000003 reproduction; GO:0000578 embryonic axis specification; GO:0001655 urogenital system development; GO:0002065 columnar/cuboidal epithelial cell differentiation; GO:0002067 glandular epithelial cell differentiation; GO:0003002 regionalization; GO:0003006 developmental process involved in reproduction; GO:0006355 regulation of DNA-templated transcription; GO:0006357 regulation of transcrip…	GO:0005622 intracellular anatomical structure; GO:0005634 nucleus; GO:0005654 nucleoplasm; GO:0005737 cytoplasm; GO:0005794 Golgi apparatus; GO:0005829 cytosol; GO:0012505 endomembrane system; GO:0031974 membrane-enclosed lumen; GO:0031981 nuclear lumen; GO:0032991 protein-containing complex; GO:0034708 methyltransferase complex; GO:0034709 methylosome; GO:0035770 ribonucleoprotein granule; GO:00…	GO:0000166 nucleotide binding; GO:0003676 nucleic acid binding; GO:0003677 DNA binding; GO:0003712 transcription coregulator activity; GO:0003713 transcription coactivator activity; GO:0003824 catalytic activity; GO:0005488 binding; GO:0008168 methyltransferase activity; GO:0008170 N-methyltransferase activity; GO:0008276 protein methyltransferase activity; GO:0008327 methyl-CpG binding; GO:00087…			A	KOG0284	Polyadenylation factor I complex, subunit PFS2				R-HSA-191859 snRNP Assembly;R-HSA-194441 Metabolism of non-coding RNA;R-HSA-3214858 RMTs methylate histone arginines;R-HSA-3247509 Chromatin modifying enzymes;R-HSA-4839726 Chromatin organization;R-HSA-8953854 Metabolism of RNA	https://reactome.org/PathwayBrowser/#/R-HSA-191859;https://reactome.org/PathwayBrowser/#/R-HSA-194441;https://reactome.org/PathwayBrowser/#/R-HSA-3214858;https://reactome.org/PathwayBrowser/#/R-HSA-3247509;https://reactome.org/PathwayBrowser/#/R-HSA-4839726;https://reactome.org/PathwayBrowser/#/R-HSA-8953854
Q9Y617	Phosphoserine aminotransferase OS=Homo sapiens OX=9606 GN=PSAT1 PE=1 SV=2	PSAT1	40.4	850	50	17	17	23	1.86e+09	cytoplasm	K00831	serC; phosphoserine aminotransferase [EC:2.6.1.52]	hsa00260 Glycine, serine and threonine metabolism; hsa00270 Cysteine and methionine metabolism; hsa01240 Biosynthesis of cofactors; hsa01200 Carbon metabolism; hsa00750 Vitamin B6 metabolism; hsa01230 Biosynthesis of amino acids; hsa01100 Metabolic pathways	GO:0006082 organic acid metabolic process; GO:0006520 amino acid metabolic process; GO:0006563 L-serine metabolic process; GO:0006564 L-serine biosynthetic process; GO:0006725 cellular aromatic compound metabolic process; GO:0006766 vitamin metabolic process; GO:0006767 water-soluble vitamin metabolic process; GO:0006807 nitrogen compound metabolic process; GO:0008152 metabolic process; GO:000861…	GO:0005622 intracellular anatomical structure; GO:0005737 cytoplasm; GO:0005829 cytosol;	GO:0003824 catalytic activity; GO:0004648 O-phospho-L-serine:2-oxoglutarate aminotransferase activity; GO:0008483 transaminase activity; GO:0016740 transferase activity; GO:0016769 transferase activity, transferring nitrogenous groups;	PF00266	PF00266 Aminotransferase class-V	HE	KOG2790	Phosphoserine aminotransferase	WP2525 Trans sulfuration one carbon metabolism and related pathways;WP4018 Clear cell renal cell carcinoma pathways;WP4290 Metabolic reprogramming in colon cancer;WP4673 Male infertility;WP4688 Serine metabolism;WP5083 Neuroinflammation and glutamatergic signaling;WP5213 Amino acid metabolism in triple negative breast cancer cells;WP5312 Metabolic pathways of fibroblasts;WP5355 Metabolic Epilepti…	https://www.wikipathways.org/instance/WP2525;https://www.wikipathways.org/instance/WP4018;https://www.wikipathways.org/instance/WP4290;https://www.wikipathways.org/instance/WP4673;https://www.wikipathways.org/instance/WP4688;https://www.wikipathways.org/instance/WP5083;https://www.wikipathways.org/instance/WP5213;https://www.wikipathways.org/instance/WP5312;https://www.wikipathways.org/instance/W…		R-HSA-1430728 Metabolism;R-HSA-71291 Metabolism of amino acids and derivatives;R-HSA-977347 Serine biosynthesis	https://reactome.org/PathwayBrowser/#/R-HSA-1430728;https://reactome.org/PathwayBrowser/#/R-HSA-71291;https://reactome.org/PathwayBrowser/#/R-HSA-977347	UNFOLDED PROTEIN RESPONSE;MTORC1 SIGNALING	https://www.gsea-msigdb.org/gsea/msigdb/human/geneset/HALLMARK_UNFOLDED_PROTEIN_RESPONSE;https://www.gsea-msigdb.org/gsea/msigdb/human/geneset/HALLMARK_MTORC1_SIGNALING
P54886	Delta-1-pyrroline-5-carboxylate synthase OS=Homo sapiens OX=9606 GN=ALDH18A1 PE=1 SV=2	ALDH18A1	87.2	845	29	17	17	21	4.91e+08	mitochondria	K12657	ALDH18A1; delta-1-pyrroline-5-carboxylate synthetase [EC:2.7.2.11 1.2.1.41]	hsa01230 Biosynthesis of amino acids; hsa00330 Arginine and proline metabolism; hsa01100 Metabolic pathways	GO:0000052 citrulline metabolic process; GO:0006082 organic acid metabolic process; GO:0006520 amino acid metabolic process; GO:0006536 glutamate metabolic process; GO:0006560 proline metabolic process; GO:0006561 proline biosynthetic process; GO:0006591 ornithine metabolic process; GO:0006592 ornithine biosynthetic process; GO:0006793 phosphorus metabolic process; GO:0006796 phosphate-containing…	GO:0005622 intracellular anatomical structure; GO:0005737 cytoplasm; GO:0005739 mitochondrion; GO:0005740 mitochondrial envelope; GO:0005743 mitochondrial inner membrane; GO:0005829 cytosol; GO:0016020 membrane; GO:0019866 organelle inner membrane; GO:0031090 organelle membrane; GO:0031966 mitochondrial membrane; GO:0031967 organelle envelope; GO:0031975 envelope; GO:0043226 organelle; GO:0043227…	GO:0003824 catalytic activity; GO:0004349 glutamate 5-kinase activity; GO:0004350 glutamate-5-semialdehyde dehydrogenase activity; GO:0005488 binding; GO:0005515 protein binding; GO:0016301 kinase activity; GO:0016491 oxidoreductase activity; GO:0016620 oxidoreductase activity, acting on the aldehyde or oxo group of donors, NAD or NADP as acceptor; GO:0016740 transferase activity; GO:0016772 tran…			E	KOG4165	Gamma-glutamyl phosphate reductase	WP3925 Amino acid metabolism;WP497 Urea cycle and metabolism of amino groups;WP5312 Metabolic pathways of fibroblasts	https://www.wikipathways.org/instance/WP3925;https://www.wikipathways.org/instance/WP497;https://www.wikipathways.org/instance/WP5312		R-HSA-392499 Metabolism of proteins;R-HSA-9837999 Mitochondrial protein degradation	https://reactome.org/PathwayBrowser/#/R-HSA-392499;https://reactome.org/PathwayBrowser/#/R-HSA-9837999	UNFOLDED PROTEIN RESPONSE	https://www.gsea-msigdb.org/gsea/msigdb/human/geneset/HALLMARK_UNFOLDED_PROTEIN_RESPONSE
Q9Y262	Eukaryotic translation initiation factor 3 subunit L OS=Homo sapiens OX=9606 GN=EIF3L PE=1 SV=1	EIF3L	66.7	845	40	18	18	21	4.98e+08	cytoplasm	K15029			GO:0006412 translation; GO:0006413 translational initiation; GO:0006518 peptide metabolic process; GO:0006807 nitrogen compound metabolic process; GO:0008152 metabolic process; GO:0009058 biosynthetic process; GO:0009059 macromolecule biosynthetic process; GO:0009987 cellular process; GO:0010467 gene expression; GO:0016032 viral process; GO:0019080 viral gene expression; GO:0019081 viral translat…	GO:0001650 fibrillar center; GO:0005622 intracellular anatomical structure; GO:0005634 nucleus; GO:0005654 nucleoplasm; GO:0005730 nucleolus; GO:0005737 cytoplasm; GO:0005829 cytosol; GO:0005852 eukaryotic translation initiation factor 3 complex; GO:0031974 membrane-enclosed lumen; GO:0031981 nuclear lumen; GO:0032991 protein-containing complex; GO:0043226 organelle; GO:0043227 membrane-bounded o…	GO:0003676 nucleic acid binding; GO:0003723 RNA binding; GO:0003743 translation initiation factor activity; GO:0005488 binding; GO:0008135 translation factor activity, RNA binding; GO:0097159 organic cyclic compound binding; GO:1901363 heterocyclic compound binding;			JK	KOG3677	RNA polymerase I-associated factor - PAF67				R-HSA-156827 L13a-mediated translational silencing of Ceruloplasmin expression;R-HSA-392499 Metabolism of proteins;R-HSA-72613 Eukaryotic Translation Initiation;R-HSA-72649 Translation initiation complex formation;R-HSA-72662 Activation of the mRNA upon binding of the cap-binding complex and eIFs, and subsequent binding to 43S;R-HSA-72689 Formation of a pool of free 40S subunits;R-HSA-72695 Forma…	https://reactome.org/PathwayBrowser/#/R-HSA-156827;https://reactome.org/PathwayBrowser/#/R-HSA-392499;https://reactome.org/PathwayBrowser/#/R-HSA-72613;https://reactome.org/PathwayBrowser/#/R-HSA-72649;https://reactome.org/PathwayBrowser/#/R-HSA-72662;https://reactome.org/PathwayBrowser/#/R-HSA-72689;https://reactome.org/PathwayBrowser/#/R-HSA-72695;https://reactome.org/PathwayBrowser/#/R-HSA-727…
Q92945	Far upstream element-binding protein 2 OS=Homo sapiens OX=9606 GN=KHSRP PE=1 SV=4	KHSRP	73.1	839	36	18	19	23	1.12e+09	cytoplasm	K13210			GO:0000003 reproduction; GO:0000375 RNA splicing, via transesterification reactions; GO:0000381 regulation of alternative mRNA splicing, via spliceosome; GO:0006139 nucleobase-containing compound metabolic process; GO:0006351 DNA-templated transcription; GO:0006355 regulation of DNA-templated transcription; GO:0006357 regulation of transcription by RNA polymerase II; GO:0006366 transcription by R…	GO:0005622 intracellular anatomical structure; GO:0005634 nucleus; GO:0005654 nucleoplasm; GO:0005737 cytoplasm; GO:0005829 cytosol; GO:0010494 cytoplasmic stress granule; GO:0030425 dendrite; GO:0031974 membrane-enclosed lumen; GO:0031981 nuclear lumen; GO:0032991 protein-containing complex; GO:0035770 ribonucleoprotein granule; GO:0036464 cytoplasmic ribonucleoprotein granule; GO:0036477 somato…	GO:0000976 transcription cis-regulatory region binding; GO:0000977 RNA polymerase II transcription regulatory region sequence-specific DNA binding; GO:0000978 RNA polymerase II cis-regulatory region sequence-specific DNA binding; GO:0000981 DNA-binding transcription factor activity, RNA polymerase II-specific; GO:0000987 cis-regulatory region sequence-specific DNA binding; GO:0001067 transcriptio…	PF00013; PF09005	PF00013 KH domain; PF09005 Domain of unknown function (DUF1897)	A	KOG1676	K-homology type RNA binding proteins	WP3527 Pre implantation embryo	https://www.wikipathways.org/instance/WP3527	Transcription factor	R-HSA-2262752 Cellular responses to stress;R-HSA-380994 ATF4 activates genes in response to endoplasmic reticulum stress;R-HSA-381042 PERK regulates gene expression;R-HSA-381119 Unfolded Protein Response (UPR);R-HSA-450531 Regulation of mRNA stability by proteins that bind AU-rich elements;R-HSA-450604 KSRP (KHSRP) binds and destabilizes mRNA;R-HSA-8953854 Metabolism of RNA;R-HSA-8953897 Cellular…	https://reactome.org/PathwayBrowser/#/R-HSA-2262752;https://reactome.org/PathwayBrowser/#/R-HSA-380994;https://reactome.org/PathwayBrowser/#/R-HSA-381042;https://reactome.org/PathwayBrowser/#/R-HSA-381119;https://reactome.org/PathwayBrowser/#/R-HSA-450531;https://reactome.org/PathwayBrowser/#/R-HSA-450604;https://reactome.org/PathwayBrowser/#/R-HSA-8953854;https://reactome.org/PathwayBrowser/#/R-…	UNFOLDED PROTEIN RESPONSE	https://www.gsea-msigdb.org/gsea/msigdb/human/geneset/HALLMARK_UNFOLDED_PROTEIN_RESPONSE
P09211	Glutathione S-transferase P OS=Homo sapiens OX=9606 GN=GSTP1 PE=1 SV=2	GSTP1	23.3	833	52	10	10	15	2.34e+09	mitochondria	K23790	GSTP; glutathione S-transferase P [EC:2.5.1.18]	hsa05204 Chemical carcinogenesis - DNA adducts; hsa05215 Prostate cancer; hsa00480 Glutathione metabolism; hsa00982 Drug metabolism - cytochrome P450; hsa05200 Pathways in cancer; hsa05418 Fluid shear stress and atherosclerosis; hsa05225 Hepatocellular carcinoma; hsa00983 Drug metabolism - other enzymes; hsa01524 Platinum drug resistance; hsa00980 Metabolism of xenobiotics by cytochrome P450; hsa…	GO:0000302 response to reactive oxygen species; GO:0001101 response to acid chemical; GO:0001676 long-chain fatty acid metabolic process; GO:0001775 cell activation; GO:0001817 regulation of cytokine production; GO:0001818 negative regulation of cytokine production; GO:0001932 regulation of protein phosphorylation; GO:0001933 negative regulation of protein phosphorylation; GO:0001959 regulation o…	GO:0005576 extracellular region; GO:0005622 intracellular anatomical structure; GO:0005634 nucleus; GO:0005737 cytoplasm; GO:0005739 mitochondrion; GO:0005829 cytosol; GO:0005886 plasma membrane; GO:0012505 endomembrane system; GO:0016020 membrane; GO:0030141 secretory granule; GO:0031410 cytoplasmic vesicle; GO:0031974 membrane-enclosed lumen; GO:0031982 vesicle; GO:0031983 vesicle lumen; GO:003…	GO:0003824 catalytic activity; GO:0004364 glutathione transferase activity; GO:0004601 peroxidase activity; GO:0004602 glutathione peroxidase activity; GO:0005488 binding; GO:0005515 protein binding; GO:0008432 JUN kinase binding; GO:0016209 antioxidant activity; GO:0016491 oxidoreductase activity; GO:0016684 oxidoreductase activity, acting on peroxide as acceptor; GO:0016740 transferase activity…	PF02798; PF14497	PF02798 Glutathione S-transferase, N-terminal domain; PF14497 Glutathione S-transferase, C-terminal domain	O	KOG1695	Glutathione S-transferase	WP2882 Nuclear receptors meta pathway;WP2884 NRF2 pathway;WP3612 Photodynamic therapy induced NFE2L2 NRF2 survival signaling;WP410 Exercise induced circadian regulation;WP678 Arachidonate epoxygenase epoxide hydrolase;WP702 Metapathway biotransformation Phase I and II	https://www.wikipathways.org/instance/WP2882;https://www.wikipathways.org/instance/WP2884;https://www.wikipathways.org/instance/WP3612;https://www.wikipathways.org/instance/WP410;https://www.wikipathways.org/instance/WP678;https://www.wikipathways.org/instance/WP702		R-HSA-1430728 Metabolism;R-HSA-156580 Phase II - Conjugation of compounds;R-HSA-156590 Glutathione conjugation;R-HSA-168249 Innate Immune System;R-HSA-168256 Immune System;R-HSA-211859 Biological oxidations;R-HSA-2262752 Cellular responses to stress;R-HSA-3299685 Detoxification of Reactive Oxygen Species;R-HSA-6798695 Neutrophil degranulation;R-HSA-8953897 Cellular responses to stimuli;R-HSA-9711…	https://reactome.org/PathwayBrowser/#/R-HSA-1430728;https://reactome.org/PathwayBrowser/#/R-HSA-156580;https://reactome.org/PathwayBrowser/#/R-HSA-156590;https://reactome.org/PathwayBrowser/#/R-HSA-168249;https://reactome.org/PathwayBrowser/#/R-HSA-168256;https://reactome.org/PathwayBrowser/#/R-HSA-211859;https://reactome.org/PathwayBrowser/#/R-HSA-2262752;https://reactome.org/PathwayBrowser/#/R-…
P27348	14-3-3 protein theta OS=Homo sapiens OX=9606 GN=YWHAQ PE=1 SV=1	YWHAQ	27.7	830	59	11	15	20	1.52e+09	cytoplasm	K16197	YWHAB_Q_Z; 14-3-3 protein beta/theta/zeta	hsa05160 Hepatitis C; hsa04110 Cell cycle; hsa04390 Hippo signaling pathway; hsa05161 Hepatitis B; hsa05203 Viral carcinogenesis; hsa04151 PI3K-Akt signaling pathway; hsa04114 Oocyte meiosis	GO:0006355 regulation of DNA-templated transcription; GO:0006810 transport; GO:0006839 mitochondrial transport; GO:0006996 organelle organization; GO:0007005 mitochondrion organization; GO:0007006 mitochondrial membrane organization; GO:0009889 regulation of biosynthetic process; GO:0009890 negative regulation of biosynthetic process; GO:0009892 negative regulation of metabolic process; GO:000996…	GO:0005622 intracellular anatomical structure; GO:0005737 cytoplasm; GO:0005829 cytosol; GO:0032991 protein-containing complex;	GO:0005488 binding; GO:0005515 protein binding; GO:0042802 identical protein binding;			O	KOG0841	Multifunctional chaperone (14-3-3 family)	WP179 Cell cycle;WP2272 Pathogenic Escherichia coli infection;WP2572 Primary focal segmental glomerulosclerosis FSGS;WP286 IL 3 signaling pathway;WP289 Myometrial relaxation and contraction pathways;WP4534 Mechanoregulation and pathology of YAP TAZ via Hippo and non Hippo mechanisms;WP4542 Leukocyte intrinsic Hippo pathway functions;WP4666 Hepatitis B infection;WP536 Calcium regulation in cardiac…	https://www.wikipathways.org/instance/WP179;https://www.wikipathways.org/instance/WP2272;https://www.wikipathways.org/instance/WP2572;https://www.wikipathways.org/instance/WP286;https://www.wikipathways.org/instance/WP289;https://www.wikipathways.org/instance/WP4534;https://www.wikipathways.org/instance/WP4542;https://www.wikipathways.org/instance/WP4666;https://www.wikipathways.org/instance/WP53…		R-HSA-109581 Apoptosis;R-HSA-109606 Intrinsic Pathway for Apoptosis;R-HSA-111447 Activation of BAD and translocation to mitochondria ;R-HSA-114452 Activation of BH3-only proteins;R-HSA-1445148 Translocation of SLC2A4 (GLUT4) to the plasma membrane;R-HSA-162582 Signal Transduction;R-HSA-1640170 Cell Cycle;R-HSA-1643685 Disease;R-HSA-194315 Signaling by Rho GTPases;R-HSA-195258 RHO GTPase Effectors…	https://reactome.org/PathwayBrowser/#/R-HSA-109581;https://reactome.org/PathwayBrowser/#/R-HSA-109606;https://reactome.org/PathwayBrowser/#/R-HSA-111447;https://reactome.org/PathwayBrowser/#/R-HSA-114452;https://reactome.org/PathwayBrowser/#/R-HSA-1445148;https://reactome.org/PathwayBrowser/#/R-HSA-162582;https://reactome.org/PathwayBrowser/#/R-HSA-1640170;https://reactome.org/PathwayBrowser/#/R-…	MYC TARGETS V1	https://www.gsea-msigdb.org/gsea/msigdb/human/geneset/HALLMARK_MYC_TARGETS_V1
P63104	14-3-3 protein zeta/delta OS=Homo sapiens OX=9606 GN=YWHAZ PE=1 SV=1	YWHAZ	27.7	819	57	10	13	20	3.10e+09	cytoplasm	K16197	YWHAB_Q_Z; 14-3-3 protein beta/theta/zeta	hsa05160 Hepatitis C; hsa04110 Cell cycle; hsa04390 Hippo signaling pathway; hsa05161 Hepatitis B; hsa05203 Viral carcinogenesis; hsa04151 PI3K-Akt signaling pathway; hsa04114 Oocyte meiosis	GO:0001775 cell activation; GO:0001821 histamine secretion; GO:0002252 immune effector process; GO:0002263 cell activation involved in immune response; GO:0002274 myeloid leukocyte activation; GO:0002275 myeloid cell activation involved in immune response; GO:0002279 mast cell activation involved in immune response; GO:0002349 histamine production involved in inflammatory response; GO:0002366 leu…	GO:0005576 extracellular region; GO:0005615 extracellular space; GO:0005622 intracellular anatomical structure; GO:0005634 nucleus; GO:0005654 nucleoplasm; GO:0005737 cytoplasm; GO:0005739 mitochondrion; GO:0005829 cytosol; GO:0014069 postsynaptic density; GO:0031252 cell leading edge; GO:0031410 cytoplasmic vesicle; GO:0031974 membrane-enclosed lumen; GO:0031981 nuclear lumen; GO:0031982 vesicle…	GO:0005488 binding; GO:0005515 protein binding; GO:0008134 transcription factor binding; GO:0019899 enzyme binding; GO:0019900 kinase binding; GO:0019901 protein kinase binding; GO:0019904 protein domain specific binding; GO:0031625 ubiquitin protein ligase binding; GO:0042802 identical protein binding; GO:0044325 transmembrane transporter binding; GO:0044389 ubiquitin-like protein ligase binding…			O	KOG0841	Multifunctional chaperone (14-3-3 family)	WP179 Cell cycle;WP2037 Prolactin signaling pathway;WP2272 Pathogenic Escherichia coli infection;WP289 Myometrial relaxation and contraction pathways;WP4666 Hepatitis B infection;WP536 Calcium regulation in cardiac cells;WP5376 17p13 3 YWHAE copy number variation;WP706 Sudden infant death syndrome SIDS susceptibility pathways	https://www.wikipathways.org/instance/WP179;https://www.wikipathways.org/instance/WP2037;https://www.wikipathways.org/instance/WP2272;https://www.wikipathways.org/instance/WP289;https://www.wikipathways.org/instance/WP4666;https://www.wikipathways.org/instance/WP536;https://www.wikipathways.org/instance/WP5376;https://www.wikipathways.org/instance/WP706		R-HSA-109581 Apoptosis;R-HSA-109582 Hemostasis;R-HSA-109606 Intrinsic Pathway for Apoptosis;R-HSA-111447 Activation of BAD and translocation to mitochondria ;R-HSA-114452 Activation of BH3-only proteins;R-HSA-1280215 Cytokine Signaling in Immune system;R-HSA-1280218 Adaptive Immune System;R-HSA-1445148 Translocation of SLC2A4 (GLUT4) to the plasma membrane;R-HSA-157118 Signaling by NOTCH;R-HSA-16…		UNFOLDED PROTEIN RESPONSE	https://www.gsea-msigdb.org/gsea/msigdb/human/geneset/HALLMARK_UNFOLDED_PROTEIN_RESPONSE
P17844	Probable ATP-dependent RNA helicase DDX5 OS=Homo sapiens OX=9606 GN=DDX5 PE=1 SV=1	DDX5	69.1	819	37	14	21	25	9.97e+08	nucleus	K12823	DDX5; ATP-dependent RNA helicase DDX5/DBP2 [EC:3.6.4.13]	hsa03040 Spliceosome; hsa05205 Proteoglycans in cancer; hsa05202 Transcriptional misregulation in cancer	GO:0000122 negative regulation of transcription by RNA polymerase II; GO:0000375 RNA splicing, via transesterification reactions; GO:0000377 RNA splicing, via transesterification reactions with bulged adenosine as nucleophile; GO:0000380 alternative mRNA splicing, via spliceosome; GO:0000381 regulation of alternative mRNA splicing, via spliceosome; GO:0000398 mRNA splicing, via spliceosome; GO:00…	GO:0005622 intracellular anatomical structure; GO:0005634 nucleus; GO:0005654 nucleoplasm; GO:0005681 spliceosomal complex; GO:0005694 chromosome; GO:0005700 polytene chromosome; GO:0005703 polytene chromosome puff; GO:0005730 nucleolus; GO:0005737 cytoplasm; GO:0031974 membrane-enclosed lumen; GO:0031981 nuclear lumen; GO:0032991 protein-containing complex; GO:0035770 ribonucleoprotein granule; …	GO:0003676 nucleic acid binding; GO:0003682 chromatin binding; GO:0003712 transcription coregulator activity; GO:0003723 RNA binding; GO:0003724 RNA helicase activity; GO:0003729 mRNA binding; GO:0003730 mRNA 3'-UTR binding; GO:0003824 catalytic activity; GO:0004386 helicase activity; GO:0005102 signaling receptor binding; GO:0005488 binding; GO:0005515 protein binding; GO:0005516 calmodulin bind…	PF00270; PF00271	PF00270 DEAD/DEAH box helicase; PF00271 Helicase conserved C-terminal domain	A	KOG0331	ATP-dependent RNA helicase	WP3594 Circadian rhythm genes;WP4352 Ciliary landscape	https://www.wikipathways.org/instance/WP3594;https://www.wikipathways.org/instance/WP4352	Transcription factor	R-HSA-162582 Signal Transduction;R-HSA-1643685 Disease;R-HSA-2990846 SUMOylation;R-HSA-3108232 SUMO E3 ligases SUMOylate target proteins;R-HSA-3899300 SUMOylation of transcription cofactors;R-HSA-392499 Metabolism of proteins;R-HSA-5663205 Infectious disease;R-HSA-597592 Post-translational protein modification;R-HSA-72163 mRNA Splicing - Major Pathway;R-HSA-72172 mRNA Splicing;R-HSA-72203 Process…	https://reactome.org/PathwayBrowser/#/R-HSA-162582;https://reactome.org/PathwayBrowser/#/R-HSA-1643685;https://reactome.org/PathwayBrowser/#/R-HSA-2990846;https://reactome.org/PathwayBrowser/#/R-HSA-3108232;https://reactome.org/PathwayBrowser/#/R-HSA-3899300;https://reactome.org/PathwayBrowser/#/R-HSA-392499;https://reactome.org/PathwayBrowser/#/R-HSA-5663205;https://reactome.org/PathwayBrowser/#…
P23588	Eukaryotic translation initiation factor 4B OS=Homo sapiens OX=9606 GN=EIF4B PE=1 SV=2	EIF4B	69.1	817	32	16	16	24	1.73e+09	nucleus	K03258	EIF4B; translation initiation factor 4B	hsa04150 mTOR signaling pathway; hsa05205 Proteoglycans in cancer; hsa04151 PI3K-Akt signaling pathway	GO:0001731 formation of translation preinitiation complex; GO:0002181 cytoplasmic translation; GO:0002183 cytoplasmic translational initiation; GO:0006412 translation; GO:0006413 translational initiation; GO:0006417 regulation of translation; GO:0006446 regulation of translational initiation; GO:0006518 peptide metabolic process; GO:0006807 nitrogen compound metabolic process; GO:0008152 metaboli…	GO:0005622 intracellular anatomical structure; GO:0005737 cytoplasm; GO:0005829 cytosol; GO:0005844 polysome; GO:0016281 eukaryotic translation initiation factor 4F complex; GO:0030425 dendrite; GO:0032991 protein-containing complex; GO:0036477 somatodendritic compartment; GO:0042995 cell projection; GO:0043005 neuron projection; GO:0043025 neuronal cell body; GO:0044297 cell body; GO:0097447 den…	GO:0003676 nucleic acid binding; GO:0003723 RNA binding; GO:0003725 double-stranded RNA binding; GO:0003727 single-stranded RNA binding; GO:0003729 mRNA binding; GO:0003743 translation initiation factor activity; GO:0003824 catalytic activity; GO:0004386 helicase activity; GO:0005488 binding; GO:0008135 translation factor activity, RNA binding; GO:0016462 pyrophosphatase activity; GO:0016787 hydr…	PF00076	PF00076 RNA recognition motif. (a.k.a. RRM, RBD, or RNP domain)	R	KOG0118	FOG: RRM domain	WP107 Translation factors;WP3932 Focal adhesion PI3K Akt mTOR signaling pathway;WP4172 PI3K Akt signaling pathway;WP4566 Translation inhibitors in chronically activated PDGFRA cells;WP4936 Perturbations to host cell autophagy induced by SARS CoV 2 proteins;WP5087 Pleural mesothelioma;WP5094 Orexin receptor pathway;WP585 Interferon type I signaling pathways	https://www.wikipathways.org/instance/WP107;https://www.wikipathways.org/instance/WP3932;https://www.wikipathways.org/instance/WP4172;https://www.wikipathways.org/instance/WP4566;https://www.wikipathways.org/instance/WP4936;https://www.wikipathways.org/instance/WP5087;https://www.wikipathways.org/instance/WP5094;https://www.wikipathways.org/instance/WP585		R-HSA-1266738 Developmental Biology;R-HSA-156827 L13a-mediated translational silencing of Ceruloplasmin expression;R-HSA-162582 Signal Transduction;R-HSA-165159 MTOR signalling;R-HSA-166208 mTORC1-mediated signalling;R-HSA-392499 Metabolism of proteins;R-HSA-429914 Deadenylation-dependent mRNA decay;R-HSA-429947 Deadenylation of mRNA;R-HSA-72613 Eukaryotic Translation Initiation;R-HSA-72649 Trans…	https://reactome.org/PathwayBrowser/#/R-HSA-1266738;https://reactome.org/PathwayBrowser/#/R-HSA-156827;https://reactome.org/PathwayBrowser/#/R-HSA-162582;https://reactome.org/PathwayBrowser/#/R-HSA-165159;https://reactome.org/PathwayBrowser/#/R-HSA-166208;https://reactome.org/PathwayBrowser/#/R-HSA-392499;https://reactome.org/PathwayBrowser/#/R-HSA-429914;https://reactome.org/PathwayBrowser/#/R-H…
P13010	X-ray repair cross-complementing protein 5 OS=Homo sapiens OX=9606 GN=XRCC5 PE=1 SV=3	XRCC5	82.7	817	41	20	20	26	4.75e+08	cytoplasm	K10885	XRCC5; ATP-dependent DNA helicase 2 subunit 2	hsa03450 Non-homologous end-joining	GO:0000723 telomere maintenance; GO:0001775 cell activation; GO:0001817 regulation of cytokine production; GO:0001819 positive regulation of cytokine production; GO:0001932 regulation of protein phosphorylation; GO:0001934 positive regulation of protein phosphorylation; GO:0002218 activation of innate immune response; GO:0002244 hematopoietic progenitor cell differentiation; GO:0002252 immune eff…	GO:0000228 nuclear chromosome; GO:0000781 chromosome, telomeric region; GO:0000782 telomere cap complex; GO:0000783 nuclear telomere cap complex; GO:0005576 extracellular region; GO:0005622 intracellular anatomical structure; GO:0005634 nucleus; GO:0005654 nucleoplasm; GO:0005694 chromosome; GO:0005737 cytoplasm; GO:0005829 cytosol; GO:0005886 plasma membrane; GO:0012505 endomembrane system; GO:0…	GO:0001067 transcription regulatory region nucleic acid binding; GO:0003676 nucleic acid binding; GO:0003677 DNA binding; GO:0003678 DNA helicase activity; GO:0003690 double-stranded DNA binding; GO:0003723 RNA binding; GO:0003824 catalytic activity; GO:0004386 helicase activity; GO:0005488 binding; GO:0005515 protein binding; GO:0008047 enzyme activator activity; GO:0008094 ATP-dependent activit…	PF03731; PF02735; PF08785	PF03731 Ku70/Ku80 N-terminal alpha/beta domain; PF02735 Ku70/Ku80 beta-barrel domain; PF08785 Ku C terminal domain like	L	KOG2326	DNA-binding subunit of a DNA-dependent protein kinase (Ku80 autoantigen)	WP4016 DNA IR damage and cellular response via ATR;WP438 Non homologous end joining;WP4673 Male infertility;WP4946 DNA repair pathways full network;WP4963 p53 transcriptional gene network	https://www.wikipathways.org/instance/WP4016;https://www.wikipathways.org/instance/WP438;https://www.wikipathways.org/instance/WP4673;https://www.wikipathways.org/instance/WP4946;https://www.wikipathways.org/instance/WP4963	Transcription factor	R-HSA-162587 HIV Life Cycle;R-HSA-162592 Integration of provirus;R-HSA-162594 Early Phase of HIV Life Cycle;R-HSA-162906 HIV Infection;R-HSA-1643685 Disease;R-HSA-164843 2-LTR circle formation;R-HSA-168249 Innate Immune System;R-HSA-168256 Immune System;R-HSA-1834941 STING mediated induction of host immune responses;R-HSA-1834949 Cytosolic sensors of pathogen-associated DNA ;R-HSA-3270619 IRF3-me…	https://reactome.org/PathwayBrowser/#/R-HSA-162587;https://reactome.org/PathwayBrowser/#/R-HSA-162592;https://reactome.org/PathwayBrowser/#/R-HSA-162594;https://reactome.org/PathwayBrowser/#/R-HSA-162906;https://reactome.org/PathwayBrowser/#/R-HSA-1643685;https://reactome.org/PathwayBrowser/#/R-HSA-164843;https://reactome.org/PathwayBrowser/#/R-HSA-168249;https://reactome.org/PathwayBrowser/#/R-H…	ANDROGEN RESPONSE	https://www.gsea-msigdb.org/gsea/msigdb/human/geneset/HALLMARK_ANDROGEN_RESPONSE
O15067	Phosphoribosylformylglycinamidine synthase OS=Homo sapiens OX=9606 GN=PFAS PE=1 SV=4	PFAS	144.6	815	22	19	19	20	2.98e+08	nucleus	K01952	PFAS; phosphoribosylformylglycinamidine synthase [EC:6.3.5.3]	hsa00230 Purine metabolism; hsa01100 Metabolic pathways	GO:0006082 organic acid metabolic process; GO:0006139 nucleobase-containing compound metabolic process; GO:0006163 purine nucleotide metabolic process; GO:0006164 purine nucleotide biosynthetic process; GO:0006188 IMP biosynthetic process; GO:0006189 'de novo' IMP biosynthetic process; GO:0006520 amino acid metabolic process; GO:0006541 glutamine metabolic process; GO:0006725 cellular aromatic co…	GO:0005622 intracellular anatomical structure; GO:0005737 cytoplasm; GO:0005829 cytosol;	GO:0003824 catalytic activity; GO:0004642 phosphoribosylformylglycinamidine synthase activity; GO:0016874 ligase activity; GO:0016879 ligase activity, forming carbon-nitrogen bonds; GO:0016884 carbon-nitrogen ligase activity, with glutamine as amido-N-donor;	PF18076; PF18072; PF02769; PF13507	PF18076 Formylglycinamide ribonucleotide amidotransferase N-terminal; PF18072 Formylglycinamide ribonucleotide amidotransferase linker domain; PF02769 AIR synthase related protein, C-terminal domain; PF13507 CobB/CobQ-like glutamine amidotransferase domain	F	KOG1907	Phosphoribosylformylglycinamidine synthase	WP4224 Purine metabolism and related disorders	https://www.wikipathways.org/instance/WP4224		R-HSA-1430728 Metabolism;R-HSA-15869 Metabolism of nucleotides;R-HSA-73817 Purine ribonucleoside monophosphate biosynthesis;R-HSA-8956320 Nucleotide biosynthesis	https://reactome.org/PathwayBrowser/#/R-HSA-1430728;https://reactome.org/PathwayBrowser/#/R-HSA-15869;https://reactome.org/PathwayBrowser/#/R-HSA-73817;https://reactome.org/PathwayBrowser/#/R-HSA-8956320
P31150	Rab GDP dissociation inhibitor alpha OS=Homo sapiens OX=9606 GN=GDI1 PE=1 SV=2	GDI1	50.6	813	40	7	13	16	1.73e+08	endoplasmic reticulum	K17255			GO:0001558 regulation of cell growth; GO:0007154 cell communication; GO:0007165 signal transduction; GO:0007264 small GTPase mediated signal transduction; GO:0007265 Ras protein signal transduction; GO:0007275 multicellular organism development; GO:0007399 nervous system development; GO:0008361 regulation of cell size; GO:0009966 regulation of signal transduction; GO:0009987 cellular process; GO:…	GO:0005622 intracellular anatomical structure; GO:0005737 cytoplasm; GO:0005829 cytosol; GO:0030424 axon; GO:0030496 midbody; GO:0032991 protein-containing complex; GO:0036477 somatodendritic compartment; GO:0042995 cell projection; GO:0043005 neuron projection; GO:0043025 neuronal cell body; GO:0043209 myelin sheath; GO:0044297 cell body; GO:0120025 plasma membrane bounded cell projection;	GO:0005092 GDP-dissociation inhibitor activity; GO:0005093 Rab GDP-dissociation inhibitor activity; GO:0005488 binding; GO:0005515 protein binding; GO:0019899 enzyme binding; GO:0030234 enzyme regulator activity; GO:0030695 GTPase regulator activity; GO:0031267 small GTPase binding; GO:0051020 GTPase binding; GO:0060589 nucleoside-triphosphatase regulator activity; GO:0098772 molecular function r…			O	KOG1439	RAB proteins geranylgeranyltransferase component A (RAB escort protein)	WP4352 Ciliary landscape;WP4962 Airway smooth muscle cell contraction	https://www.wikipathways.org/instance/WP4352;https://www.wikipathways.org/instance/WP4962		R-HSA-199991 Membrane Trafficking;R-HSA-5653656 Vesicle-mediated transport;R-HSA-8876198 RAB GEFs exchange GTP for GDP on RABs;R-HSA-9007101 Rab regulation of trafficking	https://reactome.org/PathwayBrowser/#/R-HSA-199991;https://reactome.org/PathwayBrowser/#/R-HSA-5653656;https://reactome.org/PathwayBrowser/#/R-HSA-8876198;https://reactome.org/PathwayBrowser/#/R-HSA-9007101
P21796	Voltage-dependent anion-selective channel protein 1 OS=Homo sapiens OX=9606 GN=VDAC1 PE=1 SV=2	VDAC1	30.8	809	58	11	11	15	8.52e+08	cytoplasm	K05862	VDAC1; voltage-dependent anion channel protein 1	hsa05208 Chemical carcinogenesis - reactive oxygen species; hsa05166 Human T-cell leukemia virus 1 infection; hsa05415 Diabetic cardiomyopathy; hsa05131 Shigellosis; hsa05012 Parkinson disease; hsa05010 Alzheimer disease; hsa04621 NOD-like receptor signaling pathway; hsa05022 Pathways of neurodegeneration - multiple diseases; hsa05017 Spinocerebellar ataxia; hsa04613 Neutrophil extracellular trap…	GO:0006810 transport; GO:0006811 monoatomic ion transport; GO:0006820 monoatomic anion transport; GO:0006914 autophagy; GO:0006915 apoptotic process; GO:0008152 metabolic process; GO:0008219 cell death; GO:0009056 catabolic process; GO:0009888 tissue development; GO:0009894 regulation of catabolic process; GO:0009987 cellular process; GO:0010506 regulation of autophagy; GO:0010821 regulation of m…	GO:0005622 intracellular anatomical structure; GO:0005737 cytoplasm; GO:0005739 mitochondrion; GO:0005740 mitochondrial envelope; GO:0005741 mitochondrial outer membrane; GO:0005757 mitochondrial permeability transition pore complex; GO:0005759 mitochondrial matrix; GO:0005886 plasma membrane; GO:0009295 nucleoid; GO:0016020 membrane; GO:0019867 outer membrane; GO:0031090 organelle membrane; GO:0…	GO:0005215 transporter activity; GO:0005216 monoatomic ion channel activity; GO:0005244 voltage-gated monoatomic ion channel activity; GO:0005253 monoatomic anion channel activity; GO:0005488 binding; GO:0005515 protein binding; GO:0008308 voltage-gated monoatomic anion channel activity; GO:0008509 monoatomic anion transmembrane transporter activity; GO:0015075 monoatomic ion transmembrane transp…			P	KOG3126	Porin/voltage-dependent anion-selective channel protein	WP2059 Alzheimer 39 s disease and miRNA effects;WP5124 Alzheimer 39 s disease;WP5233 Arsenic metabolism and reactive oxygen species generation;WP5304 Cholesterol metabolism;WP5323 Fatty Acids and Lipoproteins Transport in Hepatocytes;WP5356 Affected pathways in Duchenne muscular dystrophy	https://www.wikipathways.org/instance/WP2059;https://www.wikipathways.org/instance/WP5124;https://www.wikipathways.org/instance/WP5233;https://www.wikipathways.org/instance/WP5304;https://www.wikipathways.org/instance/WP5323;https://www.wikipathways.org/instance/WP5356		R-HSA-1268020 Mitochondrial protein import;R-HSA-1428517 The citric acid (TCA) cycle and respiratory electron transport;R-HSA-1430728 Metabolism;R-HSA-1632852 Macroautophagy;R-HSA-382551 Transport of small molecules;R-HSA-392499 Metabolism of proteins;R-HSA-5205647 Mitophagy;R-HSA-5205685 PINK1-PRKN Mediated Mitophagy;R-HSA-5688426 Deubiquitination;R-HSA-5689880 Ub-specific processing proteases;R…	https://reactome.org/PathwayBrowser/#/R-HSA-1268020;https://reactome.org/PathwayBrowser/#/R-HSA-1428517;https://reactome.org/PathwayBrowser/#/R-HSA-1430728;https://reactome.org/PathwayBrowser/#/R-HSA-1632852;https://reactome.org/PathwayBrowser/#/R-HSA-382551;https://reactome.org/PathwayBrowser/#/R-HSA-392499;https://reactome.org/PathwayBrowser/#/R-HSA-5205647;https://reactome.org/PathwayBrowser/#…	MYC TARGETS V1;OXIDATIVE PHOSPHORYLATION	https://www.gsea-msigdb.org/gsea/msigdb/human/geneset/HALLMARK_MYC_TARGETS_V1;https://www.gsea-msigdb.org/gsea/msigdb/human/geneset/HALLMARK_OXIDATIVE_PHOSPHORYLATION
P52272	Heterogeneous nuclear ribonucleoprotein M OS=Homo sapiens OX=9606 GN=HNRNPM PE=1 SV=3	HNRNPM	77.5	807	25	13	13	17	3.97e+08	cytoplasm	K12887	HNRNPM; heterogeneous nuclear ribonucleoprotein M	hsa03040 Spliceosome	GO:0000003 reproduction; GO:0000375 RNA splicing, via transesterification reactions; GO:0000377 RNA splicing, via transesterification reactions with bulged adenosine as nucleophile; GO:0000380 alternative mRNA splicing, via spliceosome; GO:0000398 mRNA splicing, via spliceosome; GO:0000578 embryonic axis specification; GO:0002237 response to molecule of bacterial origin; GO:0003002 regionalizatio…	GO:0000228 nuclear chromosome; GO:0000785 chromatin; GO:0005622 intracellular anatomical structure; GO:0005634 nucleus; GO:0005654 nucleoplasm; GO:0005681 spliceosomal complex; GO:0005694 chromosome; GO:0005737 cytoplasm; GO:0009986 cell surface; GO:0016363 nuclear matrix; GO:0016604 nuclear body; GO:0016607 nuclear speck; GO:0031974 membrane-enclosed lumen; GO:0031981 nuclear lumen; GO:0032991 p…	GO:0003676 nucleic acid binding; GO:0003723 RNA binding; GO:0003729 mRNA binding; GO:0003730 mRNA 3'-UTR binding; GO:0003823 antigen binding; GO:0005488 binding; GO:0005515 protein binding; GO:0019904 protein domain specific binding; GO:0048306 calcium-dependent protein binding; GO:0097159 organic cyclic compound binding; GO:1901363 heterocyclic compound binding; GO:1990405 protein antigen bindin…	PF00076	PF00076 RNA recognition motif. (a.k.a. RRM, RBD, or RNP domain)	A	KOG4212	RNA-binding protein hnRNP-M	WP411 mRNA processing	https://www.wikipathways.org/instance/WP411		R-HSA-162582 Signal Transduction;R-HSA-190236 Signaling by FGFR;R-HSA-5654738 Signaling by FGFR2;R-HSA-6803529 FGFR2 alternative splicing;R-HSA-72163 mRNA Splicing - Major Pathway;R-HSA-72172 mRNA Splicing;R-HSA-72203 Processing of Capped Intron-Containing Pre-mRNA;R-HSA-8953854 Metabolism of RNA;R-HSA-9006934 Signaling by Receptor Tyrosine Kinases	https://reactome.org/PathwayBrowser/#/R-HSA-162582;https://reactome.org/PathwayBrowser/#/R-HSA-190236;https://reactome.org/PathwayBrowser/#/R-HSA-5654738;https://reactome.org/PathwayBrowser/#/R-HSA-6803529;https://reactome.org/PathwayBrowser/#/R-HSA-72163;https://reactome.org/PathwayBrowser/#/R-HSA-72172;https://reactome.org/PathwayBrowser/#/R-HSA-72203;https://reactome.org/PathwayBrowser/#/R-HSA…
P41250	Glycine--tRNA ligase OS=Homo sapiens OX=9606 GN=GARS1 PE=1 SV=3	GARS1	83.1	793	32	16	16	20	7.72e+08	mitochondria	K01880	GARS; glycyl-tRNA synthetase [EC:6.1.1.14]	hsa00970 Aminoacyl-tRNA biosynthesis	GO:0000902 cell morphogenesis; GO:0000959 mitochondrial RNA metabolic process; GO:0002164 larval development; GO:0002376 immune system process; GO:0002520 immune system development; GO:0006082 organic acid metabolic process; GO:0006139 nucleobase-containing compound metabolic process; GO:0006399 tRNA metabolic process; GO:0006412 translation; GO:0006418 tRNA aminoacylation for protein translation…	GO:0005576 extracellular region; GO:0005615 extracellular space; GO:0005622 intracellular anatomical structure; GO:0005737 cytoplasm; GO:0005739 mitochondrion; GO:0005759 mitochondrial matrix; GO:0005829 cytosol; GO:0012505 endomembrane system; GO:0030141 secretory granule; GO:0030424 axon; GO:0031410 cytoplasmic vesicle; GO:0031974 membrane-enclosed lumen; GO:0031982 vesicle; GO:0042995 cell pro…	GO:0003824 catalytic activity; GO:0004081 bis(5'-nucleosyl)-tetraphosphatase (asymmetrical) activity; GO:0004551 dinucleotide phosphatase activity; GO:0004812 aminoacyl-tRNA ligase activity; GO:0004820 glycine-tRNA ligase activity; GO:0005488 binding; GO:0005515 protein binding; GO:0008796 bis(5'-nucleosyl)-tetraphosphatase activity; GO:0016462 pyrophosphatase activity; GO:0016787 hydrolase activ…	PF00458; PF00587; PF03129	PF00458 WHEP-TRS domain; PF00587 tRNA synthetase class II core domain (G, H, P, S and T); PF03129 Anticodon binding domain	J	KOG2298	Glycyl-tRNA synthetase and related class II tRNA synthetase				R-HSA-379716 Cytosolic tRNA aminoacylation;R-HSA-379724 tRNA Aminoacylation;R-HSA-379726 Mitochondrial tRNA aminoacylation;R-HSA-392499 Metabolism of proteins;R-HSA-72766 Translation	https://reactome.org/PathwayBrowser/#/R-HSA-379716;https://reactome.org/PathwayBrowser/#/R-HSA-379724;https://reactome.org/PathwayBrowser/#/R-HSA-379726;https://reactome.org/PathwayBrowser/#/R-HSA-392499;https://reactome.org/PathwayBrowser/#/R-HSA-72766
P53396	ATP-citrate synthase OS=Homo sapiens OX=9606 GN=ACLY PE=1 SV=3	ACLY	120.8	792	26	22	22	24	7.64e+08	cytoplasm	K01648	ACLY; ATP citrate (pro-S)-lyase [EC:2.3.3.8]	hsa00020 Citrate cycle (TCA cycle); hsa01100 Metabolic pathways	GO:0001775 cell activation; GO:0002252 immune effector process; GO:0002263 cell activation involved in immune response; GO:0002274 myeloid leukocyte activation; GO:0002275 myeloid cell activation involved in immune response; GO:0002283 neutrophil activation involved in immune response; GO:0002366 leukocyte activation involved in immune response; GO:0002376 immune system process; GO:0002443 leukoc…	GO:0000323 lytic vacuole; GO:0005576 extracellular region; GO:0005622 intracellular anatomical structure; GO:0005634 nucleus; GO:0005654 nucleoplasm; GO:0005737 cytoplasm; GO:0005764 lysosome; GO:0005766 primary lysosome; GO:0005773 vacuole; GO:0005775 vacuolar lumen; GO:0005829 cytosol; GO:0005886 plasma membrane; GO:0009346 ATP-independent citrate lyase complex; GO:0012505 endomembrane system; …	GO:0000166 nucleotide binding; GO:0003824 catalytic activity; GO:0003878 ATP citrate synthase activity; GO:0005488 binding; GO:0005524 ATP binding; GO:0016740 transferase activity; GO:0016746 acyltransferase activity; GO:0017076 purine nucleotide binding; GO:0030554 adenyl nucleotide binding; GO:0032553 ribonucleotide binding; GO:0032555 purine ribonucleotide binding; GO:0032559 adenyl ribonucleo…	PF16114; PF02629; PF00549; PF00285	PF16114 ATP citrate lyase citrate-binding; PF02629 CoA binding domain; PF00549 CoA-ligase; PF00285 Citrate synthase, C-terminal domain	C	KOG1254	ATP-citrate lyase	WP1982 Sterol regulatory element binding proteins SREBP signaling;WP2366 Butyrate induced histone acetylation;WP2453 TCA cycle and deficiency of pyruvate dehydrogenase complex PDHc;WP357 Fatty acid biosynthesis;WP3925 Amino acid metabolism;WP3965 Lipid metabolism pathway;WP4018 Clear cell renal cell carcinoma pathways;WP4290 Metabolic reprogramming in colon cancer;WP5220 Metabolic reprogramming i…	https://www.wikipathways.org/instance/WP1982;https://www.wikipathways.org/instance/WP2366;https://www.wikipathways.org/instance/WP2453;https://www.wikipathways.org/instance/WP357;https://www.wikipathways.org/instance/WP3925;https://www.wikipathways.org/instance/WP3965;https://www.wikipathways.org/instance/WP4018;https://www.wikipathways.org/instance/WP4290;https://www.wikipathways.org/instance/WP…		R-HSA-1430728 Metabolism;R-HSA-163685 Integration of energy metabolism;R-HSA-163765 ChREBP activates metabolic gene expression;R-HSA-168249 Innate Immune System;R-HSA-168256 Immune System;R-HSA-556833 Metabolism of lipids;R-HSA-6798695 Neutrophil degranulation;R-HSA-75105 Fatty acyl-CoA biosynthesis;R-HSA-8978868 Fatty acid metabolism	https://reactome.org/PathwayBrowser/#/R-HSA-1430728;https://reactome.org/PathwayBrowser/#/R-HSA-163685;https://reactome.org/PathwayBrowser/#/R-HSA-163765;https://reactome.org/PathwayBrowser/#/R-HSA-168249;https://reactome.org/PathwayBrowser/#/R-HSA-168256;https://reactome.org/PathwayBrowser/#/R-HSA-556833;https://reactome.org/PathwayBrowser/#/R-HSA-6798695;https://reactome.org/PathwayBrowser/#/R-…	ADIPOGENESIS;MTORC1 SIGNALING	https://www.gsea-msigdb.org/gsea/msigdb/human/geneset/HALLMARK_ADIPOGENESIS;https://www.gsea-msigdb.org/gsea/msigdb/human/geneset/HALLMARK_MTORC1_SIGNALING
P26639	Threonine--tRNA ligase 1, cytoplasmic OS=Homo sapiens OX=9606 GN=TARS1 PE=1 SV=3	TARS1	83.4	791	39	24	24	25	5.90e+08	cytoplasm	K01868	TARS; threonyl-tRNA synthetase [EC:6.1.1.3]	hsa00970 Aminoacyl-tRNA biosynthesis	GO:0006082 organic acid metabolic process; GO:0006139 nucleobase-containing compound metabolic process; GO:0006399 tRNA metabolic process; GO:0006412 translation; GO:0006418 tRNA aminoacylation for protein translation; GO:0006435 threonyl-tRNA aminoacylation; GO:0006518 peptide metabolic process; GO:0006520 amino acid metabolic process; GO:0006725 cellular aromatic compound metabolic process; GO:…	GO:0005622 intracellular anatomical structure; GO:0005737 cytoplasm; GO:0005739 mitochondrion; GO:0005829 cytosol; GO:0005856 cytoskeleton; GO:0015629 actin cytoskeleton; GO:0043226 organelle; GO:0043227 membrane-bounded organelle; GO:0043228 non-membrane-bounded organelle; GO:0043229 intracellular organelle; GO:0043231 intracellular membrane-bounded organelle; GO:0043232 intracellular non-membra…	GO:0003824 catalytic activity; GO:0004812 aminoacyl-tRNA ligase activity; GO:0004829 threonine-tRNA ligase activity; GO:0005488 binding; GO:0005515 protein binding; GO:0016874 ligase activity; GO:0016875 ligase activity, forming carbon-oxygen bonds; GO:0042802 identical protein binding; GO:0042803 protein homodimerization activity; GO:0046983 protein dimerization activity; GO:0140098 catalytic ac…	PF02824; PF07973; PF00587; PF03129	PF02824 TGS domain; PF07973 Threonyl and Alanyl tRNA synthetase second additional domain; PF00587 tRNA synthetase class II core domain (G, H, P, S and T); PF03129 Anticodon binding domain	J	KOG1637	Threonyl-tRNA synthetase				R-HSA-379716 Cytosolic tRNA aminoacylation;R-HSA-379724 tRNA Aminoacylation;R-HSA-392499 Metabolism of proteins;R-HSA-72766 Translation	https://reactome.org/PathwayBrowser/#/R-HSA-379716;https://reactome.org/PathwayBrowser/#/R-HSA-379724;https://reactome.org/PathwayBrowser/#/R-HSA-392499;https://reactome.org/PathwayBrowser/#/R-HSA-72766	UNFOLDED PROTEIN RESPONSE;UV RESPONSE UP	https://www.gsea-msigdb.org/gsea/msigdb/human/geneset/HALLMARK_UNFOLDED_PROTEIN_RESPONSE;https://www.gsea-msigdb.org/gsea/msigdb/human/geneset/HALLMARK_UV_RESPONSE_UP
Q9Y265	RuvB-like 1 OS=Homo sapiens OX=9606 GN=RUVBL1 PE=1 SV=1	RUVBL1	50.2	788	47	15	15	19	7.05e+08	cytoplasm	K04499	RUVBL1; RuvB-like protein 1 [EC:5.6.2.4]	hsa04310 Wnt signaling pathway; hsa03082 ATP-dependent chromatin remodeling	GO:0000003 reproduction; GO:0000226 microtubule cytoskeleton organization; GO:0000278 mitotic cell cycle; GO:0000280 nuclear division; GO:0000491 small nucleolar ribonucleoprotein complex assembly; GO:0000492 box C/D snoRNP assembly; GO:0002119 nematode larval development; GO:0002164 larval development; GO:0006325 chromatin organization; GO:0006334 nucleosome assembly; GO:0006338 chromatin remode…	GO:0000123 histone acetyltransferase complex; GO:0000228 nuclear chromosome; GO:0000785 chromatin; GO:0000812 Swr1 complex; GO:0005622 intracellular anatomical structure; GO:0005634 nucleus; GO:0005654 nucleoplasm; GO:0005694 chromosome; GO:0005737 cytoplasm; GO:0005815 microtubule organizing center; GO:0005829 cytosol; GO:0005856 cytoskeleton; GO:0015630 microtubule cytoskeleton; GO:0016020 memb…	GO:0000166 nucleotide binding; GO:0001091 RNA polymerase II general transcription initiation factor binding; GO:0001094 TFIID-class transcription factor complex binding; GO:0001098 basal transcription machinery binding; GO:0001099 basal RNA polymerase II transcription machinery binding; GO:0003678 DNA helicase activity; GO:0003712 transcription coregulator activity; GO:0003713 transcription coact…	PF06068; PF17856	PF06068 TIP49 P-loop domain; PF17856 TIP49 AAA-lid domain	L	KOG1942	DNA helicase, TBP-interacting protein	WP2361 Gastric cancer network 1;WP4258 lncRNA in canonical Wnt signaling and colorectal cancer	https://www.wikipathways.org/instance/WP2361;https://www.wikipathways.org/instance/WP4258	Transcription factor	R-HSA-157579 Telomere Maintenance;R-HSA-162582 Signal Transduction;R-HSA-1640170 Cell Cycle;R-HSA-171319 Telomere Extension By Telomerase;R-HSA-180786 Extension of Telomeres;R-HSA-195721 Signaling by WNT;R-HSA-201681 TCF dependent signaling in response to WNT;R-HSA-201722 Formation of the beta-catenin:TCF transactivating complex;R-HSA-3214847 HATs acetylate histones;R-HSA-3247509 Chromatin modify…	https://reactome.org/PathwayBrowser/#/R-HSA-157579;https://reactome.org/PathwayBrowser/#/R-HSA-162582;https://reactome.org/PathwayBrowser/#/R-HSA-1640170;https://reactome.org/PathwayBrowser/#/R-HSA-171319;https://reactome.org/PathwayBrowser/#/R-HSA-180786;https://reactome.org/PathwayBrowser/#/R-HSA-195721;https://reactome.org/PathwayBrowser/#/R-HSA-201681;https://reactome.org/PathwayBrowser/#/R-H…
P55209	Nucleosome assembly protein 1-like 1 OS=Homo sapiens OX=9606 GN=NAP1L1 PE=1 SV=1	NAP1L1	45.3	781	23	7	8	14	1.05e+09	cytoplasm,nucleus	K11279			GO:0000003 reproduction; GO:0000723 telomere maintenance; GO:0002376 immune system process; GO:0002520 immune system development; GO:0003006 developmental process involved in reproduction; GO:0006139 nucleobase-containing compound metabolic process; GO:0006259 DNA metabolic process; GO:0006260 DNA replication; GO:0006325 chromatin organization; GO:0006334 nucleosome assembly; GO:0006338 chromatin…	GO:0005622 intracellular anatomical structure; GO:0005634 nucleus; GO:0005737 cytoplasm; GO:0005739 mitochondrion; GO:0042995 cell projection; GO:0043005 neuron projection; GO:0043226 organelle; GO:0043227 membrane-bounded organelle; GO:0043229 intracellular organelle; GO:0043231 intracellular membrane-bounded organelle; GO:0120025 plasma membrane bounded cell projection;	GO:0005488 binding; GO:0005515 protein binding; GO:0019899 enzyme binding; GO:0019900 kinase binding; GO:0030332 cyclin binding; GO:0042393 histone binding;			BD	KOG1507	Nucleosome assembly protein NAP-1	WP3888 VEGFA VEGFR2 signaling;WP4879 Overlap between signal transduction pathways contributing to LMNA laminopathies	https://www.wikipathways.org/instance/WP3888;https://www.wikipathways.org/instance/WP4879				E2F TARGETS;MYC TARGETS V1	https://www.gsea-msigdb.org/gsea/msigdb/human/geneset/HALLMARK_E2F_TARGETS;https://www.gsea-msigdb.org/gsea/msigdb/human/geneset/HALLMARK_MYC_TARGETS_V1
P32969	Large ribosomal subunit protein uL6 OS=Homo sapiens OX=9606 GN=RPL9 PE=1 SV=1	RPL9	21.9	775	65	8	8	17	5.24e+08	cytoplasm	K02940	RP-L9e; large subunit ribosomal protein L9e	hsa03010 Ribosome; hsa05171 Coronavirus disease - COVID-19	GO:0000184 nuclear-transcribed mRNA catabolic process, nonsense-mediated decay; GO:0000956 nuclear-transcribed mRNA catabolic process; GO:0002181 cytoplasmic translation; GO:0006139 nucleobase-containing compound metabolic process; GO:0006401 RNA catabolic process; GO:0006402 mRNA catabolic process; GO:0006412 translation; GO:0006413 translational initiation; GO:0006518 peptide metabolic process;…	GO:0005622 intracellular anatomical structure; GO:0005737 cytoplasm; GO:0005829 cytosol; GO:0005840 ribosome; GO:0015934 large ribosomal subunit; GO:0022625 cytosolic large ribosomal subunit; GO:0022626 cytosolic ribosome; GO:0032991 protein-containing complex; GO:0043226 organelle; GO:0043228 non-membrane-bounded organelle; GO:0043229 intracellular organelle; GO:0043232 intracellular non-membran…	GO:0003676 nucleic acid binding; GO:0003723 RNA binding; GO:0003735 structural constituent of ribosome; GO:0005198 structural molecule activity; GO:0005488 binding; GO:0097159 organic cyclic compound binding; GO:1901363 heterocyclic compound binding;	PF00347	PF00347 Ribosomal protein L6	J	KOG3255	60S ribosomal protein L9	WP477 Cytoplasmic ribosomal proteins	https://www.wikipathways.org/instance/WP477		R-HSA-1266738 Developmental Biology;R-HSA-1430728 Metabolism;R-HSA-156827 L13a-mediated translational silencing of Ceruloplasmin expression;R-HSA-156842 Eukaryotic Translation Elongation;R-HSA-156902 Peptide chain elongation;R-HSA-1643685 Disease;R-HSA-168255 Influenza Infection;R-HSA-168273 Influenza Viral RNA Transcription and Replication;R-HSA-1799339 SRP-dependent cotranslational protein targ…	https://reactome.org/PathwayBrowser/#/R-HSA-1266738;https://reactome.org/PathwayBrowser/#/R-HSA-1430728;https://reactome.org/PathwayBrowser/#/R-HSA-156827;https://reactome.org/PathwayBrowser/#/R-HSA-156842;https://reactome.org/PathwayBrowser/#/R-HSA-156902;https://reactome.org/PathwayBrowser/#/R-HSA-1643685;https://reactome.org/PathwayBrowser/#/R-HSA-168255;https://reactome.org/PathwayBrowser/#/R…	ALLOGRAFT REJECTION	https://www.gsea-msigdb.org/gsea/msigdb/human/geneset/HALLMARK_ALLOGRAFT_REJECTION
Q02790	Peptidyl-prolyl cis-trans isomerase FKBP4 OS=Homo sapiens OX=9606 GN=FKBP4 PE=1 SV=3	FKBP4	51.8	772	50	19	19	23	9.17e+08	cytoplasm	K09571	FKBP4_5; FK506-binding protein 4/5 [EC:5.2.1.8]	hsa04915 Estrogen signaling pathway	GO:0000003 reproduction; GO:0000041 transition metal ion transport; GO:0000413 protein peptidyl-prolyl isomerization; GO:0001655 urogenital system development; GO:0003006 developmental process involved in reproduction; GO:0003008 system process; GO:0006457 protein folding; GO:0006463 steroid hormone receptor complex assembly; GO:0006807 nitrogen compound metabolic process; GO:0006810 transport; G…	GO:0005622 intracellular anatomical structure; GO:0005634 nucleus; GO:0005654 nucleoplasm; GO:0005737 cytoplasm; GO:0005829 cytosol; GO:0005886 plasma membrane; GO:0016020 membrane; GO:0016027 inaD signaling complex; GO:0016028 rhabdomere; GO:0019897 extrinsic component of plasma membrane; GO:0019898 extrinsic component of membrane; GO:0030424 axon; GO:0030426 growth cone; GO:0030427 site of pola…	GO:0000166 nucleotide binding; GO:0001882 nucleoside binding; GO:0001883 purine nucleoside binding; GO:0003755 peptidyl-prolyl cis-trans isomerase activity; GO:0003824 catalytic activity; GO:0005102 signaling receptor binding; GO:0005488 binding; GO:0005515 protein binding; GO:0005524 ATP binding; GO:0005525 GTP binding; GO:0005527 macrolide binding; GO:0005528 FK506 binding; GO:0008092 cytoskele…	PF00254	PF00254 FKBP-type peptidyl-prolyl cis-trans isomerase	O	KOG0543	FKBP-type peptidyl-prolyl cis-trans isomerase	WP138 Androgen receptor signaling pathway	https://www.wikipathways.org/instance/WP138		R-HSA-162582 Signal Transduction;R-HSA-1643685 Disease;R-HSA-2262752 Cellular responses to stress;R-HSA-3371497 HSP90 chaperone cycle for steroid hormone receptors (SHR) in the presence of ligand;R-HSA-3371556 Cellular response to heat stress;R-HSA-3371568 Attenuation phase;R-HSA-3371571 HSF1-dependent transactivation;R-HSA-5663205 Infectious disease;R-HSA-8939211 ESR-mediated signaling;R-HSA-895…	https://reactome.org/PathwayBrowser/#/R-HSA-162582;https://reactome.org/PathwayBrowser/#/R-HSA-1643685;https://reactome.org/PathwayBrowser/#/R-HSA-2262752;https://reactome.org/PathwayBrowser/#/R-HSA-3371497;https://reactome.org/PathwayBrowser/#/R-HSA-3371556;https://reactome.org/PathwayBrowser/#/R-HSA-3371568;https://reactome.org/PathwayBrowser/#/R-HSA-3371571;https://reactome.org/PathwayBrowser/…	ESTROGEN RESPONSE EARLY;ESTROGEN RESPONSE LATE;GLYCOLYSIS;UV RESPONSE UP	https://www.gsea-msigdb.org/gsea/msigdb/human/geneset/HALLMARK_ESTROGEN_RESPONSE_EARLY;https://www.gsea-msigdb.org/gsea/msigdb/human/geneset/HALLMARK_ESTROGEN_RESPONSE_LATE;https://www.gsea-msigdb.org/gsea/msigdb/human/geneset/HALLMARK_GLYCOLYSIS;https://www.gsea-msigdb.org/gsea/msigdb/human/geneset/HALLMARK_UV_RESPONSE_UP
P63241	Eukaryotic translation initiation factor 5A-1 OS=Homo sapiens OX=9606 GN=EIF5A PE=1 SV=2	EIF5A	16.8	765	61	8	8	16	1.25e+09	cytoplasm	K03263			GO:0000003 reproduction; GO:0002119 nematode larval development; GO:0002164 larval development; GO:0003006 developmental process involved in reproduction; GO:0006403 RNA localization; GO:0006405 RNA export from nucleus; GO:0006406 mRNA export from nucleus; GO:0006412 translation; GO:0006414 translational elongation; GO:0006417 regulation of translation; GO:0006448 regulation of translational elon…	GO:0005622 intracellular anatomical structure; GO:0005634 nucleus; GO:0005635 nuclear envelope; GO:0005642 annulate lamellae; GO:0005643 nuclear pore; GO:0005737 cytoplasm; GO:0005783 endoplasmic reticulum; GO:0005789 endoplasmic reticulum membrane; GO:0005829 cytosol; GO:0012505 endomembrane system; GO:0016020 membrane; GO:0030425 dendrite; GO:0031967 organelle envelope; GO:0031975 envelope; GO:…	GO:0003676 nucleic acid binding; GO:0003723 RNA binding; GO:0003746 translation elongation factor activity; GO:0005488 binding; GO:0005515 protein binding; GO:0008135 translation factor activity, RNA binding; GO:0017069 snRNA binding; GO:0017070 U6 snRNA binding; GO:0097159 organic cyclic compound binding; GO:1901363 heterocyclic compound binding;	PF01287	PF01287 Eukaryotic elongation factor 5A hypusine, DNA-binding OB fold	J	KOG3271	Translation initiation factor 5A (eIF-5A)	WP107 Translation factors;WP3302 eIF5A regulation in response to inhibition of the nuclear export system	https://www.wikipathways.org/instance/WP107;https://www.wikipathways.org/instance/WP3302		R-HSA-163841 Gamma carboxylation, hypusinylation, hydroxylation, and arylsulfatase activation;R-HSA-204626 Hypusine synthesis from eIF5A-lysine;R-HSA-392499 Metabolism of proteins;R-HSA-597592 Post-translational protein modification	https://reactome.org/PathwayBrowser/#/R-HSA-163841;https://reactome.org/PathwayBrowser/#/R-HSA-204626;https://reactome.org/PathwayBrowser/#/R-HSA-392499;https://reactome.org/PathwayBrowser/#/R-HSA-597592	ALLOGRAFT REJECTION	https://www.gsea-msigdb.org/gsea/msigdb/human/geneset/HALLMARK_ALLOGRAFT_REJECTION
P52209	6-phosphogluconate dehydrogenase, decarboxylating OS=Homo sapiens OX=9606 GN=PGD PE=1 SV=3	PGD	53.1	764	42	15	15	19	5.54e+08	cytoplasm,nucleus	K00033	PGD; 6-phosphogluconate dehydrogenase [EC:1.1.1.44 1.1.1.343]	hsa00480 Glutathione metabolism; hsa01200 Carbon metabolism; hsa00030 Pentose phosphate pathway; hsa01100 Metabolic pathways	GO:0005975 carbohydrate metabolic process; GO:0005996 monosaccharide metabolic process; GO:0006081 cellular aldehyde metabolic process; GO:0006082 organic acid metabolic process; GO:0006098 pentose-phosphate shunt; GO:0006139 nucleobase-containing compound metabolic process; GO:0006725 cellular aromatic compound metabolic process; GO:0006739 NADP metabolic process; GO:0006753 nucleoside phosphate…	GO:0005622 intracellular anatomical structure; GO:0005737 cytoplasm; GO:0005829 cytosol; GO:0043226 organelle; GO:0043227 membrane-bounded organelle; GO:0043229 intracellular organelle; GO:0043231 intracellular membrane-bounded organelle;	GO:0000166 nucleotide binding; GO:0003824 catalytic activity; GO:0004616 phosphogluconate dehydrogenase (decarboxylating) activity; GO:0005488 binding; GO:0016491 oxidoreductase activity; GO:0016614 oxidoreductase activity, acting on CH-OH group of donors; GO:0016616 oxidoreductase activity, acting on the CH-OH group of donors, NAD or NADP as acceptor; GO:0030246 carbohydrate binding; GO:0031406 …	PF03446	PF03446 NAD binding domain of 6-phosphogluconate dehydrogenase	G	KOG2653	6-phosphogluconate dehydrogenase	WP134 Pentose phosphate metabolism;WP2882 Nuclear receptors meta pathway;WP2884 NRF2 pathway;WP3888 VEGFA VEGFR2 signaling;WP4290 Metabolic reprogramming in colon cancer	https://www.wikipathways.org/instance/WP134;https://www.wikipathways.org/instance/WP2882;https://www.wikipathways.org/instance/WP2884;https://www.wikipathways.org/instance/WP3888;https://www.wikipathways.org/instance/WP4290		R-HSA-1430728 Metabolism;R-HSA-2262752 Cellular responses to stress;R-HSA-71336 Pentose phosphate pathway;R-HSA-71387 Metabolism of carbohydrates;R-HSA-8953897 Cellular responses to stimuli;R-HSA-9711123 Cellular response to chemical stress;R-HSA-9755511 KEAP1-NFE2L2 pathway;R-HSA-9759194 Nuclear events mediated by NFE2L2;R-HSA-9818028 NFE2L2 regulates pentose phosphate pathway genes	https://reactome.org/PathwayBrowser/#/R-HSA-1430728;https://reactome.org/PathwayBrowser/#/R-HSA-2262752;https://reactome.org/PathwayBrowser/#/R-HSA-71336;https://reactome.org/PathwayBrowser/#/R-HSA-71387;https://reactome.org/PathwayBrowser/#/R-HSA-8953897;https://reactome.org/PathwayBrowser/#/R-HSA-9711123;https://reactome.org/PathwayBrowser/#/R-HSA-9755511;https://reactome.org/PathwayBrowser/#/R…	XENOBIOTIC METABOLISM	https://www.gsea-msigdb.org/gsea/msigdb/human/geneset/HALLMARK_XENOBIOTIC_METABOLISM
Q05639	Elongation factor 1-alpha 2 OS=Homo sapiens OX=9606 GN=EEF1A2 PE=1 SV=1	EEF1A2	50.4	755	29	1	10	16		cytoplasm	K03231	EEF1A; elongation factor 1-alpha	hsa05134 Legionellosis; hsa05140 Leishmaniasis; hsa03013 Nucleocytoplasmic transport	GO:0006412 translation; GO:0006414 translational elongation; GO:0006518 peptide metabolic process; GO:0006807 nitrogen compound metabolic process; GO:0008152 metabolic process; GO:0009058 biosynthetic process; GO:0009059 macromolecule biosynthetic process; GO:0009628 response to abiotic stimulus; GO:0009893 positive regulation of metabolic process; GO:0009894 regulation of catabolic process; GO:0…	GO:0000323 lytic vacuole; GO:0005622 intracellular anatomical structure; GO:0005634 nucleus; GO:0005737 cytoplasm; GO:0005764 lysosome; GO:0005765 lysosomal membrane; GO:0005773 vacuole; GO:0005774 vacuolar membrane; GO:0005853 eukaryotic translation elongation factor 1 complex; GO:0016020 membrane; GO:0031090 organelle membrane; GO:0032991 protein-containing complex; GO:0036477 somatodendritic c…	GO:0003676 nucleic acid binding; GO:0003723 RNA binding; GO:0003746 translation elongation factor activity; GO:0003824 catalytic activity; GO:0003924 GTPase activity; GO:0005488 binding; GO:0005515 protein binding; GO:0008135 translation factor activity, RNA binding; GO:0016462 pyrophosphatase activity; GO:0016787 hydrolase activity; GO:0016817 hydrolase activity, acting on acid anhydrides; GO:00…	PF00009; PF03144; PF03143	PF00009 Elongation factor Tu GTP binding domain; PF03144 Elongation factor Tu domain 2; PF03143 Elongation factor Tu C-terminal domain	J	KOG0052	Translation elongation factor EF-1 alpha/Tu	WP107 Translation factors	https://www.wikipathways.org/instance/WP107		R-HSA-156842 Eukaryotic Translation Elongation;R-HSA-392499 Metabolism of proteins;R-HSA-72766 Translation	https://reactome.org/PathwayBrowser/#/R-HSA-156842;https://reactome.org/PathwayBrowser/#/R-HSA-392499;https://reactome.org/PathwayBrowser/#/R-HSA-72766
P51991	Heterogeneous nuclear ribonucleoprotein A3 OS=Homo sapiens OX=9606 GN=HNRNPA3 PE=1 SV=2	HNRNPA3	39.6	746	37	10	12	19	6.13e+08	nucleus	K12741	HNRNPA1_3; heterogeneous nuclear ribonucleoprotein A1/A3	hsa03040 Spliceosome; hsa05014 Amyotrophic lateral sclerosis	GO:0000003 reproduction; GO:0000375 RNA splicing, via transesterification reactions; GO:0000377 RNA splicing, via transesterification reactions with bulged adenosine as nucleophile; GO:0000381 regulation of alternative mRNA splicing, via spliceosome; GO:0000398 mRNA splicing, via spliceosome; GO:0001654 eye development; GO:0001745 compound eye morphogenesis; GO:0003006 developmental process invol…	GO:0000781 chromosome, telomeric region; GO:0000785 chromatin; GO:0000792 heterochromatin; GO:0005622 intracellular anatomical structure; GO:0005634 nucleus; GO:0005654 nucleoplasm; GO:0005681 spliceosomal complex; GO:0005694 chromosome; GO:0005700 polytene chromosome; GO:0005703 polytene chromosome puff; GO:0005737 cytoplasm; GO:0016604 nuclear body; GO:0016607 nuclear speck; GO:0031974 membrane…	GO:0003676 nucleic acid binding; GO:0003677 DNA binding; GO:0003723 RNA binding; GO:0003727 single-stranded RNA binding; GO:0003729 mRNA binding; GO:0003730 mRNA 3'-UTR binding; GO:0005215 transporter activity; GO:0005488 binding; GO:0015932 nucleobase-containing compound transmembrane transporter activity; GO:0022857 transmembrane transporter activity; GO:0022884 macromolecule transmembrane tran…	PF00076	PF00076 RNA recognition motif. (a.k.a. RRM, RBD, or RNP domain)	R	KOG0118	FOG: RRM domain				R-HSA-72163 mRNA Splicing - Major Pathway;R-HSA-72172 mRNA Splicing;R-HSA-72203 Processing of Capped Intron-Containing Pre-mRNA;R-HSA-8953854 Metabolism of RNA	https://reactome.org/PathwayBrowser/#/R-HSA-72163;https://reactome.org/PathwayBrowser/#/R-HSA-72172;https://reactome.org/PathwayBrowser/#/R-HSA-72203;https://reactome.org/PathwayBrowser/#/R-HSA-8953854	MYC TARGETS V1	https://www.gsea-msigdb.org/gsea/msigdb/human/geneset/HALLMARK_MYC_TARGETS_V1
P09960	Leukotriene A-4 hydrolase OS=Homo sapiens OX=9606 GN=LTA4H PE=1 SV=2	LTA4H	69.2	738	39	18	18	21	6.87e+08	cytoplasm	K01254	LTA4H; leukotriene-A4 hydrolase [EC:3.3.2.6]	hsa00590 Arachidonic acid metabolism; hsa01100 Metabolic pathways	GO:0001676 long-chain fatty acid metabolic process; GO:0001775 cell activation; GO:0002252 immune effector process; GO:0002263 cell activation involved in immune response; GO:0002274 myeloid leukocyte activation; GO:0002275 myeloid cell activation involved in immune response; GO:0002283 neutrophil activation involved in immune response; GO:0002366 leukocyte activation involved in immune response;…	GO:0005576 extracellular region; GO:0005622 intracellular anatomical structure; GO:0005634 nucleus; GO:0005654 nucleoplasm; GO:0005737 cytoplasm; GO:0005829 cytosol; GO:0012505 endomembrane system; GO:0030141 secretory granule; GO:0031410 cytoplasmic vesicle; GO:0031974 membrane-enclosed lumen; GO:0031981 nuclear lumen; GO:0031982 vesicle; GO:0043226 organelle; GO:0043227 membrane-bounded organel…	GO:0003824 catalytic activity; GO:0004177 aminopeptidase activity; GO:0004301 epoxide hydrolase activity; GO:0004463 leukotriene-A4 hydrolase activity; GO:0005488 binding; GO:0008233 peptidase activity; GO:0008235 metalloexopeptidase activity; GO:0008237 metallopeptidase activity; GO:0008238 exopeptidase activity; GO:0008270 zinc ion binding; GO:0016787 hydrolase activity; GO:0016801 hydrolase ac…	PF17900; PF01433	PF17900 Peptidase M1 N-terminal domain; PF01433 Peptidase family M1 domain	IOVE	KOG1047	Bifunctional leukotriene A4 hydrolase/aminopeptidase LTA4H	WP167 Eicosanoid synthesis;WP4721 Eicosanoid metabolism via lipooxygenases LOX;WP5122 Prostaglandin and leukotriene metabolism in senescence;WP5171 Leukotriene metabolic pathway;WP5321 Prostaglandin and leukotriene metabolism in senescence	https://www.wikipathways.org/instance/WP167;https://www.wikipathways.org/instance/WP4721;https://www.wikipathways.org/instance/WP5122;https://www.wikipathways.org/instance/WP5171;https://www.wikipathways.org/instance/WP5321		R-HSA-1430728 Metabolism;R-HSA-168249 Innate Immune System;R-HSA-168256 Immune System;R-HSA-2142691 Synthesis of Leukotrienes (LT) and Eoxins (EX);R-HSA-2142753 Arachidonic acid metabolism;R-HSA-556833 Metabolism of lipids;R-HSA-6798695 Neutrophil degranulation;R-HSA-8978868 Fatty acid metabolism;R-HSA-9018676 Biosynthesis of D-series resolvins;R-HSA-9018677 Biosynthesis of DHA-derived SPMs;R-HSA…	https://reactome.org/PathwayBrowser/#/R-HSA-1430728;https://reactome.org/PathwayBrowser/#/R-HSA-168249;https://reactome.org/PathwayBrowser/#/R-HSA-168256;https://reactome.org/PathwayBrowser/#/R-HSA-2142691;https://reactome.org/PathwayBrowser/#/R-HSA-2142753;https://reactome.org/PathwayBrowser/#/R-HSA-556833;https://reactome.org/PathwayBrowser/#/R-HSA-6798695;https://reactome.org/PathwayBrowser/#/…	COMPLEMENT;MTORC1 SIGNALING;COAGULATION	https://www.gsea-msigdb.org/gsea/msigdb/human/geneset/HALLMARK_COMPLEMENT;https://www.gsea-msigdb.org/gsea/msigdb/human/geneset/HALLMARK_MTORC1_SIGNALING;https://www.gsea-msigdb.org/gsea/msigdb/human/geneset/HALLMARK_COAGULATION
Q92841	Probable ATP-dependent RNA helicase DDX17 OS=Homo sapiens OX=9606 GN=DDX17 PE=1 SV=2	DDX17	80.2	732	28	12	19	23	5.26e+08	nucleus	K13178			GO:0000122 negative regulation of transcription by RNA polymerase II; GO:0000375 RNA splicing, via transesterification reactions; GO:0000377 RNA splicing, via transesterification reactions with bulged adenosine as nucleophile; GO:0000380 alternative mRNA splicing, via spliceosome; GO:0000381 regulation of alternative mRNA splicing, via spliceosome; GO:0000398 mRNA splicing, via spliceosome; GO:00…	GO:0005622 intracellular anatomical structure; GO:0005634 nucleus; GO:0005654 nucleoplasm; GO:0005694 chromosome; GO:0005700 polytene chromosome; GO:0005703 polytene chromosome puff; GO:0005730 nucleolus; GO:0005737 cytoplasm; GO:0016604 nuclear body; GO:0016607 nuclear speck; GO:0031974 membrane-enclosed lumen; GO:0031981 nuclear lumen; GO:0043226 organelle; GO:0043227 membrane-bounded organelle…	GO:0003676 nucleic acid binding; GO:0003682 chromatin binding; GO:0003712 transcription coregulator activity; GO:0003713 transcription coactivator activity; GO:0003723 RNA binding; GO:0003724 RNA helicase activity; GO:0003729 mRNA binding; GO:0003730 mRNA 3'-UTR binding; GO:0003824 catalytic activity; GO:0004386 helicase activity; GO:0005102 signaling receptor binding; GO:0005488 binding; GO:0005…	PF00270; PF00271	PF00270 DEAD/DEAH box helicase; PF00271 Helicase conserved C-terminal domain	A	KOG0331	ATP-dependent RNA helicase	WP3865 Novel intracellular components of RIG I like receptor pathway	https://www.wikipathways.org/instance/WP3865		R-HSA-2990846 SUMOylation;R-HSA-3108232 SUMO E3 ligases SUMOylate target proteins;R-HSA-3899300 SUMOylation of transcription cofactors;R-HSA-392499 Metabolism of proteins;R-HSA-597592 Post-translational protein modification	https://reactome.org/PathwayBrowser/#/R-HSA-2990846;https://reactome.org/PathwayBrowser/#/R-HSA-3108232;https://reactome.org/PathwayBrowser/#/R-HSA-3899300;https://reactome.org/PathwayBrowser/#/R-HSA-392499;https://reactome.org/PathwayBrowser/#/R-HSA-597592
P23528	Cofilin-1 OS=Homo sapiens OX=9606 GN=CFL1 PE=1 SV=3	CFL1	18.5	729	61	7	10	16	2.24e+09	mitochondria	K05765	CFL; cofilin	hsa04666 Fc gamma R-mediated phagocytosis; hsa04810 Regulation of actin cytoskeleton; hsa05133 Pertussis; hsa04360 Axon guidance; hsa05170 Human immunodeficiency virus 1 infection	GO:0000278 mitotic cell cycle; GO:0000281 mitotic cytokinesis; GO:0000302 response to reactive oxygen species; GO:0000910 cytokinesis; GO:0001101 response to acid chemical; GO:0001558 regulation of cell growth; GO:0001667 ameboidal-type cell migration; GO:0001755 neural crest cell migration; GO:0001838 embryonic epithelial tube formation; GO:0001841 neural tube formation; GO:0001842 neural fold f…	GO:0005576 extracellular region; GO:0005622 intracellular anatomical structure; GO:0005634 nucleus; GO:0005737 cytoplasm; GO:0005739 mitochondrion; GO:0005740 mitochondrial envelope; GO:0005829 cytosol; GO:0005856 cytoskeleton; GO:0005886 plasma membrane; GO:0005911 cell-cell junction; GO:0005938 cell cortex; GO:0015629 actin cytoskeleton; GO:0016020 membrane; GO:0030027 lamellipodium; GO:0030054…	GO:0003779 actin binding; GO:0005102 signaling receptor binding; GO:0005488 binding; GO:0005515 protein binding; GO:0005543 phospholipid binding; GO:0008092 cytoskeletal protein binding; GO:0008289 lipid binding; GO:0019899 enzyme binding; GO:0019902 phosphatase binding; GO:0019903 protein phosphatase binding; GO:0035091 phosphatidylinositol binding; GO:0043167 ion binding; GO:0043168 anion bindi…	PF00241	PF00241 Cofilin/tropomyosin-type actin-binding protein	Z	KOG1735	Actin depolymerizing factor	WP2380 Brain derived neurotrophic factor BDNF signaling pathway;WP3888 VEGFA VEGFR2 signaling;WP437 EGF EGFR signaling pathway;WP4535 Envelope proteins and their potential roles in EDMD physiopathology;WP4932 7q11 23 copy number variation syndrome;WP5083 Neuroinflammation and glutamatergic signaling;WP51 Regulation of actin cytoskeleton;WP524 G13 signaling pathway;WP5366 NF1 copy number variation…	https://www.wikipathways.org/instance/WP2380;https://www.wikipathways.org/instance/WP3888;https://www.wikipathways.org/instance/WP437;https://www.wikipathways.org/instance/WP4535;https://www.wikipathways.org/instance/WP4932;https://www.wikipathways.org/instance/WP5083;https://www.wikipathways.org/instance/WP51;https://www.wikipathways.org/instance/WP524;https://www.wikipathways.org/instance/WP5366		R-HSA-109582 Hemostasis;R-HSA-114608 Platelet degranulation ;R-HSA-1266738 Developmental Biology;R-HSA-1280215 Cytokine Signaling in Immune system;R-HSA-162582 Signal Transduction;R-HSA-168249 Innate Immune System;R-HSA-168256 Immune System;R-HSA-194315 Signaling by Rho GTPases;R-HSA-195258 RHO GTPase Effectors;R-HSA-2029480 Fcgamma receptor (FCGR) dependent phagocytosis;R-HSA-2029482 Regulation …	https://reactome.org/PathwayBrowser/#/R-HSA-109582;https://reactome.org/PathwayBrowser/#/R-HSA-114608;https://reactome.org/PathwayBrowser/#/R-HSA-1266738;https://reactome.org/PathwayBrowser/#/R-HSA-1280215;https://reactome.org/PathwayBrowser/#/R-HSA-162582;https://reactome.org/PathwayBrowser/#/R-HSA-168249;https://reactome.org/PathwayBrowser/#/R-HSA-168256;https://reactome.org/PathwayBrowser/#/R-…	PI3K AKT MTOR SIGNALING	https://www.gsea-msigdb.org/gsea/msigdb/human/geneset/HALLMARK_PI3K_AKT_MTOR_SIGNALING
P35232	Prohibitin 1 OS=Homo sapiens OX=9606 GN=PHB1 PE=1 SV=1	PHB1	29.8	728	69	15	15	19	1.00e+09	cytoplasm	K17080			GO:0000122 negative regulation of transcription by RNA polymerase II; GO:0001558 regulation of cell growth; GO:0001932 regulation of protein phosphorylation; GO:0001933 negative regulation of protein phosphorylation; GO:0001934 positive regulation of protein phosphorylation; GO:0002673 regulation of acute inflammatory response; GO:0002682 regulation of immune system process; GO:0002684 positive r…	GO:0005622 intracellular anatomical structure; GO:0005634 nucleus; GO:0005654 nucleoplasm; GO:0005737 cytoplasm; GO:0005739 mitochondrion; GO:0005740 mitochondrial envelope; GO:0005741 mitochondrial outer membrane; GO:0005743 mitochondrial inner membrane; GO:0005768 endosome; GO:0005769 early endosome; GO:0005886 plasma membrane; GO:0009986 cell surface; GO:0012505 endomembrane system; GO:0016020…	GO:0000981 DNA-binding transcription factor activity, RNA polymerase II-specific; GO:0001067 transcription regulatory region nucleic acid binding; GO:0001664 G protein-coupled receptor binding; GO:0001846 opsonin binding; GO:0001848 complement binding; GO:0001850 complement component C3a binding; GO:0001851 complement component C3b binding; GO:0003676 nucleic acid binding; GO:0003677 DNA binding;…			O	KOG3083	Prohibitin	WP5038 Mitochondrial immune response to SARS CoV 2;WP5183 SARS CoV 2 mitochondrial chronic oxidative stress and endothelial dysfunction	https://www.wikipathways.org/instance/WP5038;https://www.wikipathways.org/instance/WP5183		R-HSA-162582 Signal Transduction;R-HSA-1643685 Disease;R-HSA-382551 Transport of small molecules;R-HSA-5663202 Diseases of signal transduction by growth factor receptors and second messengers;R-HSA-5673000 RAF activation;R-HSA-5673001 RAF/MAP kinase cascade;R-HSA-5683057 MAPK family signaling cascades;R-HSA-5684996 MAPK1/MAPK3 signaling;R-HSA-6802946 Signaling by moderate kinase activity BRAF mut…	https://reactome.org/PathwayBrowser/#/R-HSA-162582;https://reactome.org/PathwayBrowser/#/R-HSA-1643685;https://reactome.org/PathwayBrowser/#/R-HSA-382551;https://reactome.org/PathwayBrowser/#/R-HSA-5663202;https://reactome.org/PathwayBrowser/#/R-HSA-5673000;https://reactome.org/PathwayBrowser/#/R-HSA-5673001;https://reactome.org/PathwayBrowser/#/R-HSA-5683057;https://reactome.org/PathwayBrowser/#…	MYC TARGETS V1;MYC TARGETS V2	https://www.gsea-msigdb.org/gsea/msigdb/human/geneset/HALLMARK_MYC_TARGETS_V1;https://www.gsea-msigdb.org/gsea/msigdb/human/geneset/HALLMARK_MYC_TARGETS_V2
P23381	Tryptophan--tRNA ligase, cytoplasmic OS=Homo sapiens OX=9606 GN=WARS1 PE=1 SV=2	WARS1	53.1	721	50	16	16	17	4.03e+08	cytoplasm	K01867	WARS; tryptophanyl-tRNA synthetase [EC:6.1.1.2]	hsa00970 Aminoacyl-tRNA biosynthesis	GO:0000902 cell morphogenesis; GO:0001932 regulation of protein phosphorylation; GO:0001933 negative regulation of protein phosphorylation; GO:0006082 organic acid metabolic process; GO:0006139 nucleobase-containing compound metabolic process; GO:0006399 tRNA metabolic process; GO:0006412 translation; GO:0006418 tRNA aminoacylation for protein translation; GO:0006436 tryptophanyl-tRNA aminoacylat…	GO:0005622 intracellular anatomical structure; GO:0005634 nucleus; GO:0005737 cytoplasm; GO:0005829 cytosol; GO:0032991 protein-containing complex; GO:0043226 organelle; GO:0043227 membrane-bounded organelle; GO:0043229 intracellular organelle; GO:0043231 intracellular membrane-bounded organelle;	GO:0003824 catalytic activity; GO:0004812 aminoacyl-tRNA ligase activity; GO:0004830 tryptophan-tRNA ligase activity; GO:0004857 enzyme inhibitor activity; GO:0005488 binding; GO:0005515 protein binding; GO:0016874 ligase activity; GO:0016875 ligase activity, forming carbon-oxygen bonds; GO:0019207 kinase regulator activity; GO:0019210 kinase inhibitor activity; GO:0019899 enzyme binding; GO:0019…	PF00458	PF00458 WHEP-TRS domain	J	KOG2145	Cytoplasmic tryptophanyl-tRNA synthetase	WP3613 Photodynamic therapy induced unfolded protein response;WP3925 Amino acid metabolism	https://www.wikipathways.org/instance/WP3613;https://www.wikipathways.org/instance/WP3925		R-HSA-379716 Cytosolic tRNA aminoacylation;R-HSA-379724 tRNA Aminoacylation;R-HSA-392499 Metabolism of proteins;R-HSA-72766 Translation	https://reactome.org/PathwayBrowser/#/R-HSA-379716;https://reactome.org/PathwayBrowser/#/R-HSA-379724;https://reactome.org/PathwayBrowser/#/R-HSA-392499;https://reactome.org/PathwayBrowser/#/R-HSA-72766	INTERFERON ALPHA RESPONSE;INTERFERON GAMMA RESPONSE;MTORC1 SIGNALING;ALLOGRAFT REJECTION	https://www.gsea-msigdb.org/gsea/msigdb/human/geneset/HALLMARK_INTERFERON_ALPHA_RESPONSE;https://www.gsea-msigdb.org/gsea/msigdb/human/geneset/HALLMARK_INTERFERON_GAMMA_RESPONSE;https://www.gsea-msigdb.org/gsea/msigdb/human/geneset/HALLMARK_MTORC1_SIGNALING;https://www.gsea-msigdb.org/gsea/msigdb/human/geneset/HALLMARK_ALLOGRAFT_REJECTION
Q99623	Prohibitin-2 OS=Homo sapiens OX=9606 GN=PHB2 PE=1 SV=2	PHB2	33.3	720	52	14	14	17	1.37e+09	cytoplasm	K17081	PHB2; prohibitin 2	hsa04137 Mitophagy - animal	GO:0000003 reproduction; GO:0000819 sister chromatid segregation; GO:0001101 response to acid chemical; GO:0001666 response to hypoxia; GO:0001763 morphogenesis of a branching structure; GO:0001932 regulation of protein phosphorylation; GO:0001934 positive regulation of protein phosphorylation; GO:0002009 morphogenesis of an epithelium; GO:0002082 regulation of oxidative phosphorylation; GO:00030…	GO:0005622 intracellular anatomical structure; GO:0005634 nucleus; GO:0005737 cytoplasm; GO:0005739 mitochondrion; GO:0005740 mitochondrial envelope; GO:0005741 mitochondrial outer membrane; GO:0005743 mitochondrial inner membrane; GO:0009986 cell surface; GO:0016020 membrane; GO:0016363 nuclear matrix; GO:0019866 organelle inner membrane; GO:0019867 outer membrane; GO:0031090 organelle membrane;…	GO:0005102 signaling receptor binding; GO:0005488 binding; GO:0005515 protein binding; GO:0008134 transcription factor binding; GO:0030331 nuclear estrogen receptor binding; GO:0033218 amide binding; GO:0051427 hormone receptor binding;			O	KOG3090	Prohibitin-like protein	WP5038 Mitochondrial immune response to SARS CoV 2	https://www.wikipathways.org/instance/WP5038	Transcription factor	R-HSA-2262752 Cellular responses to stress;R-HSA-382551 Transport of small molecules;R-HSA-8949215 Mitochondrial calcium ion transport;R-HSA-8949664 Processing of SMDT1;R-HSA-8953897 Cellular responses to stimuli;R-HSA-9840373 Cellular response to mitochondrial stress	https://reactome.org/PathwayBrowser/#/R-HSA-2262752;https://reactome.org/PathwayBrowser/#/R-HSA-382551;https://reactome.org/PathwayBrowser/#/R-HSA-8949215;https://reactome.org/PathwayBrowser/#/R-HSA-8949664;https://reactome.org/PathwayBrowser/#/R-HSA-8953897;https://reactome.org/PathwayBrowser/#/R-HSA-9840373	MYC TARGETS V1;OXIDATIVE PHOSPHORYLATION	https://www.gsea-msigdb.org/gsea/msigdb/human/geneset/HALLMARK_MYC_TARGETS_V1;https://www.gsea-msigdb.org/gsea/msigdb/human/geneset/HALLMARK_OXIDATIVE_PHOSPHORYLATION
P18669	Phosphoglycerate mutase 1 OS=Homo sapiens OX=9606 GN=PGAM1 PE=1 SV=2	PGAM1	28.8	719	62	11	11	19	2.15e+09	cytoplasm	K01834	PGAM; 2,3-bisphosphoglycerate-dependent phosphoglycerate mutase [EC:5.4.2.11]	hsa00260 Glycine, serine and threonine metabolism; hsa04922 Glucagon signaling pathway; hsa00010 Glycolysis / Gluconeogenesis; hsa01200 Carbon metabolism; hsa01230 Biosynthesis of amino acids; hsa05230 Central carbon metabolism in cancer; hsa01100 Metabolic pathways	GO:0001775 cell activation; GO:0002252 immune effector process; GO:0002263 cell activation involved in immune response; GO:0002274 myeloid leukocyte activation; GO:0002275 myeloid cell activation involved in immune response; GO:0002283 neutrophil activation involved in immune response; GO:0002366 leukocyte activation involved in immune response; GO:0002376 immune system process; GO:0002443 leukoc…	GO:0005576 extracellular region; GO:0005622 intracellular anatomical structure; GO:0005634 nucleus; GO:0005737 cytoplasm; GO:0005829 cytosol; GO:0012505 endomembrane system; GO:0030141 secretory granule; GO:0031410 cytoplasmic vesicle; GO:0031974 membrane-enclosed lumen; GO:0031982 vesicle; GO:0031983 vesicle lumen; GO:0034774 secretory granule lumen; GO:0043209 myelin sheath; GO:0043226 organell…	GO:0003824 catalytic activity; GO:0004619 phosphoglycerate mutase activity; GO:0005488 binding; GO:0005515 protein binding; GO:0016853 isomerase activity; GO:0016866 intramolecular transferase activity; GO:0016868 intramolecular phosphotransferase activity; GO:0019899 enzyme binding; GO:0019900 kinase binding; GO:0019901 protein kinase binding; GO:0046538 2,3-bisphosphoglycerate-dependent phospho…	PF00300	PF00300 Histidine phosphatase superfamily (branch 1)	G	KOG0235	Phosphoglycerate mutase	WP1946 Cori cycle;WP4290 Metabolic reprogramming in colon cancer;WP5216 Warburg effect modulated by deubiquitinating enzymes and their substrates;WP534 Glycolysis and gluconeogenesis;WP5355 Metabolic Epileptic Disorders	https://www.wikipathways.org/instance/WP1946;https://www.wikipathways.org/instance/WP4290;https://www.wikipathways.org/instance/WP5216;https://www.wikipathways.org/instance/WP534;https://www.wikipathways.org/instance/WP5355		R-HSA-1430728 Metabolism;R-HSA-168249 Innate Immune System;R-HSA-168256 Immune System;R-HSA-6798695 Neutrophil degranulation;R-HSA-70171 Glycolysis;R-HSA-70263 Gluconeogenesis;R-HSA-70326 Glucose metabolism;R-HSA-71387 Metabolism of carbohydrates	https://reactome.org/PathwayBrowser/#/R-HSA-1430728;https://reactome.org/PathwayBrowser/#/R-HSA-168249;https://reactome.org/PathwayBrowser/#/R-HSA-168256;https://reactome.org/PathwayBrowser/#/R-HSA-6798695;https://reactome.org/PathwayBrowser/#/R-HSA-70171;https://reactome.org/PathwayBrowser/#/R-HSA-70263;https://reactome.org/PathwayBrowser/#/R-HSA-70326;https://reactome.org/PathwayBrowser/#/R-HSA…	GLYCOLYSIS	https://www.gsea-msigdb.org/gsea/msigdb/human/geneset/HALLMARK_GLYCOLYSIS
P12956	X-ray repair cross-complementing protein 6 OS=Homo sapiens OX=9606 GN=XRCC6 PE=1 SV=2	XRCC6	69.8	706	39	20	20	23	9.28e+08	cytoplasm	K10884	XRCC6; ATP-dependent DNA helicase 2 subunit 1	hsa03450 Non-homologous end-joining	GO:0000723 telomere maintenance; GO:0001775 cell activation; GO:0001817 regulation of cytokine production; GO:0001819 positive regulation of cytokine production; GO:0001932 regulation of protein phosphorylation; GO:0001934 positive regulation of protein phosphorylation; GO:0002200 somatic diversification of immune receptors; GO:0002218 activation of innate immune response; GO:0002252 immune effec…	GO:0000228 nuclear chromosome; GO:0000781 chromosome, telomeric region; GO:0000782 telomere cap complex; GO:0000783 nuclear telomere cap complex; GO:0005576 extracellular region; GO:0005622 intracellular anatomical structure; GO:0005634 nucleus; GO:0005654 nucleoplasm; GO:0005667 transcription regulator complex; GO:0005694 chromosome; GO:0005730 nucleolus; GO:0005737 cytoplasm; GO:0005829 cytosol…	GO:0001067 transcription regulatory region nucleic acid binding; GO:0003676 nucleic acid binding; GO:0003677 DNA binding; GO:0003678 DNA helicase activity; GO:0003690 double-stranded DNA binding; GO:0003723 RNA binding; GO:0003824 catalytic activity; GO:0004386 helicase activity; GO:0005488 binding; GO:0005515 protein binding; GO:0008094 ATP-dependent activity, acting on DNA; GO:0016462 pyrophosp…	PF03731; PF02735; PF02037	PF03731 Ku70/Ku80 N-terminal alpha/beta domain; PF02735 Ku70/Ku80 beta-barrel domain; PF02037 SAP domain	L	KOG2327	DNA-binding subunit of a DNA-dependent protein kinase (Ku70 autoantigen)	WP438 Non homologous end joining;WP4946 DNA repair pathways full network;WP5316 Primary ovarian insufficiency	https://www.wikipathways.org/instance/WP438;https://www.wikipathways.org/instance/WP4946;https://www.wikipathways.org/instance/WP5316	Transcription factor	R-HSA-162587 HIV Life Cycle;R-HSA-162592 Integration of provirus;R-HSA-162594 Early Phase of HIV Life Cycle;R-HSA-162906 HIV Infection;R-HSA-1643685 Disease;R-HSA-164843 2-LTR circle formation;R-HSA-168249 Innate Immune System;R-HSA-168256 Immune System;R-HSA-1834941 STING mediated induction of host immune responses;R-HSA-1834949 Cytosolic sensors of pathogen-associated DNA ;R-HSA-3270619 IRF3-me…	https://reactome.org/PathwayBrowser/#/R-HSA-162587;https://reactome.org/PathwayBrowser/#/R-HSA-162592;https://reactome.org/PathwayBrowser/#/R-HSA-162594;https://reactome.org/PathwayBrowser/#/R-HSA-162906;https://reactome.org/PathwayBrowser/#/R-HSA-1643685;https://reactome.org/PathwayBrowser/#/R-HSA-164843;https://reactome.org/PathwayBrowser/#/R-HSA-168249;https://reactome.org/PathwayBrowser/#/R-H…	ANDROGEN RESPONSE;E2F TARGETS;MYC TARGETS V1	https://www.gsea-msigdb.org/gsea/msigdb/human/geneset/HALLMARK_ANDROGEN_RESPONSE;https://www.gsea-msigdb.org/gsea/msigdb/human/geneset/HALLMARK_E2F_TARGETS;https://www.gsea-msigdb.org/gsea/msigdb/human/geneset/HALLMARK_MYC_TARGETS_V1
Q15366	Poly(rC)-binding protein 2 OS=Homo sapiens OX=9606 GN=PCBP2 PE=1 SV=1	PCBP2	38.6	700	55	8	12	17	9.80e+08	cytoskeleton	K13162	PCBP2; poly(rC)-binding protein 2	hsa04216 Ferroptosis	GO:0000375 RNA splicing, via transesterification reactions; GO:0000377 RNA splicing, via transesterification reactions with bulged adenosine as nucleophile; GO:0000381 regulation of alternative mRNA splicing, via spliceosome; GO:0000398 mRNA splicing, via spliceosome; GO:0001817 regulation of cytokine production; GO:0001818 negative regulation of cytokine production; GO:0002682 regulation of immu…	GO:0005622 intracellular anatomical structure; GO:0005634 nucleus; GO:0005654 nucleoplasm; GO:0005737 cytoplasm; GO:0005829 cytosol; GO:0031974 membrane-enclosed lumen; GO:0031981 nuclear lumen; GO:0043226 organelle; GO:0043227 membrane-bounded organelle; GO:0043229 intracellular organelle; GO:0043231 intracellular membrane-bounded organelle; GO:0043233 organelle lumen; GO:0070013 intracellular o…	GO:0003676 nucleic acid binding; GO:0003677 DNA binding; GO:0003697 single-stranded DNA binding; GO:0003723 RNA binding; GO:0005488 binding; GO:0005515 protein binding; GO:0019899 enzyme binding; GO:0031625 ubiquitin protein ligase binding; GO:0044389 ubiquitin-like protein ligase binding; GO:0097159 organic cyclic compound binding; GO:1901363 heterocyclic compound binding; GO:1990829 C-rich sing…	PF00013	PF00013 KH domain	AR	KOG2190	PolyC-binding proteins alphaCP-1 and related KH domain proteins	WP411 mRNA processing;WP4313 Ferroptosis;WP5072 Modulators of TCR signaling and T cell activation	https://www.wikipathways.org/instance/WP411;https://www.wikipathways.org/instance/WP4313;https://www.wikipathways.org/instance/WP5072	Transcription factor	R-HSA-1643685 Disease;R-HSA-168249 Innate Immune System;R-HSA-168256 Immune System;R-HSA-168928 DDX58/IFIH1-mediated induction of interferon-alpha/beta;R-HSA-5663205 Infectious disease;R-HSA-72163 mRNA Splicing - Major Pathway;R-HSA-72172 mRNA Splicing;R-HSA-72203 Processing of Capped Intron-Containing Pre-mRNA;R-HSA-8953854 Metabolism of RNA;R-HSA-936440 Negative regulators of DDX58/IFIH1 signal…	https://reactome.org/PathwayBrowser/#/R-HSA-1643685;https://reactome.org/PathwayBrowser/#/R-HSA-168249;https://reactome.org/PathwayBrowser/#/R-HSA-168256;https://reactome.org/PathwayBrowser/#/R-HSA-168928;https://reactome.org/PathwayBrowser/#/R-HSA-5663205;https://reactome.org/PathwayBrowser/#/R-HSA-72163;https://reactome.org/PathwayBrowser/#/R-HSA-72172;https://reactome.org/PathwayBrowser/#/R-HS…
P17812	CTP synthase 1 OS=Homo sapiens OX=9606 GN=CTPS1 PE=1 SV=2	CTPS1	66.6	696	29	15	15	16	5.47e+08	cytoplasm	K01937	pyrG; CTP synthase [EC:6.3.4.2]	hsa00240 Pyrimidine metabolism; hsa01240 Biosynthesis of cofactors; hsa01232 Nucleotide metabolism; hsa01100 Metabolic pathways	GO:0001775 cell activation; GO:0002164 larval development; GO:0002376 immune system process; GO:0002520 immune system development; GO:0006139 nucleobase-containing compound metabolic process; GO:0006213 pyrimidine nucleoside metabolic process; GO:0006220 pyrimidine nucleotide metabolic process; GO:0006221 pyrimidine nucleotide biosynthetic process; GO:0006241 CTP biosynthetic process; GO:0006725 …	GO:0005622 intracellular anatomical structure; GO:0005737 cytoplasm; GO:0005829 cytosol; GO:0097268 cytoophidium;	GO:0003824 catalytic activity; GO:0003883 CTP synthase activity; GO:0005488 binding; GO:0005515 protein binding; GO:0016874 ligase activity; GO:0016879 ligase activity, forming carbon-nitrogen bonds; GO:0042802 identical protein binding;	PF06418; PF00117	PF06418 CTP synthase N-terminus; PF00117 Glutamine amidotransferase class-I	F	KOG2387	CTP synthase (UTP-ammonia lyase)				R-HSA-1430728 Metabolism;R-HSA-15869 Metabolism of nucleotides;R-HSA-499943 Interconversion of nucleotide di- and triphosphates	https://reactome.org/PathwayBrowser/#/R-HSA-1430728;https://reactome.org/PathwayBrowser/#/R-HSA-15869;https://reactome.org/PathwayBrowser/#/R-HSA-499943	E2F TARGETS;MYC TARGETS V1;PEROXISOME	https://www.gsea-msigdb.org/gsea/msigdb/human/geneset/HALLMARK_E2F_TARGETS;https://www.gsea-msigdb.org/gsea/msigdb/human/geneset/HALLMARK_MYC_TARGETS_V1;https://www.gsea-msigdb.org/gsea/msigdb/human/geneset/HALLMARK_PEROXISOME
Q9HAV4	Exportin-5 OS=Homo sapiens OX=9606 GN=XPO5 PE=1 SV=1	XPO5	136.2	695	19	15	15	15	2.67e+08	cytoplasm	K14289	XPO5; exportin-5	hsa03013 Nucleocytoplasmic transport	GO:0006139 nucleobase-containing compound metabolic process; GO:0006403 RNA localization; GO:0006405 RNA export from nucleus; GO:0006611 protein export from nucleus; GO:0006725 cellular aromatic compound metabolic process; GO:0006807 nitrogen compound metabolic process; GO:0006810 transport; GO:0006886 intracellular protein transport; GO:0006913 nucleocytoplasmic transport; GO:0008104 protein loc…	GO:0005622 intracellular anatomical structure; GO:0005634 nucleus; GO:0005654 nucleoplasm; GO:0005737 cytoplasm; GO:0005829 cytosol; GO:0031074 nucleocytoplasmic transport complex; GO:0031974 membrane-enclosed lumen; GO:0031981 nuclear lumen; GO:0032991 protein-containing complex; GO:0042272 nuclear RNA export factor complex; GO:0042565 RNA nuclear export complex; GO:0043226 organelle; GO:0043227…	GO:0000049 tRNA binding; GO:0003676 nucleic acid binding; GO:0003723 RNA binding; GO:0003729 mRNA binding; GO:0005049 nuclear export signal receptor activity; GO:0005215 transporter activity; GO:0005488 binding; GO:0005515 protein binding; GO:0019899 enzyme binding; GO:0031267 small GTPase binding; GO:0051020 GTPase binding; GO:0070883 pre-miRNA binding; GO:0097159 organic cyclic compound binding…			YU	KOG2020	Nuclear transport receptor CRM1/MSN5 (importin beta superfamily)	WP2338 miRNA biogenesis;WP2805 exRNA mechanism of action and biogenesis;WP5316 Primary ovarian insufficiency	https://www.wikipathways.org/instance/WP2338;https://www.wikipathways.org/instance/WP2805;https://www.wikipathways.org/instance/WP5316		R-HSA-203927 MicroRNA (miRNA) biogenesis;R-HSA-211000 Gene Silencing by RNA;R-HSA-74160 Gene expression (Transcription)	https://reactome.org/PathwayBrowser/#/R-HSA-203927;https://reactome.org/PathwayBrowser/#/R-HSA-211000;https://reactome.org/PathwayBrowser/#/R-HSA-74160
Q13200	26S proteasome non-ATPase regulatory subunit 2 OS=Homo sapiens OX=9606 GN=PSMD2 PE=1 SV=3	PSMD2	100.1	694	25	16	16	18	3.64e+08	plasma membrane	K03028	PSMD2; 26S proteasome regulatory subunit N1	hsa05017 Spinocerebellar ataxia; hsa05016 Huntington disease; hsa03050 Proteasome; hsa05169 Epstein-Barr virus infection; hsa05012 Parkinson disease; hsa05010 Alzheimer disease; hsa05022 Pathways of neurodegeneration - multiple diseases; hsa05014 Amyotrophic lateral sclerosis; hsa05020 Prion disease	GO:0000003 reproduction; GO:0001775 cell activation; GO:0002119 nematode larval development; GO:0002164 larval development; GO:0002252 immune effector process; GO:0002263 cell activation involved in immune response; GO:0002274 myeloid leukocyte activation; GO:0002275 myeloid cell activation involved in immune response; GO:0002283 neutrophil activation involved in immune response; GO:0002366 leuko…	GO:0000502 proteasome complex; GO:0005576 extracellular region; GO:0005622 intracellular anatomical structure; GO:0005634 nucleus; GO:0005654 nucleoplasm; GO:0005737 cytoplasm; GO:0005829 cytosol; GO:0005838 proteasome regulatory particle; GO:0008540 proteasome regulatory particle, base subcomplex; GO:0012505 endomembrane system; GO:0022624 proteasome accessory complex; GO:0030141 secretory granu…	GO:0005488 binding; GO:0008270 zinc ion binding; GO:0043167 ion binding; GO:0043169 cation binding; GO:0046872 metal ion binding; GO:0046914 transition metal ion binding;	PF17781; PF18051	PF17781 RPN1 N-terminal domain; PF18051 26S proteasome non-ATPase regulatory subunit RPN1 C-terminal	O	KOG2005	26S proteasome regulatory complex, subunit RPN1/PSMD2	WP183 Proteasome degradation;WP2059 Alzheimer 39 s disease and miRNA effects;WP231 TNF alpha signaling pathway;WP2359 Parkin ubiquitin proteasomal system pathway;WP5124 Alzheimer 39 s disease	https://www.wikipathways.org/instance/WP183;https://www.wikipathways.org/instance/WP2059;https://www.wikipathways.org/instance/WP231;https://www.wikipathways.org/instance/WP2359;https://www.wikipathways.org/instance/WP5124		R-HSA-109581 Apoptosis;R-HSA-1168372 Downstream signaling events of B Cell Receptor (BCR);R-HSA-1169091 Activation of NF-kappaB in B cells;R-HSA-1234174 Cellular response to hypoxia;R-HSA-1234176 Oxygen-dependent proline hydroxylation of Hypoxia-inducible Factor Alpha;R-HSA-1236974 ER-Phagosome pathway;R-HSA-1236975 Antigen processing-Cross presentation;R-HSA-1236978 Cross-presentation of soluble…
[truncated: 1,812 more rows]

## Sheet: DMSO-1_Peptides
Sequence	Modifications	# PSMs	Accession	Missed Cleavages	Theo. MH+ [Da]	Abundances	Charge	DeltaM [ppm]	RT [min]	Ions Score
NMGGPYGGGNYGPGGSGGSGGYGGR	1xOxidation [M2]	2	P22626	0	2205.9	2.77e+07	2	0.96	11.29	182
LNEDMACSVAGITSDANVLTNELR	1xCarbamidomethyl [C7]	2	P25789	0	2593.22	4.57e+07	2	-0.68	23.31	170
EKLCYVALDFEQEMATAASSSSLEK	1xCarbamidomethyl [C4]	2	P60709; Q6S8J3; P63261	1	2807.31	1.88e+08	2	0.76	23.16	159
DELILEGNDIELVSNSAALIQQATTVK		2	P32969	0	2884.51	3.76e+07	2	2.95	27.19	157
VIQGLYSGVTTVELDTLAAETAATLTTK		2	P23921	0	2866.53	1.85e+07	3	0.6	27.77	157
NMITGTSQADCAVLIVAAGVGEFEAGISK	1xCarbamidomethyl [C11]; 1xOxidation [M2]	1	Q05639; P68104; Q5VTE0	0	2925.43	4.88e+06	2	0.39	27.65	157
LVQDVANNTNEEAGDGTTTATVLAR		2	P10809	0	2560.25	3.44e+08	2	0.12	14.89	153
AIENIDTLTNLESLFLGK		2	Q15435	0	1991.07	3.29e+07	2	2.37	27.87	153
QVTITGSAASISLAQYLINVR		2	Q15366	0	2205.22	5.29e+07	2	1.96	25.42	153
DPDAGIDEAQVEQDAQALFQAGELK		2	P08758	0	2658.25	3.17e+07	2	1.48	25.35	151
GTITIQDTGIGMTQEELVSNLGTIAR		1	Q12931	0	2718.4	7.83e+06	2	-2.72	24.37	149
QIQAAYSILSEVQQAVSQGSSDSQILDLSNR		2	P09874	0	3335.67	1.81e+07	3	2.78	27.37	149
NVGCLQEALQLATSFAQLR	1xCarbamidomethyl [C4]	2	P49588	0	2119.1	4.88e+07	2	2.78	28	148
WSTDDVQINDISLQDYIAVK		2	P46782	0	2323.15	5.68e+07	2	-0.18	23.48	147
ELDLSNNCLGDAGILQLVESVR	1xCarbamidomethyl [C8]	2	P13489	0	2415.22	2.57e+07	2	-1.05	27.07	146
IYDDDFFQNLDGVANALDNVDAR		2	P22314	0	2600.19	8.61e+07	2	1.24	26.29	145
NMGGPYGGGNYGPGGSGGSGGYGGR		1	P22626	0	2189.91	4.06e+07	2	-0.91	12.49	145
AQDIEAGDGTTSVVIIAGSLLDSCTK	1xCarbamidomethyl [C24]	2	P50991	0	2621.3	2.74e+07	2	0.92	25.44	143
KPLVIIAEDVDGEALSTLVLNR		7	P10809	1	2365.33	4.87e+08	2	1.58	23.88	142
FADDTYTESYISTIGVDFK		1	P62820; Q9H0U4	0	2172	2.62e+07	2	2.96	22.7	142
GLGTDEDSLIEIICSR	1xCarbamidomethyl [C14]	2	A6NMY6; P07355	0	1777.86	4.74e+07	2	0.37	23.49	142
EVAAFAQFGSDLDAATQQLLSR		2	P25705	0	2338.17	1.17e+08	2	0.28	26.68	141
LLDFGSLSNLQVTQPTVGMNFK		2	P08708	0	2409.25	1.94e+08	2	3.78	24.96	141
LLDFGSLSNLQVTQPTVGMNFK	1xOxidation [M19]	2	P08708	0	2425.24	5.65e+07	2	3.64	23.61	141
ELEQVCNPIISGLYQGAGGPGPGGFGAQGPK	1xCarbamidomethyl [C6]	3	P0DMV8	0	3055.49	5.32e+08	2	1.12	22.53	140
VVDYSQFQESDDADEDYGR		1	Q9H1E3	0	2237.91	3.37e+07	2	0.61	14.93	139
YGINTTDIFQTVDLWEGK		1	P37802	0	2100.03	1.04e+08	2	0.1	25.95	139
NIQVDEANLLTWQGLIVPDNPPYDK		2	P68036	0	2852.45	4.10e+07	2	1.23	25.95	138
TDCSPIQFESAWALTNIASGTSEQTK	1xCarbamidomethyl [C3]	1	P52292	0	2842.32		2	-1.24	24.06	138
[truncated: 9,990 more rows]

## Sheet: DMSO-2_Proteins
Protein accession	Protein names	Gene name	MW [kDa]	Protein score	Sequence coverage (%)	Unique Peptides	Peptides	PSMs	Abundances	Subcellular localization	KEGG KO No.	KEGG Gene	KEGG pathway	Biological Process	Cellular Component	Molecular Function	Pfam ID	Domain description	KOG category	KOG NO.	KOG description	WikiPathways	externalDetailsURL	Is_TF	Reactome pathway	Reactome link	HallMark	msigdbURL
[truncated: 1,547 more rows]

[truncated: 3 more sheets: DMSO-2_Peptides, DMSO-3_Proteins, DMSO-3_Peptides]
