# Supplementary material for: Cleavage of CAD by caspase-3 determines the cancer cell fate during chemotherapy
Source: Nat Commun. 2025 May 30;16:5006. doi: 10.1038/s41467-025-60144-2 (PMC12123037; doi:10.1038/s41467-025-60144-2)
Supplement: Supplementary file 3 — Supplementary Data 2 [file 41467_2025_60144_MOESM3_ESM.xlsx]

## Sheet: RMY-186-1_Proteins
Protein accession	Protein names	Gene name	MW [kDa]	Protein score	Sequence coverage (%)	Unique Peptides	Peptides	PSMs	Abundances	Subcellular localization	KEGG KO No.	KEGG Gene	KEGG pathway	Biological Process	Cellular Component	Molecular Function	Pfam ID	Domain description	KOG category	KOG NO.	KOG description	WikiPathways	externalDetailsURL	Is_TF	Reactome pathway	Reactome link	HallMark	msigdbURL
P78527	DNA-dependent protein kinase catalytic subunit	PRKDC	468.8	6878	39	145	145	182	1.33e+10	cytoplasm	K06642	PRKDC; DNA-dependent protein kinase catalytic subunit [EC:2.7.11.1]	hsa03450 Non-homologous end-joining; hsa04110 Cell cycle	GO:0000003 reproduction; GO:0000075 cell cycle checkpoint signaling; GO:0000077 DNA damage checkpoint signaling; GO:0000278 mitotic cell cycle; GO:0000723 telomere maintenance; GO:0000724 double-strand break repair via homologous recombination; GO:0000725 recombinational repair; GO:0001756 somitogenesis; GO:0001775 cell activation; GO:0001817 regulation of cytokine production; GO:0001819 positive…	GO:0005622 intracellular anatomical structure; GO:0005634 nucleus; GO:0005654 nucleoplasm; GO:0005667 transcription regulator complex; GO:0005730 nucleolus; GO:0005737 cytoplasm; GO:0005829 cytosol; GO:0005958 DNA-dependent protein kinase-DNA ligase 4 complex; GO:0031974 membrane-enclosed lumen; GO:0031981 nuclear lumen; GO:0032991 protein-containing complex; GO:0032993 protein-DNA complex; GO:00…	GO:0003676 nucleic acid binding; GO:0003677 DNA binding; GO:0003690 double-stranded DNA binding; GO:0003824 catalytic activity; GO:0004672 protein kinase activity; GO:0004674 protein serine/threonine kinase activity; GO:0004677 DNA-dependent protein kinase activity; GO:0005488 binding; GO:0005515 protein binding; GO:0008134 transcription factor binding; GO:0016301 kinase activity; GO:0016740 tran…	PF08163	PF08163 DNA-dependent protein kinase catalytic subunit, CC3	L	KOG0891	DNA-dependent protein kinase	WP1530 miRNA regulation of DNA damage response;WP179 Cell cycle;WP2263 Androgen receptor network in prostate cancer;WP2446 Retinoblastoma gene in cancer;WP314 Fas ligand pathway and stress induction of heat shock proteins;WP3594 Circadian rhythm genes;WP3651 Pathways affected in adenoid cystic carcinoma;WP3878 ATM signaling in development and disease;WP3959 DNA IR double strand breaks and cellula…	https://www.wikipathways.org/instance/WP1530;https://www.wikipathways.org/instance/WP179;https://www.wikipathways.org/instance/WP2263;https://www.wikipathways.org/instance/WP2446;https://www.wikipathways.org/instance/WP314;https://www.wikipathways.org/instance/WP3594;https://www.wikipathways.org/instance/WP3651;https://www.wikipathways.org/instance/WP3878;https://www.wikipathways.org/instance/WP3…	Transcription factor	R-HSA-168249 Innate Immune System;R-HSA-168256 Immune System;R-HSA-1834941 STING mediated induction of host immune responses;R-HSA-1834949 Cytosolic sensors of pathogen-associated DNA ;R-HSA-3270619 IRF3-mediated induction of type I IFN;R-HSA-392499 Metabolism of proteins;R-HSA-5693532 DNA Double-Strand Break Repair;R-HSA-5693571 Nonhomologous End-Joining (NHEJ);R-HSA-597592 Post-translational pr…	https://reactome.org/PathwayBrowser/#/R-HSA-168249;https://reactome.org/PathwayBrowser/#/R-HSA-168256;https://reactome.org/PathwayBrowser/#/R-HSA-1834941;https://reactome.org/PathwayBrowser/#/R-HSA-1834949;https://reactome.org/PathwayBrowser/#/R-HSA-3270619;https://reactome.org/PathwayBrowser/#/R-HSA-392499;https://reactome.org/PathwayBrowser/#/R-HSA-5693532;https://reactome.org/PathwayBrowser/#/…	E2F TARGETS	https://www.gsea-msigdb.org/gsea/msigdb/human/geneset/HALLMARK_E2F_TARGETS
P27708	CAD protein	CAD	242.8	16514	72	114	114	360	1.78e+11	cytoplasm	K11540	CAD; carbamoyl-phosphate synthase / aspartate carbamoyltransferase / dihydroorotase [EC:6.3.5.5 2.1.3.2 3.5.2.3]	hsa00240 Pyrimidine metabolism; hsa01240 Biosynthesis of cofactors; hsa00250 Alanine, aspartate and glutamate metabolism; hsa01100 Metabolic pathways	GO:0000050 urea cycle; GO:0000052 citrulline metabolic process; GO:0002119 nematode larval development; GO:0002164 larval development; GO:0006082 organic acid metabolic process; GO:0006139 nucleobase-containing compound metabolic process; GO:0006206 pyrimidine nucleobase metabolic process; GO:0006207 'de novo' pyrimidine nucleobase biosynthetic process; GO:0006213 pyrimidine nucleoside metabolic …	GO:0005622 intracellular anatomical structure; GO:0005634 nucleus; GO:0005654 nucleoplasm; GO:0005737 cytoplasm; GO:0005739 mitochondrion; GO:0005829 cytosol; GO:0016363 nuclear matrix; GO:0030424 axon; GO:0031974 membrane-enclosed lumen; GO:0031981 nuclear lumen; GO:0032991 protein-containing complex; GO:0034399 nuclear periphery; GO:0036477 somatodendritic compartment; GO:0042995 cell projectio…	GO:0000166 nucleotide binding; GO:0001882 nucleoside binding; GO:0001884 pyrimidine nucleoside binding; GO:0002134 UTP binding; GO:0003824 catalytic activity; GO:0004070 aspartate carbamoyltransferase activity; GO:0004087 carbamoyl-phosphate synthase (ammonia) activity; GO:0004088 carbamoyl-phosphate synthase (glutamine-hydrolyzing) activity; GO:0004151 dihydroorotase activity; GO:0004672 protein…	PF00988; PF00117; PF02786; PF02787; PF02142; PF01979; PF02729; PF00185	PF00988 Carbamoyl-phosphate synthase small chain, CPSase domain; PF00117 Glutamine amidotransferase class-I; PF02786 Carbamoyl-phosphate synthase L chain, ATP binding domain; PF02787 Carbamoyl-phosphate synthetase large chain, oligomerisation domain; PF02142 MGS-like domain; PF01979 Amidohydrolase family; PF02729 Aspartate/ornithine carbamoyltransferase, carbamoyl-P binding domain; PF00185 Aspart…	R	KOG0370	Multifunctional pyrimidine synthesis protein CAD (includes carbamoyl-phophate synthetase, aspartate transcarbamylase, and glutamine amidotransferase)	WP2197 Endothelin pathways;WP3925 Amino acid metabolism;WP4225 Pyrimidine metabolism and related diseases	https://www.wikipathways.org/instance/WP2197;https://www.wikipathways.org/instance/WP3925;https://www.wikipathways.org/instance/WP4225		R-HSA-1430728 Metabolism;R-HSA-15869 Metabolism of nucleotides;R-HSA-500753 Pyrimidine biosynthesis;R-HSA-8956320 Nucleotide biosynthesis	https://reactome.org/PathwayBrowser/#/R-HSA-1430728;https://reactome.org/PathwayBrowser/#/R-HSA-15869;https://reactome.org/PathwayBrowser/#/R-HSA-500753;https://reactome.org/PathwayBrowser/#/R-HSA-8956320	MYC TARGETS V1	https://www.gsea-msigdb.org/gsea/msigdb/human/geneset/HALLMARK_MYC_TARGETS_V1
Q9UDY2	Tight junction protein ZO-2	TJP2	133.9	3058	61	55	56	81	6.19e+09	nucleus	K06098	TJP2; tight junction protein 2	hsa05110 Vibrio cholerae infection; hsa04530 Tight junction	GO:0000165 MAPK cascade; GO:0001654 eye development; GO:0001700 embryonic development via the syncytial blastoderm; GO:0001708 cell fate specification; GO:0001745 compound eye morphogenesis; GO:0001763 morphogenesis of a branching structure; GO:0001885 endothelial cell development; GO:0001932 regulation of protein phosphorylation; GO:0002009 morphogenesis of an epithelium; GO:0002064 epithelial c…	GO:0005622 intracellular anatomical structure; GO:0005634 nucleus; GO:0005654 nucleoplasm; GO:0005737 cytoplasm; GO:0005829 cytosol; GO:0005886 plasma membrane; GO:0005911 cell-cell junction; GO:0005912 adherens junction; GO:0005917 nephrocyte diaphragm; GO:0005921 gap junction; GO:0005923 bicellular tight junction; GO:0005938 cell cortex; GO:0009986 cell surface; GO:0016020 membrane; GO:0016323 …	GO:0003824 catalytic activity; GO:0004385 guanylate kinase activity; GO:0005488 binding; GO:0005515 protein binding; GO:0016301 kinase activity; GO:0016740 transferase activity; GO:0016772 transferase activity, transferring phosphorus-containing groups; GO:0016776 phosphotransferase activity, phosphate group as acceptor; GO:0019205 nucleobase-containing compound kinase activity; GO:0019899 enzyme…	PF00595; PF07653; PF00625	PF00595 PDZ domain; PF07653 Variant SH3 domain; PF00625 Guanylate kinase	T	KOG3580	Tight junction proteins	WP4905 1q21 1 copy number variation syndrome;WP5238 Cholestasis;WP5407 15q11q13 copy number variation	https://www.wikipathways.org/instance/WP4905;https://www.wikipathways.org/instance/WP5238;https://www.wikipathways.org/instance/WP5407		R-HSA-109581 Apoptosis;R-HSA-111465 Apoptotic cleavage of cellular proteins;R-HSA-162582 Signal Transduction;R-HSA-194315 Signaling by Rho GTPases;R-HSA-2028269 Signaling by Hippo;R-HSA-351906 Apoptotic cleavage of cell adhesion proteins;R-HSA-5357801 Programmed Cell Death;R-HSA-75153 Apoptotic execution phase;R-HSA-8980692 RHOA GTPase cycle;R-HSA-9012999 RHO GTPase cycle;R-HSA-9013026 RHOB GTPas…	https://reactome.org/PathwayBrowser/#/R-HSA-109581;https://reactome.org/PathwayBrowser/#/R-HSA-111465;https://reactome.org/PathwayBrowser/#/R-HSA-162582;https://reactome.org/PathwayBrowser/#/R-HSA-194315;https://reactome.org/PathwayBrowser/#/R-HSA-2028269;https://reactome.org/PathwayBrowser/#/R-HSA-351906;https://reactome.org/PathwayBrowser/#/R-HSA-5357801;https://reactome.org/PathwayBrowser/#/R-…
Q9Y5B9	FACT complex subunit SPT16	SUPT16H	119.8	2471	50	49	49	65	5.98e+09	nucleus	K25639			GO:0006139 nucleobase-containing compound metabolic process; GO:0006325 chromatin organization; GO:0006337 nucleosome disassembly; GO:0006351 DNA-templated transcription; GO:0006354 DNA-templated transcription elongation; GO:0006355 regulation of DNA-templated transcription; GO:0006357 regulation of transcription by RNA polymerase II; GO:0006366 transcription by RNA polymerase II; GO:0006368 tran…	GO:0005622 intracellular anatomical structure; GO:0005634 nucleus; GO:0005654 nucleoplasm; GO:0005694 chromosome; GO:0008023 transcription elongation factor complex; GO:0031974 membrane-enclosed lumen; GO:0031981 nuclear lumen; GO:0032991 protein-containing complex; GO:0035101 FACT complex; GO:0043226 organelle; GO:0043227 membrane-bounded organelle; GO:0043228 non-membrane-bounded organelle; GO:…	GO:0003682 chromatin binding; GO:0005488 binding; GO:0005515 protein binding; GO:0031491 nucleosome binding; GO:0042393 histone binding; GO:0044877 protein-containing complex binding;	PF14826; PF00557; PF08644; PF08512	PF14826 FACT complex subunit SPT16 N-terminal lobe domain; PF00557 Metallopeptidase family M24; PF08644 FACT complex subunit (SPT16/CDC68); PF08512 Histone chaperone Rttp106-like	E	KOG1189	Global transcriptional regulator, cell division control protein			Transcription factor	R-HSA-112382 Formation of RNA Pol II elongation complex ;R-HSA-162587 HIV Life Cycle;R-HSA-162599 Late Phase of HIV Life Cycle;R-HSA-162906 HIV Infection;R-HSA-1643685 Disease;R-HSA-167152 Formation of HIV elongation complex in the absence of HIV Tat;R-HSA-167169 HIV Transcription Elongation;R-HSA-167172 Transcription of the HIV genome;R-HSA-167200 Formation of HIV-1 elongation complex containing…	https://reactome.org/PathwayBrowser/#/R-HSA-112382;https://reactome.org/PathwayBrowser/#/R-HSA-162587;https://reactome.org/PathwayBrowser/#/R-HSA-162599;https://reactome.org/PathwayBrowser/#/R-HSA-162906;https://reactome.org/PathwayBrowser/#/R-HSA-1643685;https://reactome.org/PathwayBrowser/#/R-HSA-167152;https://reactome.org/PathwayBrowser/#/R-HSA-167169;https://reactome.org/PathwayBrowser/#/R-H…
Q92616	Stalled ribosome sensor GCN1	GCN1	292.5	2025	25	47	47	61	1.07e+09	plasma membrane				GO:0001932 regulation of protein phosphorylation; GO:0001934 positive regulation of protein phosphorylation; GO:0006355 regulation of DNA-templated transcription; GO:0006357 regulation of transcription by RNA polymerase II; GO:0006412 translation; GO:0006417 regulation of translation; GO:0006518 peptide metabolic process; GO:0006807 nitrogen compound metabolic process; GO:0006950 response to stre…	GO:0005622 intracellular anatomical structure; GO:0005737 cytoplasm; GO:0005829 cytosol; GO:0005840 ribosome; GO:0005844 polysome; GO:0022626 cytosolic ribosome; GO:0032991 protein-containing complex; GO:0043226 organelle; GO:0043228 non-membrane-bounded organelle; GO:0043229 intracellular organelle; GO:0043232 intracellular non-membrane-bounded organelle; GO:1990904 ribonucleoprotein complex;	GO:0003676 nucleic acid binding; GO:0003723 RNA binding; GO:0005488 binding; GO:0005515 protein binding; GO:0008135 translation factor activity, RNA binding; GO:0097159 organic cyclic compound binding; GO:1901363 heterocyclic compound binding;			J	KOG1242	Protein containing adaptin N-terminal region				R-HSA-2262752 Cellular responses to stress;R-HSA-8953897 Cellular responses to stimuli;R-HSA-9633012 Response of EIF2AK4 (GCN2) to amino acid deficiency;R-HSA-9711097 Cellular response to starvation	https://reactome.org/PathwayBrowser/#/R-HSA-2262752;https://reactome.org/PathwayBrowser/#/R-HSA-8953897;https://reactome.org/PathwayBrowser/#/R-HSA-9633012;https://reactome.org/PathwayBrowser/#/R-HSA-9711097
O75533	Splicing factor 3B subunit 1	SF3B1	145.7	2681	49	47	47	69	4.35e+09	plasma membrane	K12828	SF3B1; splicing factor 3B subunit 1	hsa03040 Spliceosome	GO:0000245 spliceosomal complex assembly; GO:0000375 RNA splicing, via transesterification reactions; GO:0000377 RNA splicing, via transesterification reactions with bulged adenosine as nucleophile; GO:0000398 mRNA splicing, via spliceosome; GO:0001701 in utero embryonic development; GO:0001824 blastocyst development; GO:0001825 blastocyst formation; GO:0003002 regionalization; GO:0006139 nucleob…	GO:0000785 chromatin; GO:0005622 intracellular anatomical structure; GO:0005634 nucleus; GO:0005654 nucleoplasm; GO:0005681 spliceosomal complex; GO:0005684 U2-type spliceosomal complex; GO:0005686 U2 snRNP; GO:0005689 U12-type spliceosomal complex; GO:0005694 chromosome; GO:0016363 nuclear matrix; GO:0016604 nuclear body; GO:0016607 nuclear speck; GO:0030532 small nuclear ribonucleoprotein compl…	GO:0003676 nucleic acid binding; GO:0003682 chromatin binding; GO:0003723 RNA binding; GO:0003729 mRNA binding; GO:0005488 binding; GO:0097159 organic cyclic compound binding; GO:1901363 heterocyclic compound binding;	PF08920	PF08920 Splicing factor 3B subunit 1	A	KOG0213	Splicing factor 3b, subunit 1	WP411 mRNA processing;WP4932 7q11 23 copy number variation syndrome;WP5352 10q11 21q11 23 copy number variation syndrome	https://www.wikipathways.org/instance/WP411;https://www.wikipathways.org/instance/WP4932;https://www.wikipathways.org/instance/WP5352		R-HSA-212165 Epigenetic regulation of gene expression;R-HSA-5250913 Positive epigenetic regulation of rRNA expression;R-HSA-5250924 B-WICH complex positively regulates rRNA expression;R-HSA-72163 mRNA Splicing - Major Pathway;R-HSA-72165 mRNA Splicing - Minor Pathway;R-HSA-72172 mRNA Splicing;R-HSA-72203 Processing of Capped Intron-Containing Pre-mRNA;R-HSA-74160 Gene expression (Transcription);R…	https://reactome.org/PathwayBrowser/#/R-HSA-212165;https://reactome.org/PathwayBrowser/#/R-HSA-5250913;https://reactome.org/PathwayBrowser/#/R-HSA-5250924;https://reactome.org/PathwayBrowser/#/R-HSA-72163;https://reactome.org/PathwayBrowser/#/R-HSA-72165;https://reactome.org/PathwayBrowser/#/R-HSA-72172;https://reactome.org/PathwayBrowser/#/R-HSA-72203;https://reactome.org/PathwayBrowser/#/R-HSA-…
Q9BXW9	Fanconi anemia group D2 protein	FANCD2	164	2345	37	43	43	63	6.73e+09	nucleus	K10891	FANCD2; fanconi anemia group D2 protein	hsa03460 Fanconi anemia pathway	GO:0000003 reproduction; GO:0000075 cell cycle checkpoint signaling; GO:0000077 DNA damage checkpoint signaling; GO:0000278 mitotic cell cycle; GO:0000280 nuclear division; GO:0002682 regulation of immune system process; GO:0002694 regulation of leukocyte activation; GO:0006139 nucleobase-containing compound metabolic process; GO:0006259 DNA metabolic process; GO:0006281 DNA repair; GO:0006355 re…	GO:0000793 condensed chromosome; GO:0005622 intracellular anatomical structure; GO:0005634 nucleus; GO:0005654 nucleoplasm; GO:0005694 chromosome; GO:0005730 nucleolus; GO:0005737 cytoplasm; GO:0005829 cytosol; GO:0016604 nuclear body; GO:0031974 membrane-enclosed lumen; GO:0031981 nuclear lumen; GO:0043226 organelle; GO:0043227 membrane-bounded organelle; GO:0043228 non-membrane-bounded organell…	GO:0005488 binding; GO:0005515 protein binding; GO:0019899 enzyme binding; GO:0070182 DNA polymerase binding;			S	KOG4712	Uncharacterized conserved protein	WP1530 miRNA regulation of DNA damage response;WP2516 ATM signaling pathway;WP3959 DNA IR double strand breaks and cellular response via ATM;WP4016 DNA IR damage and cellular response via ATR;WP4942 15q13 3 copy number variation syndrome;WP4946 DNA repair pathways full network;WP5407 15q11q13 copy number variation;WP707 DNA damage response	https://www.wikipathways.org/instance/WP1530;https://www.wikipathways.org/instance/WP2516;https://www.wikipathways.org/instance/WP3959;https://www.wikipathways.org/instance/WP4016;https://www.wikipathways.org/instance/WP4942;https://www.wikipathways.org/instance/WP4946;https://www.wikipathways.org/instance/WP5407;https://www.wikipathways.org/instance/WP707	Transcription factor	R-HSA-212436 Generic Transcription Pathway;R-HSA-3700989 Transcriptional Regulation by TP53;R-HSA-6783310 Fanconi Anemia Pathway;R-HSA-6796648 TP53 Regulates Transcription of DNA Repair Genes;R-HSA-73857 RNA Polymerase II Transcription;R-HSA-73894 DNA Repair;R-HSA-74160 Gene expression (Transcription)	https://reactome.org/PathwayBrowser/#/R-HSA-212436;https://reactome.org/PathwayBrowser/#/R-HSA-3700989;https://reactome.org/PathwayBrowser/#/R-HSA-6783310;https://reactome.org/PathwayBrowser/#/R-HSA-6796648;https://reactome.org/PathwayBrowser/#/R-HSA-73857;https://reactome.org/PathwayBrowser/#/R-HSA-73894;https://reactome.org/PathwayBrowser/#/R-HSA-74160
Q07157	Tight junction protein ZO-1	TJP1	195.3	1970	31	41	42	53	2.04e+09	nucleus	K05701	TJP1; tight junction protein 1	hsa05120 Epithelial cell signaling in Helicobacter pylori infection; hsa04520 Adherens junction; hsa05130 Pathogenic Escherichia coli infection; hsa04540 Gap junction; hsa05110 Vibrio cholerae infection; hsa04530 Tight junction	GO:0000165 MAPK cascade; GO:0001654 eye development; GO:0001700 embryonic development via the syncytial blastoderm; GO:0001701 in utero embryonic development; GO:0001708 cell fate specification; GO:0001745 compound eye morphogenesis; GO:0001763 morphogenesis of a branching structure; GO:0001824 blastocyst development; GO:0001825 blastocyst formation; GO:0001885 endothelial cell development; GO:00…	GO:0005622 intracellular anatomical structure; GO:0005634 nucleus; GO:0005654 nucleoplasm; GO:0005737 cytoplasm; GO:0005829 cytosol; GO:0005886 plasma membrane; GO:0005911 cell-cell junction; GO:0005912 adherens junction; GO:0005917 nephrocyte diaphragm; GO:0005923 bicellular tight junction; GO:0005938 cell cortex; GO:0009986 cell surface; GO:0014704 intercalated disc; GO:0016020 membrane; GO:001…	GO:0003824 catalytic activity; GO:0004385 guanylate kinase activity; GO:0005488 binding; GO:0005515 protein binding; GO:0016301 kinase activity; GO:0016740 transferase activity; GO:0016772 transferase activity, transferring phosphorus-containing groups; GO:0016776 phosphotransferase activity, phosphate group as acceptor; GO:0019205 nucleobase-containing compound kinase activity; GO:0019899 enzyme…	PF00595; PF07653; PF00625	PF00595 PDZ domain; PF07653 Variant SH3 domain; PF00625 Guanylate kinase	T	KOG3580	Tight junction proteins	WP4239 Epithelial to mesenchymal transition in colorectal cancer;WP4560 MFAP5 effect on permeability and motility of endothelial cells via cytoskeleton rearrangement;WP4659 Gastrin signaling pathway;WP4875 Disruption of postsynaptic signaling by CNV;WP4905 1q21 1 copy number variation syndrome;WP5322 CKAP4 signaling pathway map;WP5407 15q11q13 copy number variation	https://www.wikipathways.org/instance/WP4239;https://www.wikipathways.org/instance/WP4560;https://www.wikipathways.org/instance/WP4659;https://www.wikipathways.org/instance/WP4875;https://www.wikipathways.org/instance/WP4905;https://www.wikipathways.org/instance/WP5322;https://www.wikipathways.org/instance/WP5407		R-HSA-109581 Apoptosis;R-HSA-111465 Apoptotic cleavage of cellular proteins;R-HSA-157858 Gap junction trafficking and regulation;R-HSA-162582 Signal Transduction;R-HSA-1643685 Disease;R-HSA-191650 Regulation of gap junction activity;R-HSA-199991 Membrane Trafficking;R-HSA-2028269 Signaling by Hippo;R-HSA-212436 Generic Transcription Pathway;R-HSA-351906 Apoptotic cleavage of cell adhesion protein…	https://reactome.org/PathwayBrowser/#/R-HSA-109581;https://reactome.org/PathwayBrowser/#/R-HSA-111465;https://reactome.org/PathwayBrowser/#/R-HSA-157858;https://reactome.org/PathwayBrowser/#/R-HSA-162582;https://reactome.org/PathwayBrowser/#/R-HSA-1643685;https://reactome.org/PathwayBrowser/#/R-HSA-191650;https://reactome.org/PathwayBrowser/#/R-HSA-199991;https://reactome.org/PathwayBrowser/#/R-H…	TGF BETA SIGNALING;APICAL JUNCTION;UV RESPONSE DN	https://www.gsea-msigdb.org/gsea/msigdb/human/geneset/HALLMARK_TGF_BETA_SIGNALING;https://www.gsea-msigdb.org/gsea/msigdb/human/geneset/HALLMARK_APICAL_JUNCTION;https://www.gsea-msigdb.org/gsea/msigdb/human/geneset/HALLMARK_UV_RESPONSE_DN
P27816	Microtubule-associated protein 4	MAP4	120.9	2349	50	39	39	60	1.51e+10	nucleus	K10431			GO:0000226 microtubule cytoskeleton organization; GO:0000278 mitotic cell cycle; GO:0006996 organelle organization; GO:0007010 cytoskeleton organization; GO:0007017 microtubule-based process; GO:0007018 microtubule-based movement; GO:0007049 cell cycle; GO:0007051 spindle organization; GO:0007052 mitotic spindle organization; GO:0007163 establishment or maintenance of cell polarity; GO:0007275 mu…	GO:0005622 intracellular anatomical structure; GO:0005737 cytoplasm; GO:0005819 spindle; GO:0005829 cytosol; GO:0005856 cytoskeleton; GO:0005875 microtubule associated complex; GO:0005886 plasma membrane; GO:0005929 cilium; GO:0005930 axoneme; GO:0014069 postsynaptic density; GO:0015630 microtubule cytoskeleton; GO:0016020 membrane; GO:0030424 axon; GO:0032279 asymmetric synapse; GO:0032838 plasm…	GO:0005198 structural molecule activity; GO:0005488 binding; GO:0005515 protein binding; GO:0008017 microtubule binding; GO:0008092 cytoskeletal protein binding; GO:0015631 tubulin binding;			Z	KOG2418	Microtubule-associated protein TAU	WP4148 Splicing factor NOVA regulated synaptic proteins;WP5224 2q37 copy number variation syndrome	https://www.wikipathways.org/instance/WP4148;https://www.wikipathways.org/instance/WP5224
O15084	Serine/threonine-protein phosphatase 6 regulatory ankyrin repeat subunit A	ANKRD28	112.9	3159	52	37	38	73	6.41e+09	cytoplasm	K15502			GO:0006810 transport; GO:0006888 endoplasmic reticulum to Golgi vesicle-mediated transport; GO:0006900 vesicle budding from membrane; GO:0006901 vesicle coating; GO:0006903 vesicle targeting; GO:0006996 organelle organization; GO:0009987 cellular process; GO:0016043 cellular component organization; GO:0016050 vesicle organization; GO:0016192 vesicle-mediated transport; GO:0022607 cellular compone…	GO:0005622 intracellular anatomical structure; GO:0005634 nucleus; GO:0005654 nucleoplasm; GO:0005737 cytoplasm; GO:0005829 cytosol; GO:0031974 membrane-enclosed lumen; GO:0031981 nuclear lumen; GO:0043226 organelle; GO:0043227 membrane-bounded organelle; GO:0043229 intracellular organelle; GO:0043231 intracellular membrane-bounded organelle; GO:0043233 organelle lumen; GO:0070013 intracellular o…				R	KOG0504	FOG: Ankyrin repeat				R-HSA-157579 Telomere Maintenance;R-HSA-1640170 Cell Cycle;R-HSA-171319 Telomere Extension By Telomerase;R-HSA-180786 Extension of Telomeres;R-HSA-199977 ER to Golgi Anterograde Transport;R-HSA-199991 Membrane Trafficking;R-HSA-204005 COPII-mediated vesicle transport;R-HSA-392499 Metabolism of proteins;R-HSA-446203 Asparagine N-linked glycosylation;R-HSA-5653656 Vesicle-mediated transport;R-HSA-5…	https://reactome.org/PathwayBrowser/#/R-HSA-157579;https://reactome.org/PathwayBrowser/#/R-HSA-1640170;https://reactome.org/PathwayBrowser/#/R-HSA-171319;https://reactome.org/PathwayBrowser/#/R-HSA-180786;https://reactome.org/PathwayBrowser/#/R-HSA-199977;https://reactome.org/PathwayBrowser/#/R-HSA-199991;https://reactome.org/PathwayBrowser/#/R-HSA-204005;https://reactome.org/PathwayBrowser/#/R-H…
Q15393	Splicing factor 3B subunit 3	SF3B3	135.5	1861	38	34	34	43	2.32e+09	plasma membrane	K12830	SF3B3; splicing factor 3B subunit 3	hsa03040 Spliceosome	GO:0000375 RNA splicing, via transesterification reactions; GO:0000377 RNA splicing, via transesterification reactions with bulged adenosine as nucleophile; GO:0000398 mRNA splicing, via spliceosome; GO:0006139 nucleobase-containing compound metabolic process; GO:0006396 RNA processing; GO:0006397 mRNA processing; GO:0006725 cellular aromatic compound metabolic process; GO:0006807 nitrogen compou…	GO:0005622 intracellular anatomical structure; GO:0005634 nucleus; GO:0005654 nucleoplasm; GO:0005681 spliceosomal complex; GO:0005684 U2-type spliceosomal complex; GO:0005686 U2 snRNP; GO:0005689 U12-type spliceosomal complex; GO:0005730 nucleolus; GO:0030532 small nuclear ribonucleoprotein complex; GO:0031974 membrane-enclosed lumen; GO:0031981 nuclear lumen; GO:0032991 protein-containing compl…	GO:0003676 nucleic acid binding; GO:0003723 RNA binding; GO:0005488 binding; GO:0044877 protein-containing complex binding; GO:0097159 organic cyclic compound binding; GO:1901363 heterocyclic compound binding;	PF10433	PF10433 Mono-functional DNA-alkylating methyl methanesulfonate N-term	A	KOG1898	Splicing factor 3b, subunit 3	WP411 mRNA processing	https://www.wikipathways.org/instance/WP411		R-HSA-72163 mRNA Splicing - Major Pathway;R-HSA-72165 mRNA Splicing - Minor Pathway;R-HSA-72172 mRNA Splicing;R-HSA-72203 Processing of Capped Intron-Containing Pre-mRNA;R-HSA-8953854 Metabolism of RNA	https://reactome.org/PathwayBrowser/#/R-HSA-72163;https://reactome.org/PathwayBrowser/#/R-HSA-72165;https://reactome.org/PathwayBrowser/#/R-HSA-72172;https://reactome.org/PathwayBrowser/#/R-HSA-72203;https://reactome.org/PathwayBrowser/#/R-HSA-8953854	MYC TARGETS V1	https://www.gsea-msigdb.org/gsea/msigdb/human/geneset/HALLMARK_MYC_TARGETS_V1
Q9BXP5	Serrate RNA effector molecule homolog	SRRT	100.6	1532	38	34	34	47	4.63e+09	nucleus	K27103			GO:0000375 RNA splicing, via transesterification reactions; GO:0000377 RNA splicing, via transesterification reactions with bulged adenosine as nucleophile; GO:0000398 mRNA splicing, via spliceosome; GO:0006139 nucleobase-containing compound metabolic process; GO:0006351 DNA-templated transcription; GO:0006355 regulation of DNA-templated transcription; GO:0006366 transcription by RNA polymerase I…	GO:0005622 intracellular anatomical structure; GO:0005634 nucleus; GO:0005654 nucleoplasm; GO:0005737 cytoplasm; GO:0031974 membrane-enclosed lumen; GO:0031981 nuclear lumen; GO:0032991 protein-containing complex; GO:0043226 organelle; GO:0043227 membrane-bounded organelle; GO:0043229 intracellular organelle; GO:0043231 intracellular membrane-bounded organelle; GO:0043233 organelle lumen; GO:0070…	GO:0003676 nucleic acid binding; GO:0003677 DNA binding; GO:0005488 binding; GO:0005515 protein binding; GO:0097159 organic cyclic compound binding; GO:1901363 heterocyclic compound binding;	PF12066	PF12066 SERRATE/Ars2, N-terminal domain	R	KOG2295	C2H2 Zn-finger protein				R-HSA-6807505 RNA polymerase II transcribes snRNA genes;R-HSA-72163 mRNA Splicing - Major Pathway;R-HSA-72172 mRNA Splicing;R-HSA-72203 Processing of Capped Intron-Containing Pre-mRNA;R-HSA-73857 RNA Polymerase II Transcription;R-HSA-74160 Gene expression (Transcription);R-HSA-8953854 Metabolism of RNA	https://reactome.org/PathwayBrowser/#/R-HSA-6807505;https://reactome.org/PathwayBrowser/#/R-HSA-72163;https://reactome.org/PathwayBrowser/#/R-HSA-72172;https://reactome.org/PathwayBrowser/#/R-HSA-72203;https://reactome.org/PathwayBrowser/#/R-HSA-73857;https://reactome.org/PathwayBrowser/#/R-HSA-74160;https://reactome.org/PathwayBrowser/#/R-HSA-8953854
Q08945	FACT complex subunit SSRP1	SSRP1	81	1891	53	33	33	47	9.14e+09	nucleus	K09272			GO:0000003 reproduction; GO:0001932 regulation of protein phosphorylation; GO:0001933 negative regulation of protein phosphorylation; GO:0002064 epithelial cell development; GO:0002065 columnar/cuboidal epithelial cell differentiation; GO:0002066 columnar/cuboidal epithelial cell development; GO:0003006 developmental process involved in reproduction; GO:0006139 nucleobase-containing compound meta…	GO:0005622 intracellular anatomical structure; GO:0005634 nucleus; GO:0005654 nucleoplasm; GO:0005730 nucleolus; GO:0008023 transcription elongation factor complex; GO:0031974 membrane-enclosed lumen; GO:0031981 nuclear lumen; GO:0032991 protein-containing complex; GO:0035101 FACT complex; GO:0043226 organelle; GO:0043227 membrane-bounded organelle; GO:0043228 non-membrane-bounded organelle; GO:0…	GO:0000981 DNA-binding transcription factor activity, RNA polymerase II-specific; GO:0003676 nucleic acid binding; GO:0003677 DNA binding; GO:0003682 chromatin binding; GO:0003700 DNA-binding transcription factor activity; GO:0005488 binding; GO:0005515 protein binding; GO:0031490 chromatin DNA binding; GO:0031491 nucleosome binding; GO:0031492 nucleosomal DNA binding; GO:0043621 protein self-ass…	PF17292; PF03531; PF08512; PF00505	PF17292 POB3-like N-terminal PH domain; PF03531 Structure-specific recognition protein (SSRP1); PF08512 Histone chaperone Rttp106-like; PF00505 HMG (high mobility group) box	KLB	KOG0526	Nucleosome-binding factor SPN, POB3 subunit			Transcription factor	R-HSA-112382 Formation of RNA Pol II elongation complex ;R-HSA-162587 HIV Life Cycle;R-HSA-162599 Late Phase of HIV Life Cycle;R-HSA-162906 HIV Infection;R-HSA-1643685 Disease;R-HSA-167152 Formation of HIV elongation complex in the absence of HIV Tat;R-HSA-167169 HIV Transcription Elongation;R-HSA-167172 Transcription of the HIV genome;R-HSA-167200 Formation of HIV-1 elongation complex containing…	https://reactome.org/PathwayBrowser/#/R-HSA-112382;https://reactome.org/PathwayBrowser/#/R-HSA-162587;https://reactome.org/PathwayBrowser/#/R-HSA-162599;https://reactome.org/PathwayBrowser/#/R-HSA-162906;https://reactome.org/PathwayBrowser/#/R-HSA-1643685;https://reactome.org/PathwayBrowser/#/R-HSA-167152;https://reactome.org/PathwayBrowser/#/R-HSA-167169;https://reactome.org/PathwayBrowser/#/R-H…	DNA REPAIR;E2F TARGETS	https://www.gsea-msigdb.org/gsea/msigdb/human/geneset/HALLMARK_DNA_REPAIR;https://www.gsea-msigdb.org/gsea/msigdb/human/geneset/HALLMARK_E2F_TARGETS
Q7L2E3	ATP-dependent RNA helicase DHX30	DHX30	133.9	970	35	32	32	34	6.94e+08	nucleus	K13185			GO:0000027 ribosomal large subunit assembly; GO:0006139 nucleobase-containing compound metabolic process; GO:0006396 RNA processing; GO:0006725 cellular aromatic compound metabolic process; GO:0006807 nitrogen compound metabolic process; GO:0006996 organelle organization; GO:0008152 metabolic process; GO:0009987 cellular process; GO:0010467 gene expression; GO:0016043 cellular component organizat…	GO:0005622 intracellular anatomical structure; GO:0005737 cytoplasm; GO:0005739 mitochondrion; GO:0005759 mitochondrial matrix; GO:0005829 cytosol; GO:0009295 nucleoid; GO:0031974 membrane-enclosed lumen; GO:0032991 protein-containing complex; GO:0035770 ribonucleoprotein granule; GO:0042645 mitochondrial nucleoid; GO:0043226 organelle; GO:0043227 membrane-bounded organelle; GO:0043228 non-membra…	GO:0003676 nucleic acid binding; GO:0003682 chromatin binding; GO:0003723 RNA binding; GO:0003724 RNA helicase activity; GO:0003725 double-stranded RNA binding; GO:0003824 catalytic activity; GO:0004386 helicase activity; GO:0005488 binding; GO:0008186 ATP-dependent activity, acting on RNA; GO:0016462 pyrophosphatase activity; GO:0016787 hydrolase activity; GO:0016817 hydrolase activity, acting o…	PF00270; PF00271; PF04408; PF07717	PF00270 DEAD/DEAH box helicase; PF00271 Helicase conserved C-terminal domain; PF04408 Helicase associated domain (HA2); PF07717 Oligonucleotide/oligosaccharide-binding (OB)-fold	A	KOG0920	ATP-dependent RNA helicase A
P49327	Fatty acid synthase	FASN	273.3	1178	19	32	32	36	8.97e+08	cytoplasm	K00665	FASN; fatty acid synthase, animal type [EC:2.3.1.85]	hsa04936 Alcoholic liver disease; hsa00061 Fatty acid biosynthesis; hsa04910 Insulin signaling pathway; hsa01212 Fatty acid metabolism; hsa04152 AMPK signaling pathway; hsa01100 Metabolic pathways	GO:0001885 endothelial cell development; GO:0002064 epithelial cell development; GO:0002376 immune system process; GO:0002520 immune system development; GO:0002521 leukocyte differentiation; GO:0002573 myeloid leukocyte differentiation; GO:0003158 endothelium development; GO:0005975 carbohydrate metabolic process; GO:0005976 polysaccharide metabolic process; GO:0005977 glycogen metabolic process;…	GO:0005622 intracellular anatomical structure; GO:0005737 cytoplasm; GO:0005794 Golgi apparatus; GO:0005829 cytosol; GO:0005886 plasma membrane; GO:0012505 endomembrane system; GO:0016020 membrane; GO:0042587 glycogen granule; GO:0043226 organelle; GO:0043227 membrane-bounded organelle; GO:0043229 intracellular organelle; GO:0043231 intracellular membrane-bounded organelle; GO:0071944 cell periph…	GO:0000166 nucleotide binding; GO:0003676 nucleic acid binding; GO:0003677 DNA binding; GO:0003697 single-stranded DNA binding; GO:0003824 catalytic activity; GO:0004312 fatty acid synthase activity; GO:0005488 binding; GO:0005515 protein binding; GO:0016740 transferase activity; GO:0016746 acyltransferase activity; GO:0016747 acyltransferase activity, transferring groups other than amino-acyl gr…	PF00109; PF02801; PF00698; PF14765; PF08242; PF00107; PF00550; PF00975	PF00109 Beta-ketoacyl synthase, N-terminal domain; PF02801 Beta-ketoacyl synthase, C-terminal domain; PF00698 Acyl transferase domain; PF14765 Polyketide synthase dehydratase; PF08242 Methyltransferase domain; PF00107 Zinc-binding dehydrogenase; PF00550 Phosphopantetheine attachment site; PF00975 Thioesterase domain	I	KOG1202	Animal-type fatty acid synthase and related proteins	WP1403 AMP activated protein kinase signaling;WP1982 Sterol regulatory element binding proteins SREBP signaling;WP2011 SREBF and miR33 in cholesterol and lipid homeostasis;WP2874 Liver X receptor pathway;WP2882 Nuclear receptors meta pathway;WP357 Fatty acid biosynthesis;WP3915 Angiopoietin like protein 8 regulatory pathway;WP3965 Lipid metabolism pathway;WP4018 Clear cell renal cell carcinoma pa…	https://www.wikipathways.org/instance/WP1403;https://www.wikipathways.org/instance/WP1982;https://www.wikipathways.org/instance/WP2011;https://www.wikipathways.org/instance/WP2874;https://www.wikipathways.org/instance/WP2882;https://www.wikipathways.org/instance/WP357;https://www.wikipathways.org/instance/WP3915;https://www.wikipathways.org/instance/WP3965;https://www.wikipathways.org/instance/WP…		R-HSA-1430728 Metabolism;R-HSA-162582 Signal Transduction;R-HSA-163685 Integration of energy metabolism;R-HSA-163765 ChREBP activates metabolic gene expression;R-HSA-1655829 Regulation of cholesterol biosynthesis by SREBP (SREBF);R-HSA-196849 Metabolism of water-soluble vitamins and cofactors;R-HSA-196854 Metabolism of vitamins and cofactors;R-HSA-199220 Vitamin B5 (pantothenate) metabolism;R-HSA…	https://reactome.org/PathwayBrowser/#/R-HSA-1430728;https://reactome.org/PathwayBrowser/#/R-HSA-162582;https://reactome.org/PathwayBrowser/#/R-HSA-163685;https://reactome.org/PathwayBrowser/#/R-HSA-163765;https://reactome.org/PathwayBrowser/#/R-HSA-1655829;https://reactome.org/PathwayBrowser/#/R-HSA-196849;https://reactome.org/PathwayBrowser/#/R-HSA-196854;https://reactome.org/PathwayBrowser/#/R-…	CHOLESTEROL HOMEOSTASIS;ESTROGEN RESPONSE EARLY;FATTY ACID METABOLISM	https://www.gsea-msigdb.org/gsea/msigdb/human/geneset/HALLMARK_CHOLESTEROL_HOMEOSTASIS;https://www.gsea-msigdb.org/gsea/msigdb/human/geneset/HALLMARK_ESTROGEN_RESPONSE_EARLY;https://www.gsea-msigdb.org/gsea/msigdb/human/geneset/HALLMARK_FATTY_ACID_METABOLISM
O00267	Transcription elongation factor SPT5	SUPT5H	120.9	1593	42	31	31	40	1.36e+09	nucleus	K15172	SUPT5H; transcription elongation factor SPT5	hsa03250 Viral life cycle - HIV-1	GO:0000122 negative regulation of transcription by RNA polymerase II; GO:0001764 neuron migration; GO:0001959 regulation of cytokine-mediated signaling pathway; GO:0001961 positive regulation of cytokine-mediated signaling pathway; GO:0002376 immune system process; GO:0002520 immune system development; GO:0002682 regulation of immune system process; GO:0002684 positive regulation of immune system…	GO:0005622 intracellular anatomical structure; GO:0005634 nucleus; GO:0005654 nucleoplasm; GO:0005694 chromosome; GO:0005700 polytene chromosome; GO:0005703 polytene chromosome puff; GO:0005705 polytene chromosome interband; GO:0008023 transcription elongation factor complex; GO:0031974 membrane-enclosed lumen; GO:0031981 nuclear lumen; GO:0032044 DSIF complex; GO:0032991 protein-containing compl…	GO:0003676 nucleic acid binding; GO:0003677 DNA binding; GO:0003682 chromatin binding; GO:0003723 RNA binding; GO:0003729 mRNA binding; GO:0005488 binding; GO:0005515 protein binding; GO:0019899 enzyme binding; GO:0046982 protein heterodimerization activity; GO:0046983 protein dimerization activity; GO:0097159 organic cyclic compound binding; GO:1901363 heterocyclic compound binding;	PF11942	PF11942 Spt5 transcription elongation factor, acidic N-terminal	K	KOG1999	RNA polymerase II transcription elongation factor DSIF/SUPT5H/SPT5	WP3414 Initiation of transcription and translation elongation at the HIV 1 LTR;WP411 mRNA processing;WP5366 NF1 copy number variation syndrome	https://www.wikipathways.org/instance/WP3414;https://www.wikipathways.org/instance/WP411;https://www.wikipathways.org/instance/WP5366	Transcription factor	R-HSA-112382 Formation of RNA Pol II elongation complex ;R-HSA-113418 Formation of the Early Elongation Complex;R-HSA-162587 HIV Life Cycle;R-HSA-162599 Late Phase of HIV Life Cycle;R-HSA-162906 HIV Infection;R-HSA-1643685 Disease;R-HSA-167152 Formation of HIV elongation complex in the absence of HIV Tat;R-HSA-167158 Formation of the HIV-1 Early Elongation Complex;R-HSA-167160 RNA Pol II CTD phos…	https://reactome.org/PathwayBrowser/#/R-HSA-112382;https://reactome.org/PathwayBrowser/#/R-HSA-113418;https://reactome.org/PathwayBrowser/#/R-HSA-162587;https://reactome.org/PathwayBrowser/#/R-HSA-162599;https://reactome.org/PathwayBrowser/#/R-HSA-162906;https://reactome.org/PathwayBrowser/#/R-HSA-1643685;https://reactome.org/PathwayBrowser/#/R-HSA-167152;https://reactome.org/PathwayBrowser/#/R-H…	DNA REPAIR	https://www.gsea-msigdb.org/gsea/msigdb/human/geneset/HALLMARK_DNA_REPAIR
Q13435	Splicing factor 3B subunit 2	SF3B2	100.2	1500	40	31	31	44	2.89e+09	nucleus	K12829	SF3B2; splicing factor 3B subunit 2	hsa03040 Spliceosome	GO:0000375 RNA splicing, via transesterification reactions; GO:0000377 RNA splicing, via transesterification reactions with bulged adenosine as nucleophile; GO:0000398 mRNA splicing, via spliceosome; GO:0006139 nucleobase-containing compound metabolic process; GO:0006396 RNA processing; GO:0006397 mRNA processing; GO:0006725 cellular aromatic compound metabolic process; GO:0006807 nitrogen compou…	GO:0005622 intracellular anatomical structure; GO:0005634 nucleus; GO:0005654 nucleoplasm; GO:0005681 spliceosomal complex; GO:0005684 U2-type spliceosomal complex; GO:0005686 U2 snRNP; GO:0005689 U12-type spliceosomal complex; GO:0016604 nuclear body; GO:0016607 nuclear speck; GO:0030532 small nuclear ribonucleoprotein complex; GO:0031974 membrane-enclosed lumen; GO:0031981 nuclear lumen; GO:003…	GO:0003676 nucleic acid binding; GO:0003723 RNA binding; GO:0005488 binding; GO:0005515 protein binding; GO:0097159 organic cyclic compound binding; GO:1901363 heterocyclic compound binding;	PF02037	PF02037 SAP domain	A	KOG2330	Splicing factor 3b, subunit 2	WP411 mRNA processing	https://www.wikipathways.org/instance/WP411		R-HSA-72163 mRNA Splicing - Major Pathway;R-HSA-72165 mRNA Splicing - Minor Pathway;R-HSA-72172 mRNA Splicing;R-HSA-72203 Processing of Capped Intron-Containing Pre-mRNA;R-HSA-8953854 Metabolism of RNA	https://reactome.org/PathwayBrowser/#/R-HSA-72163;https://reactome.org/PathwayBrowser/#/R-HSA-72165;https://reactome.org/PathwayBrowser/#/R-HSA-72172;https://reactome.org/PathwayBrowser/#/R-HSA-72203;https://reactome.org/PathwayBrowser/#/R-HSA-8953854
O14980	Exportin-1	XPO1	123.3	1502	35	30	30	44	1.98e+09	cytoplasm	K14290	XPO1; exportin-1	hsa03008 Ribosome biogenesis in eukaryotes; hsa03013 Nucleocytoplasmic transport; hsa03250 Viral life cycle - HIV-1; hsa05164 Influenza A; hsa05166 Human T-cell leukemia virus 1 infection	GO:0000054 ribosomal subunit export from nucleus; GO:0000055 ribosomal large subunit export from nucleus; GO:0000056 ribosomal small subunit export from nucleus; GO:0000122 negative regulation of transcription by RNA polymerase II; GO:0000226 microtubule cytoskeleton organization; GO:0006355 regulation of DNA-templated transcription; GO:0006357 regulation of transcription by RNA polymerase II; GO…	GO:0000775 chromosome, centromeric region; GO:0000776 kinetochore; GO:0005622 intracellular anatomical structure; GO:0005634 nucleus; GO:0005635 nuclear envelope; GO:0005642 annulate lamellae; GO:0005643 nuclear pore; GO:0005654 nucleoplasm; GO:0005694 chromosome; GO:0005730 nucleolus; GO:0005737 cytoplasm; GO:0005829 cytosol; GO:0012505 endomembrane system; GO:0015030 Cajal body; GO:0016020 memb…	GO:0005049 nuclear export signal receptor activity; GO:0005215 transporter activity; GO:0005488 binding; GO:0005515 protein binding; GO:0019904 protein domain specific binding; GO:0140104 molecular carrier activity; GO:0140142 nucleocytoplasmic carrier activity;			YU	KOG2020	Nuclear transport receptor CRM1/MSN5 (importin beta superfamily)	WP3302 eIF5A regulation in response to inhibition of the nuclear export system;WP4657 22q11 2 copy number variation syndrome	https://www.wikipathways.org/instance/WP3302;https://www.wikipathways.org/instance/WP4657	Transcription factor	R-HSA-141424 Amplification of signal from the kinetochores;R-HSA-141444 Amplification of signal from unattached kinetochores via a MAD2 inhibitory signal;R-HSA-162582 Signal Transduction;R-HSA-162587 HIV Life Cycle;R-HSA-162599 Late Phase of HIV Life Cycle;R-HSA-162906 HIV Infection;R-HSA-162909 Host Interactions of HIV factors;R-HSA-1640170 Cell Cycle;R-HSA-1643685 Disease;R-HSA-165054 Rev-media…		G2M CHECKPOINT;E2F TARGETS;MYC TARGETS V1	https://www.gsea-msigdb.org/gsea/msigdb/human/geneset/HALLMARK_G2M_CHECKPOINT;https://www.gsea-msigdb.org/gsea/msigdb/human/geneset/HALLMARK_E2F_TARGETS;https://www.gsea-msigdb.org/gsea/msigdb/human/geneset/HALLMARK_MYC_TARGETS_V1
Q7Z460	CLIP-associating protein 1	CLASP1	169.3	1235	25	26	30	35	1.14e+09	nucleus	K16578			GO:0000003 reproduction; GO:0000022 mitotic spindle elongation; GO:0000070 mitotic sister chromatid segregation; GO:0000086 G2/M transition of mitotic cell cycle; GO:0000226 microtubule cytoskeleton organization; GO:0000278 mitotic cell cycle; GO:0000280 nuclear division; GO:0000819 sister chromatid segregation; GO:0000902 cell morphogenesis; GO:0001558 regulation of cell growth; GO:0001578 micro…	GO:0000775 chromosome, centromeric region; GO:0000776 kinetochore; GO:0000922 spindle pole; GO:0001726 ruffle; GO:0005576 extracellular region; GO:0005622 intracellular anatomical structure; GO:0005634 nucleus; GO:0005694 chromosome; GO:0005737 cytoplasm; GO:0005794 Golgi apparatus; GO:0005802 trans-Golgi network; GO:0005813 centrosome; GO:0005815 microtubule organizing center; GO:0005819 spindle…	GO:0000166 nucleotide binding; GO:0001882 nucleoside binding; GO:0001883 purine nucleoside binding; GO:0002162 dystroglycan binding; GO:0003779 actin binding; GO:0005488 binding; GO:0005515 protein binding; GO:0005525 GTP binding; GO:0008017 microtubule binding; GO:0008092 cytoskeletal protein binding; GO:0015631 tubulin binding; GO:0017076 purine nucleotide binding; GO:0019001 guanyl nucleotide …			R	KOG2956	CLIP-associating protein	WP2038 Microtubule cytoskeleton regulation;WP4148 Splicing factor NOVA regulated synaptic proteins;WP4932 7q11 23 copy number variation syndrome	https://www.wikipathways.org/instance/WP2038;https://www.wikipathways.org/instance/WP4148;https://www.wikipathways.org/instance/WP4932		R-HSA-1266738 Developmental Biology;R-HSA-141424 Amplification of signal from the kinetochores;R-HSA-141444 Amplification of signal from unattached kinetochores via a MAD2 inhibitory signal;R-HSA-162582 Signal Transduction;R-HSA-1640170 Cell Cycle;R-HSA-1852241 Organelle biogenesis and maintenance;R-HSA-194315 Signaling by Rho GTPases;R-HSA-195258 RHO GTPase Effectors;R-HSA-2467813 Separation of …	https://reactome.org/PathwayBrowser/#/R-HSA-1266738;https://reactome.org/PathwayBrowser/#/R-HSA-141424;https://reactome.org/PathwayBrowser/#/R-HSA-141444;https://reactome.org/PathwayBrowser/#/R-HSA-162582;https://reactome.org/PathwayBrowser/#/R-HSA-1640170;https://reactome.org/PathwayBrowser/#/R-HSA-1852241;https://reactome.org/PathwayBrowser/#/R-HSA-194315;https://reactome.org/PathwayBrowser/#/R…	MITOTIC SPINDLE	https://www.gsea-msigdb.org/gsea/msigdb/human/geneset/HALLMARK_MITOTIC_SPINDLE
P52701	DNA mismatch repair protein Msh6	MSH6	152.7	1261	28	29	29	36	1.40e+09	nucleus	K08737	MSH6; DNA mismatch repair protein MSH6	hsa01524 Platinum drug resistance; hsa05210 Colorectal cancer; hsa05200 Pathways in cancer; hsa03430 Mismatch repair	GO:0000003 reproduction; GO:0000018 regulation of DNA recombination; GO:0000075 cell cycle checkpoint signaling; GO:0000077 DNA damage checkpoint signaling; GO:0000278 mitotic cell cycle; GO:0000710 meiotic mismatch repair; GO:0001775 cell activation; GO:0002200 somatic diversification of immune receptors; GO:0002204 somatic recombination of immunoglobulin genes involved in immune response; GO:00…	GO:0000228 nuclear chromosome; GO:0000785 chromatin; GO:0005622 intracellular anatomical structure; GO:0005634 nucleus; GO:0005654 nucleoplasm; GO:0005694 chromosome; GO:0005737 cytoplasm; GO:0005794 Golgi apparatus; GO:0005829 cytosol; GO:0012505 endomembrane system; GO:0031974 membrane-enclosed lumen; GO:0031981 nuclear lumen; GO:0032300 mismatch repair complex; GO:0032301 MutSalpha complex; GO…	GO:0000217 DNA secondary structure binding; GO:0000400 four-way junction DNA binding; GO:0003676 nucleic acid binding; GO:0003677 DNA binding; GO:0003682 chromatin binding; GO:0003684 damaged DNA binding; GO:0003690 double-stranded DNA binding; GO:0003824 catalytic activity; GO:0005488 binding; GO:0005515 protein binding; GO:0008094 ATP-dependent activity, acting on DNA; GO:0016462 pyrophosphatas…	PF00855; PF01624; PF05188; PF05192; PF05190; PF00488	PF00855 PWWP domain; PF01624 MutS domain I; PF05188 MutS domain II; PF05192 MutS domain III; PF05190 MutS family domain IV; PF00488 MutS domain V	L	KOG0217	Mismatch repair ATPase MSH6 (MutS family)	WP1971 Integrated cancer pathway;WP2261 Glioblastoma signaling pathways;WP2263 Androgen receptor network in prostate cancer;WP2446 Retinoblastoma gene in cancer;WP4216 Chromosomal and microsatellite instability in colorectal cancer;WP4946 DNA repair pathways full network;WP531 DNA mismatch repair	https://www.wikipathways.org/instance/WP1971;https://www.wikipathways.org/instance/WP2261;https://www.wikipathways.org/instance/WP2263;https://www.wikipathways.org/instance/WP2446;https://www.wikipathways.org/instance/WP4216;https://www.wikipathways.org/instance/WP4946;https://www.wikipathways.org/instance/WP531		R-HSA-1643685 Disease;R-HSA-5358508 Mismatch Repair;R-HSA-5358565 Mismatch repair (MMR) directed by MSH2:MSH6 (MutSalpha);R-HSA-5423599 Diseases of Mismatch Repair (MMR);R-HSA-5632928 Defective Mismatch Repair Associated With MSH2;R-HSA-5632968 Defective Mismatch Repair Associated With MSH6;R-HSA-73894 DNA Repair;R-HSA-9675135 Diseases of DNA repair	https://reactome.org/PathwayBrowser/#/R-HSA-1643685;https://reactome.org/PathwayBrowser/#/R-HSA-5358508;https://reactome.org/PathwayBrowser/#/R-HSA-5358565;https://reactome.org/PathwayBrowser/#/R-HSA-5423599;https://reactome.org/PathwayBrowser/#/R-HSA-5632928;https://reactome.org/PathwayBrowser/#/R-HSA-5632968;https://reactome.org/PathwayBrowser/#/R-HSA-73894;https://reactome.org/PathwayBrowser/#…
P33992	DNA replication licensing factor MCM5	MCM5	82.2	1202	45	28	28	33	1.47e+09	nucleus	K02209	MCM5; DNA replication licensing factor MCM5 [EC:5.6.2.3]	hsa03030 DNA replication; hsa04110 Cell cycle	GO:0000003 reproduction; GO:0000082 G1/S transition of mitotic cell cycle; GO:0000278 mitotic cell cycle; GO:0000280 nuclear division; GO:0000712 resolution of meiotic recombination intermediates; GO:0006139 nucleobase-containing compound metabolic process; GO:0006259 DNA metabolic process; GO:0006260 DNA replication; GO:0006261 DNA-templated DNA replication; GO:0006268 DNA unwinding involved in …	GO:0000785 chromatin; GO:0005622 intracellular anatomical structure; GO:0005634 nucleus; GO:0005654 nucleoplasm; GO:0005694 chromosome; GO:0031974 membrane-enclosed lumen; GO:0031981 nuclear lumen; GO:0032991 protein-containing complex; GO:0042555 MCM complex; GO:0043226 organelle; GO:0043227 membrane-bounded organelle; GO:0043228 non-membrane-bounded organelle; GO:0043229 intracellular organelle…		PF14551; PF17207; PF00493; PF17855	PF14551 MCM N-terminal domain; PF17207 MCM OB domain; PF00493 MCM P-loop domain; PF17855 MCM AAA-lid domain	L	KOG0481	DNA replication licensing factor, MCM5 component	WP179 Cell cycle;WP4352 Ciliary landscape;WP45 G1 to S cell cycle control;WP466 DNA replication	https://www.wikipathways.org/instance/WP179;https://www.wikipathways.org/instance/WP4352;https://www.wikipathways.org/instance/WP45;https://www.wikipathways.org/instance/WP466	Transcription factor	R-HSA-1640170 Cell Cycle;R-HSA-176187 Activation of ATR in response to replication stress;R-HSA-176974 Unwinding of DNA;R-HSA-453279 Mitotic G1 phase and G1/S transition;R-HSA-68867 Assembly of the pre-replicative complex;R-HSA-68949 Orc1 removal from chromatin;R-HSA-68962 Activation of the pre-replicative complex;R-HSA-69002 DNA Replication Pre-Initiation;R-HSA-69052 Switching of origins to a po…	https://reactome.org/PathwayBrowser/#/R-HSA-1640170;https://reactome.org/PathwayBrowser/#/R-HSA-176187;https://reactome.org/PathwayBrowser/#/R-HSA-176974;https://reactome.org/PathwayBrowser/#/R-HSA-453279;https://reactome.org/PathwayBrowser/#/R-HSA-68867;https://reactome.org/PathwayBrowser/#/R-HSA-68949;https://reactome.org/PathwayBrowser/#/R-HSA-68962;https://reactome.org/PathwayBrowser/#/R-HSA-…	G2M CHECKPOINT;E2F TARGETS;MYC TARGETS V1;MYC TARGETS V2	https://www.gsea-msigdb.org/gsea/msigdb/human/geneset/HALLMARK_G2M_CHECKPOINT;https://www.gsea-msigdb.org/gsea/msigdb/human/geneset/HALLMARK_E2F_TARGETS;https://www.gsea-msigdb.org/gsea/msigdb/human/geneset/HALLMARK_MYC_TARGETS_V1;https://www.gsea-msigdb.org/gsea/msigdb/human/geneset/HALLMARK_MYC_TARGETS_V2
P28340	DNA polymerase delta catalytic subunit	POLD1	123.6	1124	33	28	28	29	6.01e+08	nucleus	K02327	POLD1; DNA polymerase delta subunit 1 [EC:2.7.7.7]	hsa03030 DNA replication; hsa03440 Homologous recombination; hsa03410 Base excision repair; hsa03420 Nucleotide excision repair; hsa03430 Mismatch repair	GO:0000723 telomere maintenance; GO:0000731 DNA synthesis involved in DNA repair; GO:0006139 nucleobase-containing compound metabolic process; GO:0006259 DNA metabolic process; GO:0006260 DNA replication; GO:0006261 DNA-templated DNA replication; GO:0006281 DNA repair; GO:0006283 transcription-coupled nucleotide-excision repair; GO:0006284 base-excision repair; GO:0006287 base-excision repair, ga…	GO:0000109 nucleotide-excision repair complex; GO:0000228 nuclear chromosome; GO:0005622 intracellular anatomical structure; GO:0005634 nucleus; GO:0005654 nucleoplasm; GO:0005657 replication fork; GO:0005694 chromosome; GO:0005737 cytoplasm; GO:0005829 cytosol; GO:0016234 inclusion body; GO:0016235 aggresome; GO:0030894 replisome; GO:0031974 membrane-enclosed lumen; GO:0031981 nuclear lumen; GO:…	GO:0003676 nucleic acid binding; GO:0003677 DNA binding; GO:0003682 chromatin binding; GO:0003684 damaged DNA binding; GO:0003824 catalytic activity; GO:0003887 DNA-directed DNA polymerase activity; GO:0004518 nuclease activity; GO:0004527 exonuclease activity; GO:0004529 DNA exonuclease activity; GO:0004536 DNA nuclease activity; GO:0005488 binding; GO:0005515 protein binding; GO:0008296 3'-5'-D…	PF14260	PF14260 C4-type zinc-finger of DNA polymerase delta	L	KOG0969	DNA polymerase delta, catalytic subunit	WP186 Homologous recombination;WP466 DNA replication;WP4752 Base excision repair;WP4753 Nucleotide excision repair;WP4946 DNA repair pathways full network;WP5103 Progeria associated lipodystrophy;WP5114 Nucleotide excision repair in xeroderma pigmentosum;WP531 DNA mismatch repair	https://www.wikipathways.org/instance/WP186;https://www.wikipathways.org/instance/WP466;https://www.wikipathways.org/instance/WP4752;https://www.wikipathways.org/instance/WP4753;https://www.wikipathways.org/instance/WP4946;https://www.wikipathways.org/instance/WP5103;https://www.wikipathways.org/instance/WP5114;https://www.wikipathways.org/instance/WP531		R-HSA-110313 Translesion synthesis by Y family DNA polymerases bypasses lesions on DNA template;R-HSA-110314 Recognition of DNA damage by PCNA-containing replication complex;R-HSA-110373 Resolution of AP sites via the multiple-nucleotide patch replacement pathway;R-HSA-1430728 Metabolism;R-HSA-157579 Telomere Maintenance;R-HSA-1640170 Cell Cycle;R-HSA-174411 Polymerase switching on the C-strand o…		DNA REPAIR;E2F TARGETS	https://www.gsea-msigdb.org/gsea/msigdb/human/geneset/HALLMARK_DNA_REPAIR;https://www.gsea-msigdb.org/gsea/msigdb/human/geneset/HALLMARK_E2F_TARGETS
Q08211	ATP-dependent RNA helicase A	DHX9	140.9	1250	27	28	28	36	1.69e+09	nucleus	K13184			GO:0000003 reproduction; GO:0000375 RNA splicing, via transesterification reactions; GO:0000377 RNA splicing, via transesterification reactions with bulged adenosine as nucleophile; GO:0000380 alternative mRNA splicing, via spliceosome; GO:0000398 mRNA splicing, via spliceosome; GO:0000902 cell morphogenesis; GO:0001817 regulation of cytokine production; GO:0001819 positive regulation of cytokine…	GO:0000123 histone acetyltransferase complex; GO:0000228 nuclear chromosome; GO:0000785 chromatin; GO:0000803 sex chromosome; GO:0000805 X chromosome; GO:0005622 intracellular anatomical structure; GO:0005634 nucleus; GO:0005654 nucleoplasm; GO:0005694 chromosome; GO:0005700 polytene chromosome; GO:0005726 perichromatin fibrils; GO:0005730 nucleolus; GO:0005737 cytoplasm; GO:0005813 centrosome; G…	GO:0000166 nucleotide binding; GO:0000976 transcription cis-regulatory region binding; GO:0000977 RNA polymerase II transcription regulatory region sequence-specific DNA binding; GO:0000978 RNA polymerase II cis-regulatory region sequence-specific DNA binding; GO:0000987 cis-regulatory region sequence-specific DNA binding; GO:0000993 RNA polymerase II complex binding; GO:0001067 transcription reg…	PF00035; PF00270; PF00271; PF04408; PF07717	PF00035 Double-stranded RNA binding motif; PF00270 DEAD/DEAH box helicase; PF00271 Helicase conserved C-terminal domain; PF04408 Helicase associated domain (HA2); PF07717 Oligonucleotide/oligosaccharide-binding (OB)-fold	K	KOG0921	Dosage compensation complex, subunit MLE	WP3584 MECP2 and associated Rett syndrome;WP3594 Circadian rhythm genes;WP411 mRNA processing	https://www.wikipathways.org/instance/WP3584;https://www.wikipathways.org/instance/WP3594;https://www.wikipathways.org/instance/WP411		R-HSA-1169410 Antiviral mechanism by IFN-stimulated genes;R-HSA-1280215 Cytokine Signaling in Immune system;R-HSA-1606322 ZBP1(DAI) mediated induction of type I IFNs;R-HSA-168249 Innate Immune System;R-HSA-168256 Immune System;R-HSA-1810476 RIP-mediated NFkB activation via ZBP1;R-HSA-1834949 Cytosolic sensors of pathogen-associated DNA ;R-HSA-3134963 DEx/H-box helicases activate type I IFN and in…	https://reactome.org/PathwayBrowser/#/R-HSA-1169410;https://reactome.org/PathwayBrowser/#/R-HSA-1280215;https://reactome.org/PathwayBrowser/#/R-HSA-1606322;https://reactome.org/PathwayBrowser/#/R-HSA-168249;https://reactome.org/PathwayBrowser/#/R-HSA-168256;https://reactome.org/PathwayBrowser/#/R-HSA-1810476;https://reactome.org/PathwayBrowser/#/R-HSA-1834949;https://reactome.org/PathwayBrowser/#…
P05023	Sodium/potassium-transporting ATPase subunit alpha-1	ATP1A1	112.8	1424	36	28	28	35	1.11e+09	plasma membrane	K01539	ATP1A; sodium/potassium-transporting ATPase subunit alpha [EC:7.2.2.13]	hsa04972 Pancreatic secretion; hsa04960 Aldosterone-regulated sodium reabsorption; hsa04919 Thyroid hormone signaling pathway; hsa04911 Insulin secretion; hsa04970 Salivary secretion; hsa04261 Adrenergic signaling in cardiomyocytes; hsa04961 Endocrine and other factor-regulated calcium reabsorption; hsa04260 Cardiac muscle contraction; hsa04978 Mineral absorption; hsa04971 Gastric acid secretion;…	GO:0000003 reproduction; GO:0001508 action potential; GO:0001700 embryonic development via the syncytial blastoderm; GO:0001894 tissue homeostasis; GO:0002026 regulation of the force of heart contraction; GO:0002028 regulation of sodium ion transport; GO:0003008 system process; GO:0003012 muscle system process; GO:0003013 circulatory system process; GO:0003015 heart process; GO:0006793 phosphorus…	GO:0005622 intracellular anatomical structure; GO:0005634 nucleus; GO:0005737 cytoplasm; GO:0005768 endosome; GO:0005783 endoplasmic reticulum; GO:0005794 Golgi apparatus; GO:0005886 plasma membrane; GO:0005890 sodium:potassium-exchanging ATPase complex; GO:0005901 caveola; GO:0005911 cell-cell junction; GO:0005918 septate junction; GO:0012505 endomembrane system; GO:0014069 postsynaptic density;…	GO:0000166 nucleotide binding; GO:0003824 catalytic activity; GO:0005215 transporter activity; GO:0005391 P-type sodium:potassium-exchanging transporter activity; GO:0005488 binding; GO:0005496 steroid binding; GO:0005515 protein binding; GO:0005524 ATP binding; GO:0008092 cytoskeletal protein binding; GO:0008289 lipid binding; GO:0008324 monoatomic cation transmembrane transporter activity; GO:0…	PF00690	PF00690 Cation transporter/ATPase, N-terminus	P	KOG0203	Na+/K+ ATPase, alpha subunit	WP3527 Pre implantation embryo;WP4917 Proximal tubule transport;WP5233 Arsenic metabolism and reactive oxygen species generation	https://www.wikipathways.org/instance/WP3527;https://www.wikipathways.org/instance/WP4917;https://www.wikipathways.org/instance/WP5233		R-HSA-1643685 Disease;R-HSA-382551 Transport of small molecules;R-HSA-397014 Muscle contraction;R-HSA-5576891 Cardiac conduction;R-HSA-5578775 Ion homeostasis;R-HSA-5663205 Infectious disease;R-HSA-936837 Ion transport by P-type ATPases;R-HSA-9679191 Potential therapeutics for SARS;R-HSA-9679506 SARS-CoV Infections;R-HSA-9824446 Viral Infection Pathways;R-HSA-983712 Ion channel transport	https://reactome.org/PathwayBrowser/#/R-HSA-1643685;https://reactome.org/PathwayBrowser/#/R-HSA-382551;https://reactome.org/PathwayBrowser/#/R-HSA-397014;https://reactome.org/PathwayBrowser/#/R-HSA-5576891;https://reactome.org/PathwayBrowser/#/R-HSA-5578775;https://reactome.org/PathwayBrowser/#/R-HSA-5663205;https://reactome.org/PathwayBrowser/#/R-HSA-936837;https://reactome.org/PathwayBrowser/#/…	PROTEIN SECRETION	https://www.gsea-msigdb.org/gsea/msigdb/human/geneset/HALLMARK_PROTEIN_SECRETION
O15381	Nuclear valosin-containing protein-like	NVL	95	1584	41	28	28	38	1.62e+09	nucleus	K14571	RIX7; ribosome biogenesis ATPase	hsa03008 Ribosome biogenesis in eukaryotes	GO:0006950 response to stress; GO:0007154 cell communication; GO:0009267 cellular response to starvation; GO:0009605 response to external stimulus; GO:0009889 regulation of biosynthetic process; GO:0009891 positive regulation of biosynthetic process; GO:0009893 positive regulation of metabolic process; GO:0009987 cellular process; GO:0009991 response to extracellular stimulus; GO:0010556 regulati…	GO:0005622 intracellular anatomical structure; GO:0005634 nucleus; GO:0005654 nucleoplasm; GO:0005697 telomerase holoenzyme complex; GO:0005730 nucleolus; GO:0031974 membrane-enclosed lumen; GO:0031981 nuclear lumen; GO:0032991 protein-containing complex; GO:0043226 organelle; GO:0043227 membrane-bounded organelle; GO:0043228 non-membrane-bounded organelle; GO:0043229 intracellular organelle; GO:…	GO:0000166 nucleotide binding; GO:0003824 catalytic activity; GO:0005488 binding; GO:0005515 protein binding; GO:0005524 ATP binding; GO:0016462 pyrophosphatase activity; GO:0016787 hydrolase activity; GO:0016817 hydrolase activity, acting on acid anhydrides; GO:0016818 hydrolase activity, acting on acid anhydrides, in phosphorus-containing anhydrides; GO:0016887 ATP hydrolysis activity; GO:00170…	PF16725; PF00004; PF17862	PF16725 Nucleolin binding domain; PF00004 ATPase family associated with various cellular activities (AAA); PF17862 AAA+ lid domain	O	KOG0733	Nuclear AAA ATPase (VCP subfamily)
P98175	RNA-binding protein 10	RBM10	103.5	1909	40	27	28	43	3.75e+09	nucleus	K13094			GO:0000122 negative regulation of transcription by RNA polymerase II; GO:0000375 RNA splicing, via transesterification reactions; GO:0000377 RNA splicing, via transesterification reactions with bulged adenosine as nucleophile; GO:0000381 regulation of alternative mRNA splicing, via spliceosome; GO:0000398 mRNA splicing, via spliceosome; GO:0006139 nucleobase-containing compound metabolic process;…	GO:0005622 intracellular anatomical structure; GO:0005634 nucleus; GO:0005654 nucleoplasm; GO:0016604 nuclear body; GO:0016607 nuclear speck; GO:0031974 membrane-enclosed lumen; GO:0031981 nuclear lumen; GO:0043226 organelle; GO:0043227 membrane-bounded organelle; GO:0043229 intracellular organelle; GO:0043231 intracellular membrane-bounded organelle; GO:0043233 organelle lumen; GO:0070013 intrac…	GO:0003676 nucleic acid binding; GO:0003723 RNA binding; GO:0003729 mRNA binding; GO:0005488 binding; GO:0005515 protein binding; GO:0035198 miRNA binding; GO:0042802 identical protein binding; GO:0044877 protein-containing complex binding; GO:0061980 regulatory RNA binding; GO:0097159 organic cyclic compound binding; GO:1901363 heterocyclic compound binding;	PF00076; PF00641; PF17780	PF00076 RNA recognition motif. (a.k.a. RRM, RBD, or RNP domain); PF00641 Zn-finger in Ran binding protein and others; PF17780 OCRE domain	R	KOG0154	RNA-binding protein RBM5 and related proteins, contain G-patch and RRM domains				R-HSA-72163 mRNA Splicing - Major Pathway;R-HSA-72172 mRNA Splicing;R-HSA-72203 Processing of Capped Intron-Containing Pre-mRNA;R-HSA-8953854 Metabolism of RNA	https://reactome.org/PathwayBrowser/#/R-HSA-72163;https://reactome.org/PathwayBrowser/#/R-HSA-72172;https://reactome.org/PathwayBrowser/#/R-HSA-72203;https://reactome.org/PathwayBrowser/#/R-HSA-8953854
Q5H9R7	Serine/threonine-protein phosphatase 6 regulatory subunit 3	PPP6R3	97.6	1435	41	27	27	38	2.44e+09	nucleus	K15501			GO:0001932 regulation of protein phosphorylation; GO:0001933 negative regulation of protein phosphorylation; GO:0006810 transport; GO:0006888 endoplasmic reticulum to Golgi vesicle-mediated transport; GO:0006900 vesicle budding from membrane; GO:0006901 vesicle coating; GO:0006903 vesicle targeting; GO:0006996 organelle organization; GO:0009892 negative regulation of metabolic process; GO:0009966…	GO:0005622 intracellular anatomical structure; GO:0005634 nucleus; GO:0005654 nucleoplasm; GO:0005737 cytoplasm; GO:0005829 cytosol; GO:0005886 plasma membrane; GO:0016020 membrane; GO:0031974 membrane-enclosed lumen; GO:0031981 nuclear lumen; GO:0043226 organelle; GO:0043227 membrane-bounded organelle; GO:0043229 intracellular organelle; GO:0043231 intracellular membrane-bounded organelle; GO:00…	GO:0005488 binding; GO:0005515 protein binding; GO:0019899 enzyme binding; GO:0019902 phosphatase binding; GO:0019903 protein phosphatase binding;			D	KOG2073	SAP family cell cycle dependent phosphatase-associated protein				R-HSA-157579 Telomere Maintenance;R-HSA-1640170 Cell Cycle;R-HSA-171319 Telomere Extension By Telomerase;R-HSA-180786 Extension of Telomeres;R-HSA-199977 ER to Golgi Anterograde Transport;R-HSA-199991 Membrane Trafficking;R-HSA-204005 COPII-mediated vesicle transport;R-HSA-392499 Metabolism of proteins;R-HSA-446203 Asparagine N-linked glycosylation;R-HSA-5653656 Vesicle-mediated transport;R-HSA-5…	https://reactome.org/PathwayBrowser/#/R-HSA-157579;https://reactome.org/PathwayBrowser/#/R-HSA-1640170;https://reactome.org/PathwayBrowser/#/R-HSA-171319;https://reactome.org/PathwayBrowser/#/R-HSA-180786;https://reactome.org/PathwayBrowser/#/R-HSA-199977;https://reactome.org/PathwayBrowser/#/R-HSA-199991;https://reactome.org/PathwayBrowser/#/R-HSA-204005;https://reactome.org/PathwayBrowser/#/R-H…
Q96KP4	Cytosolic non-specific dipeptidase	CNDP2	52.8	2368	64	27	27	51	8.92e+09	cytoplasm	K08660	CNDP2; cytosolic nonspecific dipeptidase [EC:3.4.13.18]	hsa00340 Histidine metabolism; hsa00410 beta-Alanine metabolism; hsa00330 Arginine and proline metabolism; hsa01100 Metabolic pathways	GO:0006508 proteolysis; GO:0006518 peptide metabolic process; GO:0006575 cellular modified amino acid metabolic process; GO:0006749 glutathione metabolic process; GO:0006750 glutathione biosynthetic process; GO:0006790 sulfur compound metabolic process; GO:0006807 nitrogen compound metabolic process; GO:0008152 metabolic process; GO:0009058 biosynthetic process; GO:0009987 cellular process; GO:00…	GO:0005622 intracellular anatomical structure; GO:0005634 nucleus; GO:0005654 nucleoplasm; GO:0005737 cytoplasm; GO:0005829 cytosol; GO:0031974 membrane-enclosed lumen; GO:0031981 nuclear lumen; GO:0043226 organelle; GO:0043227 membrane-bounded organelle; GO:0043229 intracellular organelle; GO:0043231 intracellular membrane-bounded organelle; GO:0043233 organelle lumen; GO:0070013 intracellular o…	GO:0003824 catalytic activity; GO:0004180 carboxypeptidase activity; GO:0008233 peptidase activity; GO:0008238 exopeptidase activity; GO:0016787 hydrolase activity; GO:0016805 dipeptidase activity; GO:0140096 catalytic activity, acting on a protein;	PF07687	PF07687 Peptidase dimerisation domain	E	KOG2276	Metalloexopeptidases	WP5239 Lac Phe pathway	https://www.wikipathways.org/instance/WP5239		R-HSA-1430728 Metabolism;R-HSA-156580 Phase II - Conjugation of compounds;R-HSA-156590 Glutathione conjugation;R-HSA-174403 Glutathione synthesis and recycling;R-HSA-211859 Biological oxidations;R-HSA-9748784 Drug ADME;R-HSA-9753281 Paracetamol ADME	https://reactome.org/PathwayBrowser/#/R-HSA-1430728;https://reactome.org/PathwayBrowser/#/R-HSA-156580;https://reactome.org/PathwayBrowser/#/R-HSA-156590;https://reactome.org/PathwayBrowser/#/R-HSA-174403;https://reactome.org/PathwayBrowser/#/R-HSA-211859;https://reactome.org/PathwayBrowser/#/R-HSA-9748784;https://reactome.org/PathwayBrowser/#/R-HSA-9753281	XENOBIOTIC METABOLISM	https://www.gsea-msigdb.org/gsea/msigdb/human/geneset/HALLMARK_XENOBIOTIC_METABOLISM
P07437	Tubulin beta chain	TUBB	49.6	3769	82	4	27	80	5.25e+10	cytoplasm,nucleus	K07375	TUBB; tubulin beta	hsa05016 Huntington disease; hsa04814 Motor proteins; hsa04540 Gap junction; hsa05012 Parkinson disease; hsa05010 Alzheimer disease; hsa05132 Salmonella infection; hsa04145 Phagosome; hsa05130 Pathogenic Escherichia coli infection; hsa05022 Pathways of neurodegeneration - multiple diseases; hsa05014 Amyotrophic lateral sclerosis; hsa05020 Prion disease	GO:0000086 G2/M transition of mitotic cell cycle; GO:0000226 microtubule cytoskeleton organization; GO:0000278 mitotic cell cycle; GO:0001775 cell activation; GO:0001906 cell killing; GO:0001909 leukocyte mediated cytotoxicity; GO:0002228 natural killer cell mediated immunity; GO:0002252 immune effector process; GO:0002263 cell activation involved in immune response; GO:0002274 myeloid leukocyte …	GO:0000323 lytic vacuole; GO:0005576 extracellular region; GO:0005622 intracellular anatomical structure; GO:0005634 nucleus; GO:0005635 nuclear envelope; GO:0005641 nuclear envelope lumen; GO:0005737 cytoplasm; GO:0005764 lysosome; GO:0005766 primary lysosome; GO:0005773 vacuole; GO:0005775 vacuolar lumen; GO:0005829 cytosol; GO:0005856 cytoskeleton; GO:0005874 microtubule; GO:0012505 endomembra…	GO:0000166 nucleotide binding; GO:0001882 nucleoside binding; GO:0001883 purine nucleoside binding; GO:0005102 signaling receptor binding; GO:0005198 structural molecule activity; GO:0005200 structural constituent of cytoskeleton; GO:0005488 binding; GO:0005515 protein binding; GO:0005525 GTP binding; GO:0017076 purine nucleotide binding; GO:0019001 guanyl nucleotide binding; GO:0019899 enzyme bi…	PF00091; PF03953	PF00091 Tubulin/FtsZ family, GTPase domain; PF03953 Tubulin C-terminal domain	Z	KOG1375	Beta tubulin	WP2059 Alzheimer 39 s disease and miRNA effects;WP2272 Pathogenic Escherichia coli infection;WP2359 Parkin ubiquitin proteasomal system pathway;WP5124 Alzheimer 39 s disease;WP5366 NF1 copy number variation syndrome	https://www.wikipathways.org/instance/WP2059;https://www.wikipathways.org/instance/WP2272;https://www.wikipathways.org/instance/WP2359;https://www.wikipathways.org/instance/WP5124;https://www.wikipathways.org/instance/WP5366		R-HSA-1640170 Cell Cycle;R-HSA-1643685 Disease;R-HSA-168249 Innate Immune System;R-HSA-168256 Immune System;R-HSA-1852241 Organelle biogenesis and maintenance;R-HSA-2565942 Regulation of PLK1 Activity at G2/M Transition;R-HSA-380259 Loss of Nlp from mitotic centrosomes;R-HSA-380270 Recruitment of mitotic centrosome proteins and complexes;R-HSA-380284 Loss of proteins required for interphase micro…	https://reactome.org/PathwayBrowser/#/R-HSA-1640170;https://reactome.org/PathwayBrowser/#/R-HSA-1643685;https://reactome.org/PathwayBrowser/#/R-HSA-168249;https://reactome.org/PathwayBrowser/#/R-HSA-168256;https://reactome.org/PathwayBrowser/#/R-HSA-1852241;https://reactome.org/PathwayBrowser/#/R-HSA-2565942;https://reactome.org/PathwayBrowser/#/R-HSA-380259;https://reactome.org/PathwayBrowser/#/…	E2F TARGETS	https://www.gsea-msigdb.org/gsea/msigdb/human/geneset/HALLMARK_E2F_TARGETS
Q8N3X1	Formin-binding protein 4	FNBP4	110.2	1668	34	27	27	41	1.83e+09	nucleus	K24774				GO:0005622 intracellular anatomical structure; GO:0005634 nucleus; GO:0005654 nucleoplasm; GO:0016604 nuclear body; GO:0016607 nuclear speck; GO:0031974 membrane-enclosed lumen; GO:0031981 nuclear lumen; GO:0043226 organelle; GO:0043227 membrane-bounded organelle; GO:0043229 intracellular organelle; GO:0043231 intracellular membrane-bounded organelle; GO:0043233 organelle lumen; GO:0070013 intrac…		PF00397	PF00397 WW domain
P08238	Heat shock protein HSP 90-beta	HSP90AB1	83.2	1696	43	18	27	38	2.71e+09	cytoplasm	K04079	HSP90A; molecular chaperone HtpG	hsa05215 Prostate cancer; hsa04612 Antigen processing and presentation; hsa05200 Pathways in cancer; hsa05207 Chemical carcinogenesis - receptor activation; hsa04659 Th17 cell differentiation; hsa05418 Fluid shear stress and atherosclerosis; hsa05132 Salmonella infection; hsa04621 NOD-like receptor signaling pathway; hsa04657 IL-17 signaling pathway; hsa04151 PI3K-Akt signaling pathway; hsa04914 …	GO:0000003 reproduction; GO:0000086 G2/M transition of mitotic cell cycle; GO:0000226 microtubule cytoskeleton organization; GO:0000278 mitotic cell cycle; GO:0000578 embryonic axis specification; GO:0000723 telomere maintenance; GO:0000902 cell morphogenesis; GO:0001568 blood vessel development; GO:0001654 eye development; GO:0001745 compound eye morphogenesis; GO:0001751 compound eye photorecep…	GO:0000323 lytic vacuole; GO:0005576 extracellular region; GO:0005622 intracellular anatomical structure; GO:0005634 nucleus; GO:0005654 nucleoplasm; GO:0005667 transcription regulator complex; GO:0005694 chromosome; GO:0005700 polytene chromosome; GO:0005705 polytene chromosome interband; GO:0005737 cytoplasm; GO:0005739 mitochondrion; GO:0005764 lysosome; GO:0005765 lysosomal membrane; GO:00057…	GO:0000166 nucleotide binding; GO:0001882 nucleoside binding; GO:0001883 purine nucleoside binding; GO:0001884 pyrimidine nucleoside binding; GO:0002134 UTP binding; GO:0002135 CTP binding; GO:0003676 nucleic acid binding; GO:0003723 RNA binding; GO:0003725 double-stranded RNA binding; GO:0003824 catalytic activity; GO:0004672 protein kinase activity; GO:0004713 protein tyrosine kinase activity; …	PF02518	PF02518 Histidine kinase-, DNA gyrase B-, and HSP90-like ATPase	O	KOG0019	Molecular chaperone (HSP90 family)	WP2882 Nuclear receptors meta pathway;WP2884 NRF2 pathway;WP3932 Focal adhesion PI3K Akt mTOR signaling pathway;WP4172 PI3K Akt signaling pathway	https://www.wikipathways.org/instance/WP2882;https://www.wikipathways.org/instance/WP2884;https://www.wikipathways.org/instance/WP3932;https://www.wikipathways.org/instance/WP4172		R-HSA-1266738 Developmental Biology;R-HSA-1430728 Metabolism;R-HSA-162582 Signal Transduction;R-HSA-1640170 Cell Cycle;R-HSA-1643685 Disease;R-HSA-168249 Innate Immune System;R-HSA-168256 Immune System;R-HSA-168643 Nucleotide-binding domain, leucine rich repeat containing receptor (NLR) signaling pathways;R-HSA-168928 DDX58/IFIH1-mediated induction of interferon-alpha/beta;R-HSA-194315 Signaling …		MYC TARGETS V1	https://www.gsea-msigdb.org/gsea/msigdb/human/geneset/HALLMARK_MYC_TARGETS_V1
Q8N1F7	Nuclear pore complex protein Nup93	NUP93	93.4	1044	39	27	27	31	8.44e+08	cytoplasm	K14309	NUP93; nuclear pore complex protein Nup93	hsa03013 Nucleocytoplasmic transport; hsa05014 Amyotrophic lateral sclerosis	GO:0000003 reproduction; GO:0000070 mitotic sister chromatid segregation; GO:0000132 establishment of mitotic spindle orientation; GO:0000226 microtubule cytoskeleton organization; GO:0000278 mitotic cell cycle; GO:0000280 nuclear division; GO:0000819 sister chromatid segregation; GO:0001655 urogenital system development; GO:0001667 ameboidal-type cell migration; GO:0001822 kidney development; GO…	GO:0005622 intracellular anatomical structure; GO:0005634 nucleus; GO:0005635 nuclear envelope; GO:0005643 nuclear pore; GO:0012505 endomembrane system; GO:0016020 membrane; GO:0031090 organelle membrane; GO:0031965 nuclear membrane; GO:0031967 organelle envelope; GO:0031974 membrane-enclosed lumen; GO:0031975 envelope; GO:0031981 nuclear lumen; GO:0032991 protein-containing complex; GO:0034399 n…	GO:0003676 nucleic acid binding; GO:0003677 DNA binding; GO:0003682 chromatin binding; GO:0005198 structural molecule activity; GO:0005488 binding; GO:0005515 protein binding; GO:0017056 structural constituent of nuclear pore; GO:0031490 chromatin DNA binding; GO:0097159 organic cyclic compound binding; GO:1901363 heterocyclic compound binding;			D	KOG2168	Cullins	WP3998 Prader Willi and Angelman syndrome	https://www.wikipathways.org/instance/WP3998		R-HSA-1169408 ISG15 antiviral mechanism;R-HSA-1169410 Antiviral mechanism by IFN-stimulated genes;R-HSA-1280215 Cytokine Signaling in Immune system;R-HSA-1430728 Metabolism;R-HSA-159227 Transport of the SLBP independent Mature mRNA;R-HSA-159230 Transport of the SLBP Dependant Mature mRNA;R-HSA-159231 Transport of Mature mRNA Derived from an Intronless Transcript;R-HSA-159234 Transport of Mature m…		INTERFERON GAMMA RESPONSE	https://www.gsea-msigdb.org/gsea/msigdb/human/geneset/HALLMARK_INTERFERON_GAMMA_RESPONSE
P68371	Tubulin beta-4B chain	TUBB4B	49.8	3223	78	1	26	74	2.05e+09	cytoplasm,nucleus	K07375	TUBB; tubulin beta	hsa05016 Huntington disease; hsa04814 Motor proteins; hsa04540 Gap junction; hsa05012 Parkinson disease; hsa05010 Alzheimer disease; hsa05132 Salmonella infection; hsa04145 Phagosome; hsa05130 Pathogenic Escherichia coli infection; hsa05022 Pathways of neurodegeneration - multiple diseases; hsa05014 Amyotrophic lateral sclerosis; hsa05020 Prion disease	GO:0000086 G2/M transition of mitotic cell cycle; GO:0000278 mitotic cell cycle; GO:0001775 cell activation; GO:0001906 cell killing; GO:0001909 leukocyte mediated cytotoxicity; GO:0002228 natural killer cell mediated immunity; GO:0002252 immune effector process; GO:0002263 cell activation involved in immune response; GO:0002274 myeloid leukocyte activation; GO:0002275 myeloid cell activation inv…	GO:0000323 lytic vacuole; GO:0005576 extracellular region; GO:0005622 intracellular anatomical structure; GO:0005737 cytoplasm; GO:0005764 lysosome; GO:0005766 primary lysosome; GO:0005773 vacuole; GO:0005775 vacuolar lumen; GO:0005829 cytosol; GO:0005856 cytoskeleton; GO:0005874 microtubule; GO:0012505 endomembrane system; GO:0015630 microtubule cytoskeleton; GO:0030141 secretory granule; GO:003…	GO:0000166 nucleotide binding; GO:0001882 nucleoside binding; GO:0001883 purine nucleoside binding; GO:0003676 nucleic acid binding; GO:0003723 RNA binding; GO:0003725 double-stranded RNA binding; GO:0005102 signaling receptor binding; GO:0005488 binding; GO:0005515 protein binding; GO:0005525 GTP binding; GO:0017076 purine nucleotide binding; GO:0019001 guanyl nucleotide binding; GO:0032549 ribo…	PF00091; PF03953	PF00091 Tubulin/FtsZ family, GTPase domain; PF03953 Tubulin C-terminal domain	Z	KOG1375	Beta tubulin	WP2059 Alzheimer 39 s disease and miRNA effects;WP2272 Pathogenic Escherichia coli infection;WP2359 Parkin ubiquitin proteasomal system pathway;WP5124 Alzheimer 39 s disease	https://www.wikipathways.org/instance/WP2059;https://www.wikipathways.org/instance/WP2272;https://www.wikipathways.org/instance/WP2359;https://www.wikipathways.org/instance/WP5124		R-HSA-109582 Hemostasis;R-HSA-112314 Neurotransmitter receptors and postsynaptic signal transmission;R-HSA-112315 Transmission across Chemical Synapses;R-HSA-112316 Neuronal System;R-HSA-1169410 Antiviral mechanism by IFN-stimulated genes;R-HSA-1266738 Developmental Biology;R-HSA-1280215 Cytokine Signaling in Immune system;R-HSA-1280218 Adaptive Immune System;R-HSA-1445148 Translocation of SLC2A4…
Q9UPN7	Serine/threonine-protein phosphatase 6 regulatory subunit 1	PPP6R1	96.7	1150	45	26	26	34	1.47e+09	nucleus	K15499			GO:0000226 microtubule cytoskeleton organization; GO:0000278 mitotic cell cycle; GO:0006810 transport; GO:0006888 endoplasmic reticulum to Golgi vesicle-mediated transport; GO:0006900 vesicle budding from membrane; GO:0006901 vesicle coating; GO:0006903 vesicle targeting; GO:0006996 organelle organization; GO:0007010 cytoskeleton organization; GO:0007017 microtubule-based process; GO:0007049 cell…	GO:0000235 astral microtubule; GO:0005622 intracellular anatomical structure; GO:0005737 cytoplasm; GO:0005818 aster; GO:0005819 spindle; GO:0005829 cytosol; GO:0005856 cytoskeleton; GO:0005874 microtubule; GO:0005876 spindle microtubule; GO:0005881 cytoplasmic microtubule; GO:0005938 cell cortex; GO:0015630 microtubule cytoskeleton; GO:0043226 organelle; GO:0043228 non-membrane-bounded organelle…	GO:0005488 binding; GO:0005515 protein binding; GO:0019899 enzyme binding; GO:0019902 phosphatase binding; GO:0019903 protein phosphatase binding; GO:0031267 small GTPase binding; GO:0051020 GTPase binding;			D	KOG2073	SAP family cell cycle dependent phosphatase-associated protein				R-HSA-199977 ER to Golgi Anterograde Transport;R-HSA-199991 Membrane Trafficking;R-HSA-204005 COPII-mediated vesicle transport;R-HSA-392499 Metabolism of proteins;R-HSA-446203 Asparagine N-linked glycosylation;R-HSA-5653656 Vesicle-mediated transport;R-HSA-597592 Post-translational protein modification;R-HSA-948021 Transport to the Golgi and subsequent modification	https://reactome.org/PathwayBrowser/#/R-HSA-199977;https://reactome.org/PathwayBrowser/#/R-HSA-199991;https://reactome.org/PathwayBrowser/#/R-HSA-204005;https://reactome.org/PathwayBrowser/#/R-HSA-392499;https://reactome.org/PathwayBrowser/#/R-HSA-446203;https://reactome.org/PathwayBrowser/#/R-HSA-5653656;https://reactome.org/PathwayBrowser/#/R-HSA-597592;https://reactome.org/PathwayBrowser/#/R-H…
Q9BVA1	Tubulin beta-2B chain	TUBB2B	49.9	2929	80	1	26	63	6.23e+08	cytoplasm	K07375	TUBB; tubulin beta	hsa05016 Huntington disease; hsa04814 Motor proteins; hsa04540 Gap junction; hsa05012 Parkinson disease; hsa05010 Alzheimer disease; hsa05132 Salmonella infection; hsa04145 Phagosome; hsa05130 Pathogenic Escherichia coli infection; hsa05022 Pathways of neurodegeneration - multiple diseases; hsa05014 Amyotrophic lateral sclerosis; hsa05020 Prion disease	GO:0001764 neuron migration; GO:0007017 microtubule-based process; GO:0007275 multicellular organism development; GO:0007399 nervous system development; GO:0009987 cellular process; GO:0010720 positive regulation of cell development; GO:0010770 positive regulation of cell morphogenesis; GO:0010975 regulation of neuron projection development; GO:0010976 positive regulation of neuron projection dev…	GO:0005622 intracellular anatomical structure; GO:0005856 cytoskeleton; GO:0005874 microtubule; GO:0015630 microtubule cytoskeleton; GO:0043226 organelle; GO:0043228 non-membrane-bounded organelle; GO:0043229 intracellular organelle; GO:0043232 intracellular non-membrane-bounded organelle; GO:0099080 supramolecular complex; GO:0099081 supramolecular polymer; GO:0099512 supramolecular fiber; GO:00…	GO:0005488 binding; GO:0005515 protein binding; GO:0046982 protein heterodimerization activity; GO:0046983 protein dimerization activity;	PF00091; PF03953	PF00091 Tubulin/FtsZ family, GTPase domain; PF03953 Tubulin C-terminal domain	Z	KOG1375	Beta tubulin	WP2059 Alzheimer 39 s disease and miRNA effects;WP2272 Pathogenic Escherichia coli infection;WP2359 Parkin ubiquitin proteasomal system pathway;WP5124 Alzheimer 39 s disease	https://www.wikipathways.org/instance/WP2059;https://www.wikipathways.org/instance/WP2272;https://www.wikipathways.org/instance/WP2359;https://www.wikipathways.org/instance/WP5124		R-HSA-109582 Hemostasis;R-HSA-112314 Neurotransmitter receptors and postsynaptic signal transmission;R-HSA-112315 Transmission across Chemical Synapses;R-HSA-112316 Neuronal System;R-HSA-1169410 Antiviral mechanism by IFN-stimulated genes;R-HSA-1266738 Developmental Biology;R-HSA-1280215 Cytokine Signaling in Immune system;R-HSA-1280218 Adaptive Immune System;R-HSA-1445148 Translocation of SLC2A4…		ESTROGEN RESPONSE EARLY	https://www.gsea-msigdb.org/gsea/msigdb/human/geneset/HALLMARK_ESTROGEN_RESPONSE_EARLY
Q86VP6	Cullin-associated NEDD8-dissociated protein 1	CAND1	136.3	1469	27	26	26	37	1.82e+09	cytoplasm	K17263			GO:0001775 cell activation; GO:0002252 immune effector process; GO:0002263 cell activation involved in immune response; GO:0002274 myeloid leukocyte activation; GO:0002275 myeloid cell activation involved in immune response; GO:0002283 neutrophil activation involved in immune response; GO:0002366 leukocyte activation involved in immune response; GO:0002376 immune system process; GO:0002443 leukoc…	GO:0000151 ubiquitin ligase complex; GO:0005576 extracellular region; GO:0005622 intracellular anatomical structure; GO:0005634 nucleus; GO:0005654 nucleoplasm; GO:0005737 cytoplasm; GO:0005794 Golgi apparatus; GO:0005829 cytosol; GO:0012505 endomembrane system; GO:0030141 secretory granule; GO:0031410 cytoplasmic vesicle; GO:0031461 cullin-RING ubiquitin ligase complex; GO:0031974 membrane-enclo…	GO:0005488 binding; GO:0005515 protein binding; GO:0008134 transcription factor binding; GO:0017025 TBP-class protein binding;			R	KOG1824	TATA-binding protein-interacting protein	WP2853 Endoderm differentiation;WP5322 CKAP4 signaling pathway map	https://www.wikipathways.org/instance/WP2853;https://www.wikipathways.org/instance/WP5322		R-HSA-168249 Innate Immune System;R-HSA-168256 Immune System;R-HSA-382551 Transport of small molecules;R-HSA-392499 Metabolism of proteins;R-HSA-597592 Post-translational protein modification;R-HSA-6798695 Neutrophil degranulation;R-HSA-8951664 Neddylation;R-HSA-917937 Iron uptake and transport	https://reactome.org/PathwayBrowser/#/R-HSA-168249;https://reactome.org/PathwayBrowser/#/R-HSA-168256;https://reactome.org/PathwayBrowser/#/R-HSA-382551;https://reactome.org/PathwayBrowser/#/R-HSA-392499;https://reactome.org/PathwayBrowser/#/R-HSA-597592;https://reactome.org/PathwayBrowser/#/R-HSA-6798695;https://reactome.org/PathwayBrowser/#/R-HSA-8951664;https://reactome.org/PathwayBrowser/#/R-…
Q9BTE3	Mini-chromosome maintenance complex-binding protein	MCMBP	72.9	1361	43	26	26	32	2.22e+09	cytoplasm				GO:0000819 sister chromatid segregation; GO:0006139 nucleobase-containing compound metabolic process; GO:0006259 DNA metabolic process; GO:0006260 DNA replication; GO:0006261 DNA-templated DNA replication; GO:0006725 cellular aromatic compound metabolic process; GO:0006807 nitrogen compound metabolic process; GO:0006996 organelle organization; GO:0007049 cell cycle; GO:0007059 chromosome segregat…	GO:0000228 nuclear chromosome; GO:0000785 chromatin; GO:0005622 intracellular anatomical structure; GO:0005634 nucleus; GO:0005654 nucleoplasm; GO:0005694 chromosome; GO:0005737 cytoplasm; GO:0005829 cytosol; GO:0005886 plasma membrane; GO:0016020 membrane; GO:0031974 membrane-enclosed lumen; GO:0031981 nuclear lumen; GO:0032991 protein-containing complex; GO:0042555 MCM complex; GO:0043226 organ…	GO:0003682 chromatin binding; GO:0005488 binding;			S	KOG2545	Conserved membrane protein
P07814	Bifunctional glutamate/proline--tRNA ligase	EPRS1	170.5	1131	24	25	25	29	6.89e+08	cytoplasm	K14163	EPRS; bifunctional glutamyl/prolyl-tRNA synthetase [EC:6.1.1.17 6.1.1.15]	hsa00860 Porphyrin metabolism; hsa00970 Aminoacyl-tRNA biosynthesis; hsa01240 Biosynthesis of cofactors; hsa01100 Metabolic pathways	GO:0002376 immune system process; GO:0006082 organic acid metabolic process; GO:0006139 nucleobase-containing compound metabolic process; GO:0006399 tRNA metabolic process; GO:0006412 translation; GO:0006417 regulation of translation; GO:0006418 tRNA aminoacylation for protein translation; GO:0006424 glutamyl-tRNA aminoacylation; GO:0006433 prolyl-tRNA aminoacylation; GO:0006518 peptide metabolic…	GO:0005622 intracellular anatomical structure; GO:0005737 cytoplasm; GO:0005829 cytosol; GO:0005886 plasma membrane; GO:0016020 membrane; GO:0017101 aminoacyl-tRNA synthetase multienzyme complex; GO:0032991 protein-containing complex; GO:0071944 cell periphery; GO:0097452 GAIT complex; GO:1990904 ribonucleoprotein complex;	GO:0003676 nucleic acid binding; GO:0003723 RNA binding; GO:0003824 catalytic activity; GO:0004812 aminoacyl-tRNA ligase activity; GO:0004818 glutamate-tRNA ligase activity; GO:0004827 proline-tRNA ligase activity; GO:0005488 binding; GO:0005515 protein binding; GO:0008270 zinc ion binding; GO:0016874 ligase activity; GO:0016875 ligase activity, forming carbon-oxygen bonds; GO:0019899 enzyme bind…	PF00043; PF00749; PF03950; PF00458; PF00587; PF03129; PF09180	PF00043 Glutathione S-transferase, C-terminal domain; PF00749 tRNA synthetases class I (E and Q), catalytic domain; PF03950 tRNA synthetases class I (E and Q), anti-codon binding domain; PF00458 WHEP-TRS domain; PF00587 tRNA synthetase class II core domain (G, H, P, S and T); PF03129 Anticodon binding domain; PF09180 Prolyl-tRNA synthetase, C-terminal	J	KOG4163	Prolyl-tRNA synthetase	WP2371 Parkinson 39 s disease pathway;WP3888 VEGFA VEGFR2 signaling;WP3925 Amino acid metabolism	https://www.wikipathways.org/instance/WP2371;https://www.wikipathways.org/instance/WP3888;https://www.wikipathways.org/instance/WP3925		R-HSA-1430728 Metabolism;R-HSA-2408522 Selenoamino acid metabolism;R-HSA-379716 Cytosolic tRNA aminoacylation;R-HSA-379724 tRNA Aminoacylation;R-HSA-392499 Metabolism of proteins;R-HSA-6782315 tRNA modification in the nucleus and cytosol;R-HSA-71291 Metabolism of amino acids and derivatives;R-HSA-72306 tRNA processing;R-HSA-72766 Translation;R-HSA-8953854 Metabolism of RNA	https://reactome.org/PathwayBrowser/#/R-HSA-1430728;https://reactome.org/PathwayBrowser/#/R-HSA-2408522;https://reactome.org/PathwayBrowser/#/R-HSA-379716;https://reactome.org/PathwayBrowser/#/R-HSA-379724;https://reactome.org/PathwayBrowser/#/R-HSA-392499;https://reactome.org/PathwayBrowser/#/R-HSA-6782315;https://reactome.org/PathwayBrowser/#/R-HSA-71291;https://reactome.org/PathwayBrowser/#/R-…	MTORC1 SIGNALING;MYC TARGETS V1	https://www.gsea-msigdb.org/gsea/msigdb/human/geneset/HALLMARK_MTORC1_SIGNALING;https://www.gsea-msigdb.org/gsea/msigdb/human/geneset/HALLMARK_MYC_TARGETS_V1
P42704	Leucine-rich PPR motif-containing protein, mitochondrial	LRPPRC	157.8	1246	25	25	25	27	3.71e+08	mitochondria	K17964			GO:0000959 mitochondrial RNA metabolic process; GO:0000960 regulation of mitochondrial RNA catabolic process; GO:0000961 negative regulation of mitochondrial RNA catabolic process; GO:0000963 mitochondrial RNA processing; GO:0000965 mitochondrial RNA 3'-end processing; GO:0002082 regulation of oxidative phosphorylation; GO:0006139 nucleobase-containing compound metabolic process; GO:0006140 regul…	GO:0000228 nuclear chromosome; GO:0000793 condensed chromosome; GO:0000794 condensed nuclear chromosome; GO:0005622 intracellular anatomical structure; GO:0005634 nucleus; GO:0005635 nuclear envelope; GO:0005637 nuclear inner membrane; GO:0005640 nuclear outer membrane; GO:0005654 nucleoplasm; GO:0005694 chromosome; GO:0005737 cytoplasm; GO:0005739 mitochondrion; GO:0005759 mitochondrial matrix; …	GO:0003676 nucleic acid binding; GO:0003677 DNA binding; GO:0003697 single-stranded DNA binding; GO:0003723 RNA binding; GO:0003729 mRNA binding; GO:0003730 mRNA 3'-UTR binding; GO:0003824 catalytic activity; GO:0004518 nuclease activity; GO:0004519 endonuclease activity; GO:0005488 binding; GO:0005515 protein binding; GO:0008017 microtubule binding; GO:0008092 cytoskeletal protein binding; GO:00…			A	KOG4318	Bicoid mRNA stability factor	WP2853 Endoderm differentiation;WP4352 Ciliary landscape	https://www.wikipathways.org/instance/WP2853;https://www.wikipathways.org/instance/WP4352		R-HSA-1428517 The citric acid (TCA) cycle and respiratory electron transport;R-HSA-1430728 Metabolism;R-HSA-163200 Respiratory electron transport, ATP synthesis by chemiosmotic coupling, and heat production by uncoupling proteins.;R-HSA-212436 Generic Transcription Pathway;R-HSA-2262752 Cellular responses to stress;R-HSA-3700989 Transcriptional Regulation by TP53;R-HSA-5628897 TP53 Regulates Meta…	https://reactome.org/PathwayBrowser/#/R-HSA-1428517;https://reactome.org/PathwayBrowser/#/R-HSA-1430728;https://reactome.org/PathwayBrowser/#/R-HSA-163200;https://reactome.org/PathwayBrowser/#/R-HSA-212436;https://reactome.org/PathwayBrowser/#/R-HSA-2262752;https://reactome.org/PathwayBrowser/#/R-HSA-3700989;https://reactome.org/PathwayBrowser/#/R-HSA-5628897;https://reactome.org/PathwayBrowser/#…	MITOTIC SPINDLE;OXIDATIVE PHOSPHORYLATION	https://www.gsea-msigdb.org/gsea/msigdb/human/geneset/HALLMARK_MITOTIC_SPINDLE;https://www.gsea-msigdb.org/gsea/msigdb/human/geneset/HALLMARK_OXIDATIVE_PHOSPHORYLATION
Q9BQG0	Myb-binding protein 1A	MYBBP1A	148.8	998	22	25	25	29	9.20e+08	nucleus	K02331			GO:0006091 generation of precursor metabolites and energy; GO:0006355 regulation of DNA-templated transcription; GO:0006356 regulation of transcription by RNA polymerase I; GO:0006915 apoptotic process; GO:0006950 response to stress; GO:0007154 cell communication; GO:0007165 signal transduction; GO:0007623 circadian rhythm; GO:0008152 metabolic process; GO:0008219 cell death; GO:0009267 cellular …	GO:0005622 intracellular anatomical structure; GO:0005634 nucleus; GO:0005654 nucleoplasm; GO:0005730 nucleolus; GO:0005737 cytoplasm; GO:0031074 nucleocytoplasmic transport complex; GO:0031974 membrane-enclosed lumen; GO:0031981 nuclear lumen; GO:0032991 protein-containing complex; GO:0042564 NLS-dependent protein nuclear import complex; GO:0043226 organelle; GO:0043227 membrane-bounded organell…	GO:0000976 transcription cis-regulatory region binding; GO:0000977 RNA polymerase II transcription regulatory region sequence-specific DNA binding; GO:0000978 RNA polymerase II cis-regulatory region sequence-specific DNA binding; GO:0000987 cis-regulatory region sequence-specific DNA binding; GO:0001067 transcription regulatory region nucleic acid binding; GO:0003676 nucleic acid binding; GO:0003…			K	KOG1926	Predicted regulator of rRNA gene transcription (MYB-binding protein)	WP1541 Energy metabolism;WP3594 Circadian rhythm genes;WP4932 7q11 23 copy number variation syndrome;WP5352 10q11 21q11 23 copy number variation syndrome	https://www.wikipathways.org/instance/WP1541;https://www.wikipathways.org/instance/WP3594;https://www.wikipathways.org/instance/WP4932;https://www.wikipathways.org/instance/WP5352	Transcription factor	R-HSA-212165 Epigenetic regulation of gene expression;R-HSA-5250913 Positive epigenetic regulation of rRNA expression;R-HSA-5250924 B-WICH complex positively regulates rRNA expression;R-HSA-74160 Gene expression (Transcription)	https://reactome.org/PathwayBrowser/#/R-HSA-212165;https://reactome.org/PathwayBrowser/#/R-HSA-5250913;https://reactome.org/PathwayBrowser/#/R-HSA-5250924;https://reactome.org/PathwayBrowser/#/R-HSA-74160	ESTROGEN RESPONSE EARLY;MYC TARGETS V2	https://www.gsea-msigdb.org/gsea/msigdb/human/geneset/HALLMARK_ESTROGEN_RESPONSE_EARLY;https://www.gsea-msigdb.org/gsea/msigdb/human/geneset/HALLMARK_MYC_TARGETS_V2
P13639	Elongation factor 2	EEF2	95.3	1044	35	24	25	32	1.34e+09	cytoplasm	K03234	EEF2; elongation factor 2	hsa04921 Oxytocin signaling pathway; hsa04152 AMPK signaling pathway	GO:0000302 response to reactive oxygen species; GO:0001101 response to acid chemical; GO:0001775 cell activation; GO:0002244 hematopoietic progenitor cell differentiation; GO:0002252 immune effector process; GO:0002263 cell activation involved in immune response; GO:0002274 myeloid leukocyte activation; GO:0002275 myeloid cell activation involved in immune response; GO:0002283 neutrophil activati…	GO:0005576 extracellular region; GO:0005622 intracellular anatomical structure; GO:0005737 cytoplasm; GO:0005829 cytosol; GO:0005840 ribosome; GO:0005844 polysome; GO:0005886 plasma membrane; GO:0012505 endomembrane system; GO:0016020 membrane; GO:0016234 inclusion body; GO:0016235 aggresome; GO:0030141 secretory granule; GO:0031410 cytoplasmic vesicle; GO:0031974 membrane-enclosed lumen; GO:0031…	GO:0002039 p53 binding; GO:0003676 nucleic acid binding; GO:0003723 RNA binding; GO:0003746 translation elongation factor activity; GO:0003779 actin binding; GO:0003824 catalytic activity; GO:0003924 GTPase activity; GO:0005488 binding; GO:0005515 protein binding; GO:0008092 cytoskeletal protein binding; GO:0008097 5S rRNA binding; GO:0008135 translation factor activity, RNA binding; GO:0016462 p…	PF00009; PF03144; PF14492; PF03764; PF00679	PF00009 Elongation factor Tu GTP binding domain; PF03144 Elongation factor Tu domain 2; PF14492 Elongation Factor G, domain III; PF03764 Elongation factor G, domain IV; PF00679 Elongation factor G C-terminus	J	KOG0469	Elongation factor 2	WP107 Translation factors;WP1403 AMP activated protein kinase signaling;WP2380 Brain derived neurotrophic factor BDNF signaling pathway	https://www.wikipathways.org/instance/WP107;https://www.wikipathways.org/instance/WP1403;https://www.wikipathways.org/instance/WP2380		R-HSA-156842 Eukaryotic Translation Elongation;R-HSA-156902 Peptide chain elongation;R-HSA-163841 Gamma carboxylation, hypusinylation, hydroxylation, and arylsulfatase activation;R-HSA-1643685 Disease;R-HSA-168249 Innate Immune System;R-HSA-168256 Immune System;R-HSA-392499 Metabolism of proteins;R-HSA-5336415 Uptake and function of diphtheria toxin;R-HSA-5339562 Uptake and actions of bacterial t…	https://reactome.org/PathwayBrowser/#/R-HSA-156842;https://reactome.org/PathwayBrowser/#/R-HSA-156902;https://reactome.org/PathwayBrowser/#/R-HSA-163841;https://reactome.org/PathwayBrowser/#/R-HSA-1643685;https://reactome.org/PathwayBrowser/#/R-HSA-168249;https://reactome.org/PathwayBrowser/#/R-HSA-168256;https://reactome.org/PathwayBrowser/#/R-HSA-392499;https://reactome.org/PathwayBrowser/#/R-H…	UNFOLDED PROTEIN RESPONSE	https://www.gsea-msigdb.org/gsea/msigdb/human/geneset/HALLMARK_UNFOLDED_PROTEIN_RESPONSE
P11142	Heat shock cognate 71 kDa protein	HSPA8	70.9	1994	44	23	25	42	6.77e+09	cytoplasm	K03283	HSPA1_6_8; heat shock 70kDa protein 1/6/8	hsa05134 Legionellosis; hsa05162 Measles; hsa04612 Antigen processing and presentation; hsa03040 Spliceosome; hsa05145 Toxoplasmosis; hsa04213 Longevity regulating pathway - multiple species; hsa05020 Prion disease; hsa04144 Endocytosis; hsa05417 Lipid and atherosclerosis; hsa04915 Estrogen signaling pathway; hsa04010 MAPK signaling pathway; hsa04141 Protein processing in endoplasmic reticulum	GO:0000003 reproduction; GO:0000082 G1/S transition of mitotic cell cycle; GO:0000278 mitotic cell cycle; GO:0000375 RNA splicing, via transesterification reactions; GO:0000377 RNA splicing, via transesterification reactions with bulged adenosine as nucleophile; GO:0000398 mRNA splicing, via spliceosome; GO:0001655 urogenital system development; GO:0001775 cell activation; GO:0001822 kidney devel…	GO:0000323 lytic vacuole; GO:0000974 Prp19 complex; GO:0001917 photoreceptor inner segment; GO:0005576 extracellular region; GO:0005615 extracellular space; GO:0005622 intracellular anatomical structure; GO:0005634 nucleus; GO:0005654 nucleoplasm; GO:0005730 nucleolus; GO:0005737 cytoplasm; GO:0005764 lysosome; GO:0005765 lysosomal membrane; GO:0005768 endosome; GO:0005770 late endosome; GO:00057…	GO:0000166 nucleotide binding; GO:0001664 G protein-coupled receptor binding; GO:0001786 phosphatidylserine binding; GO:0003676 nucleic acid binding; GO:0003723 RNA binding; GO:0003824 catalytic activity; GO:0005102 signaling receptor binding; GO:0005488 binding; GO:0005504 fatty acid binding; GO:0005515 protein binding; GO:0005524 ATP binding; GO:0005543 phospholipid binding; GO:0008134 transcri…			O	KOG0101	Molecular chaperones HSP70/HSC70, HSP70 superfamily	WP2359 Parkin ubiquitin proteasomal system pathway;WP382 MAPK signaling pathway;WP410 Exercise induced circadian regulation;WP4630 Measles virus infection;WP5115 Network map of SARS CoV 2 signaling pathway;WP5218 Extrafollicular and follicular B cell activation by SARS CoV 2;WP5345 1p36 copy number variation syndrome	https://www.wikipathways.org/instance/WP2359;https://www.wikipathways.org/instance/WP382;https://www.wikipathways.org/instance/WP410;https://www.wikipathways.org/instance/WP4630;https://www.wikipathways.org/instance/WP5115;https://www.wikipathways.org/instance/WP5218;https://www.wikipathways.org/instance/WP5345		R-HSA-112310 Neurotransmitter release cycle;R-HSA-112315 Transmission across Chemical Synapses;R-HSA-112316 Neuronal System;R-HSA-1169410 Antiviral mechanism by IFN-stimulated genes;R-HSA-1266738 Developmental Biology;R-HSA-1280215 Cytokine Signaling in Immune system;R-HSA-1632852 Macroautophagy;R-HSA-1643685 Disease;R-HSA-168249 Innate Immune System;R-HSA-168256 Immune System;R-HSA-199991 Membra…		G2M CHECKPOINT	https://www.gsea-msigdb.org/gsea/msigdb/human/geneset/HALLMARK_G2M_CHECKPOINT
P11586	C-1-tetrahydrofolate synthase, cytoplasmic	MTHFD1	101.5	1070	40	25	25	26	7.72e+08	cytoplasm	K00288	MTHFD; methylenetetrahydrofolate dehydrogenase (NADP+) / methenyltetrahydrofolate cyclohydrolase / formyltetrahydrofolate synthetase [EC:1.5.1.5 3.5.4.9 6.3.4.3]	hsa00670 One carbon pool by folate; hsa01240 Biosynthesis of cofactors; hsa01100 Metabolic pathways	GO:0000096 sulfur amino acid metabolic process; GO:0000097 sulfur amino acid biosynthetic process; GO:0001501 skeletal system development; GO:0001776 leukocyte homeostasis; GO:0001780 neutrophil homeostasis; GO:0001838 embryonic epithelial tube formation; GO:0001841 neural tube formation; GO:0001843 neural tube closure; GO:0002009 morphogenesis of an epithelium; GO:0002262 myeloid cell homeostasi…	GO:0005622 intracellular anatomical structure; GO:0005737 cytoplasm; GO:0005739 mitochondrion; GO:0005759 mitochondrial matrix; GO:0005829 cytosol; GO:0031974 membrane-enclosed lumen; GO:0043226 organelle; GO:0043227 membrane-bounded organelle; GO:0043229 intracellular organelle; GO:0043231 intracellular membrane-bounded organelle; GO:0043233 organelle lumen; GO:0070013 intracellular organelle lu…	GO:0000166 nucleotide binding; GO:0003824 catalytic activity; GO:0004329 formate-tetrahydrofolate ligase activity; GO:0004477 methenyltetrahydrofolate cyclohydrolase activity; GO:0004486 methylenetetrahydrofolate dehydrogenase [NAD(P)+] activity; GO:0004487 methylenetetrahydrofolate dehydrogenase (NAD+) activity; GO:0004488 methylenetetrahydrofolate dehydrogenase (NADP+) activity; GO:0005488 bind…	PF00763; PF02882	PF00763 Tetrahydrofolate dehydrogenase/cyclohydrolase, catalytic domain; PF02882 Tetrahydrofolate dehydrogenase/cyclohydrolase, NAD(P)-binding domain	H	KOG4230	C1-tetrahydrofolate synthase	WP176 Folate metabolism;WP241 One carbon metabolism;WP2525 Trans sulfuration one carbon metabolism and related pathways;WP4259 Disorders of folate metabolism and transport;WP4673 Male infertility;WP5420 ADHD and autism ASD linked metabolic pathways and SNP	https://www.wikipathways.org/instance/WP176;https://www.wikipathways.org/instance/WP241;https://www.wikipathways.org/instance/WP2525;https://www.wikipathways.org/instance/WP4259;https://www.wikipathways.org/instance/WP4673;https://www.wikipathways.org/instance/WP5420	Transcription factor	R-HSA-1430728 Metabolism;R-HSA-196757 Metabolism of folate and pterines;R-HSA-196849 Metabolism of water-soluble vitamins and cofactors;R-HSA-196854 Metabolism of vitamins and cofactors	https://reactome.org/PathwayBrowser/#/R-HSA-1430728;https://reactome.org/PathwayBrowser/#/R-HSA-196757;https://reactome.org/PathwayBrowser/#/R-HSA-196849;https://reactome.org/PathwayBrowser/#/R-HSA-196854	XENOBIOTIC METABOLISM	https://www.gsea-msigdb.org/gsea/msigdb/human/geneset/HALLMARK_XENOBIOTIC_METABOLISM
P17844	Probable ATP-dependent RNA helicase DDX5	DDX5	69.1	1330	47	17	25	35	2.97e+09	nucleus	K12823	DDX5; ATP-dependent RNA helicase DDX5/DBP2 [EC:3.6.4.13]	hsa03040 Spliceosome; hsa05205 Proteoglycans in cancer; hsa05202 Transcriptional misregulation in cancer	GO:0000122 negative regulation of transcription by RNA polymerase II; GO:0000375 RNA splicing, via transesterification reactions; GO:0000377 RNA splicing, via transesterification reactions with bulged adenosine as nucleophile; GO:0000380 alternative mRNA splicing, via spliceosome; GO:0000381 regulation of alternative mRNA splicing, via spliceosome; GO:0000398 mRNA splicing, via spliceosome; GO:00…	GO:0005622 intracellular anatomical structure; GO:0005634 nucleus; GO:0005654 nucleoplasm; GO:0005681 spliceosomal complex; GO:0005694 chromosome; GO:0005700 polytene chromosome; GO:0005703 polytene chromosome puff; GO:0005730 nucleolus; GO:0005737 cytoplasm; GO:0031974 membrane-enclosed lumen; GO:0031981 nuclear lumen; GO:0032991 protein-containing complex; GO:0035770 ribonucleoprotein granule; …	GO:0003676 nucleic acid binding; GO:0003682 chromatin binding; GO:0003712 transcription coregulator activity; GO:0003723 RNA binding; GO:0003724 RNA helicase activity; GO:0003729 mRNA binding; GO:0003730 mRNA 3'-UTR binding; GO:0003824 catalytic activity; GO:0004386 helicase activity; GO:0005102 signaling receptor binding; GO:0005488 binding; GO:0005515 protein binding; GO:0005516 calmodulin bind…	PF00270; PF00271	PF00270 DEAD/DEAH box helicase; PF00271 Helicase conserved C-terminal domain	A	KOG0331	ATP-dependent RNA helicase	WP3594 Circadian rhythm genes;WP4352 Ciliary landscape	https://www.wikipathways.org/instance/WP3594;https://www.wikipathways.org/instance/WP4352	Transcription factor	R-HSA-162582 Signal Transduction;R-HSA-1643685 Disease;R-HSA-2990846 SUMOylation;R-HSA-3108232 SUMO E3 ligases SUMOylate target proteins;R-HSA-3899300 SUMOylation of transcription cofactors;R-HSA-392499 Metabolism of proteins;R-HSA-5663205 Infectious disease;R-HSA-597592 Post-translational protein modification;R-HSA-72163 mRNA Splicing - Major Pathway;R-HSA-72172 mRNA Splicing;R-HSA-72203 Process…	https://reactome.org/PathwayBrowser/#/R-HSA-162582;https://reactome.org/PathwayBrowser/#/R-HSA-1643685;https://reactome.org/PathwayBrowser/#/R-HSA-2990846;https://reactome.org/PathwayBrowser/#/R-HSA-3108232;https://reactome.org/PathwayBrowser/#/R-HSA-3899300;https://reactome.org/PathwayBrowser/#/R-HSA-392499;https://reactome.org/PathwayBrowser/#/R-HSA-5663205;https://reactome.org/PathwayBrowser/#…
Q92841	Probable ATP-dependent RNA helicase DDX17	DDX17	80.2	1037	36	17	25	31	3.97e+09	nucleus	K13178			GO:0000122 negative regulation of transcription by RNA polymerase II; GO:0000375 RNA splicing, via transesterification reactions; GO:0000377 RNA splicing, via transesterification reactions with bulged adenosine as nucleophile; GO:0000380 alternative mRNA splicing, via spliceosome; GO:0000381 regulation of alternative mRNA splicing, via spliceosome; GO:0000398 mRNA splicing, via spliceosome; GO:00…	GO:0005622 intracellular anatomical structure; GO:0005634 nucleus; GO:0005654 nucleoplasm; GO:0005694 chromosome; GO:0005700 polytene chromosome; GO:0005703 polytene chromosome puff; GO:0005730 nucleolus; GO:0005737 cytoplasm; GO:0016604 nuclear body; GO:0016607 nuclear speck; GO:0031974 membrane-enclosed lumen; GO:0031981 nuclear lumen; GO:0043226 organelle; GO:0043227 membrane-bounded organelle…	GO:0003676 nucleic acid binding; GO:0003682 chromatin binding; GO:0003712 transcription coregulator activity; GO:0003713 transcription coactivator activity; GO:0003723 RNA binding; GO:0003724 RNA helicase activity; GO:0003729 mRNA binding; GO:0003730 mRNA 3'-UTR binding; GO:0003824 catalytic activity; GO:0004386 helicase activity; GO:0005102 signaling receptor binding; GO:0005488 binding; GO:0005…	PF00270; PF00271	PF00270 DEAD/DEAH box helicase; PF00271 Helicase conserved C-terminal domain	A	KOG0331	ATP-dependent RNA helicase	WP3865 Novel intracellular components of RIG I like receptor pathway	https://www.wikipathways.org/instance/WP3865		R-HSA-2990846 SUMOylation;R-HSA-3108232 SUMO E3 ligases SUMOylate target proteins;R-HSA-3899300 SUMOylation of transcription cofactors;R-HSA-392499 Metabolism of proteins;R-HSA-597592 Post-translational protein modification	https://reactome.org/PathwayBrowser/#/R-HSA-2990846;https://reactome.org/PathwayBrowser/#/R-HSA-3108232;https://reactome.org/PathwayBrowser/#/R-HSA-3899300;https://reactome.org/PathwayBrowser/#/R-HSA-392499;https://reactome.org/PathwayBrowser/#/R-HSA-597592
Q13885	Tubulin beta-2A chain	TUBB2A	49.9	2869	71	1	25	61	7.33e+07	cytoplasm	K07375	TUBB; tubulin beta	hsa05016 Huntington disease; hsa04814 Motor proteins; hsa04540 Gap junction; hsa05012 Parkinson disease; hsa05010 Alzheimer disease; hsa05132 Salmonella infection; hsa04145 Phagosome; hsa05130 Pathogenic Escherichia coli infection; hsa05022 Pathways of neurodegeneration - multiple diseases; hsa05014 Amyotrophic lateral sclerosis; hsa05020 Prion disease		GO:0005622 intracellular anatomical structure; GO:0005856 cytoskeleton; GO:0005874 microtubule; GO:0015630 microtubule cytoskeleton; GO:0043226 organelle; GO:0043228 non-membrane-bounded organelle; GO:0043229 intracellular organelle; GO:0043232 intracellular non-membrane-bounded organelle; GO:0099080 supramolecular complex; GO:0099081 supramolecular polymer; GO:0099512 supramolecular fiber; GO:00…		PF00091; PF03953	PF00091 Tubulin/FtsZ family, GTPase domain; PF03953 Tubulin C-terminal domain	Z	KOG1375	Beta tubulin	WP2059 Alzheimer 39 s disease and miRNA effects;WP2272 Pathogenic Escherichia coli infection;WP2359 Parkin ubiquitin proteasomal system pathway;WP5124 Alzheimer 39 s disease	https://www.wikipathways.org/instance/WP2059;https://www.wikipathways.org/instance/WP2272;https://www.wikipathways.org/instance/WP2359;https://www.wikipathways.org/instance/WP5124		R-HSA-109582 Hemostasis;R-HSA-112314 Neurotransmitter receptors and postsynaptic signal transmission;R-HSA-112315 Transmission across Chemical Synapses;R-HSA-112316 Neuronal System;R-HSA-1169410 Antiviral mechanism by IFN-stimulated genes;R-HSA-1266738 Developmental Biology;R-HSA-1280215 Cytokine Signaling in Immune system;R-HSA-1280218 Adaptive Immune System;R-HSA-1445148 Translocation of SLC2A4…		TNFA SIGNALING VIA NFKB;UNFOLDED PROTEIN RESPONSE	https://www.gsea-msigdb.org/gsea/msigdb/human/geneset/HALLMARK_TNFA_SIGNALING_VIA_NFKB;https://www.gsea-msigdb.org/gsea/msigdb/human/geneset/HALLMARK_UNFOLDED_PROTEIN_RESPONSE
P04350	Tubulin beta-4A chain	TUBB4A	49.6	2787	76	2	25	70	6.62e+08	cytoplasm,nucleus	K07375	TUBB; tubulin beta	hsa05016 Huntington disease; hsa04814 Motor proteins; hsa04540 Gap junction; hsa05012 Parkinson disease; hsa05010 Alzheimer disease; hsa05132 Salmonella infection; hsa04145 Phagosome; hsa05130 Pathogenic Escherichia coli infection; hsa05022 Pathways of neurodegeneration - multiple diseases; hsa05014 Amyotrophic lateral sclerosis; hsa05020 Prion disease	GO:0000086 G2/M transition of mitotic cell cycle; GO:0000278 mitotic cell cycle; GO:0006996 organelle organization; GO:0007049 cell cycle; GO:0007346 regulation of mitotic cell cycle; GO:0009987 cellular process; GO:0010389 regulation of G2/M transition of mitotic cell cycle; GO:0010564 regulation of cell cycle process; GO:0010639 negative regulation of organelle organization; GO:0016043 cellular…	GO:0005622 intracellular anatomical structure; GO:0005737 cytoplasm; GO:0005829 cytosol; GO:0005856 cytoskeleton; GO:0005874 microtubule; GO:0005929 cilium; GO:0005930 axoneme; GO:0015630 microtubule cytoskeleton; GO:0030424 axon; GO:0032838 plasma membrane bounded cell projection cytoplasm; GO:0033269 internode region of axon; GO:0036477 somatodendritic compartment; GO:0042995 cell projection; G…	GO:0005488 binding; GO:0005509 calcium ion binding; GO:0043167 ion binding; GO:0043169 cation binding; GO:0046872 metal ion binding;	PF00091; PF03953	PF00091 Tubulin/FtsZ family, GTPase domain; PF03953 Tubulin C-terminal domain	Z	KOG1375	Beta tubulin	WP2059 Alzheimer 39 s disease and miRNA effects;WP2272 Pathogenic Escherichia coli infection;WP2359 Parkin ubiquitin proteasomal system pathway;WP5124 Alzheimer 39 s disease	https://www.wikipathways.org/instance/WP2059;https://www.wikipathways.org/instance/WP2272;https://www.wikipathways.org/instance/WP2359;https://www.wikipathways.org/instance/WP5124		R-HSA-109582 Hemostasis;R-HSA-112314 Neurotransmitter receptors and postsynaptic signal transmission;R-HSA-112315 Transmission across Chemical Synapses;R-HSA-112316 Neuronal System;R-HSA-1169410 Antiviral mechanism by IFN-stimulated genes;R-HSA-1266738 Developmental Biology;R-HSA-1280215 Cytokine Signaling in Immune system;R-HSA-1280218 Adaptive Immune System;R-HSA-1445148 Translocation of SLC2A4…
O00571	ATP-dependent RNA helicase DDX3X	DDX3X	73.2	1040	40	24	25	33	1.50e+09	nucleus	K11594	DDX3X; ATP-dependent RNA helicase DDX3X [EC:3.6.4.13]	hsa04622 RIG-I-like receptor signaling pathway; hsa05161 Hepatitis B; hsa05203 Viral carcinogenesis	GO:0000003 reproduction; GO:0000070 mitotic sister chromatid segregation; GO:0000278 mitotic cell cycle; GO:0000280 nuclear division; GO:0000819 sister chromatid segregation; GO:0001558 regulation of cell growth; GO:0001775 cell activation; GO:0001817 regulation of cytokine production; GO:0001819 positive regulation of cytokine production; GO:0001932 regulation of protein phosphorylation; GO:0001…	GO:0005576 extracellular region; GO:0005622 intracellular anatomical structure; GO:0005634 nucleus; GO:0005654 nucleoplasm; GO:0005730 nucleolus; GO:0005737 cytoplasm; GO:0005739 mitochondrion; GO:0005740 mitochondrial envelope; GO:0005741 mitochondrial outer membrane; GO:0005829 cytosol; GO:0010494 cytoplasmic stress granule; GO:0012505 endomembrane system; GO:0016020 membrane; GO:0016442 RISC c…	GO:0003676 nucleic acid binding; GO:0003677 DNA binding; GO:0003678 DNA helicase activity; GO:0003723 RNA binding; GO:0003724 RNA helicase activity; GO:0003725 double-stranded RNA binding; GO:0003727 single-stranded RNA binding; GO:0003729 mRNA binding; GO:0003824 catalytic activity; GO:0003924 GTPase activity; GO:0004386 helicase activity; GO:0005488 binding; GO:0005515 protein binding; GO:00080…	PF00270; PF00271	PF00270 DEAD/DEAH box helicase; PF00271 Helicase conserved C-terminal domain	A	KOG0335	ATP-dependent RNA helicase	WP3865 Novel intracellular components of RIG I like receptor pathway;WP4666 Hepatitis B infection	https://www.wikipathways.org/instance/WP3865;https://www.wikipathways.org/instance/WP4666		R-HSA-168249 Innate Immune System;R-HSA-168256 Immune System;R-HSA-6798695 Neutrophil degranulation	https://reactome.org/PathwayBrowser/#/R-HSA-168249;https://reactome.org/PathwayBrowser/#/R-HSA-168256;https://reactome.org/PathwayBrowser/#/R-HSA-6798695
P33993	DNA replication licensing factor MCM7	MCM7	81.3	981	47	25	25	31	1.04e+09	nucleus	K02210	MCM7; DNA replication licensing factor MCM7 [EC:5.6.2.3]	hsa03030 DNA replication; hsa04110 Cell cycle	GO:0000082 G1/S transition of mitotic cell cycle; GO:0000278 mitotic cell cycle; GO:0006139 nucleobase-containing compound metabolic process; GO:0006259 DNA metabolic process; GO:0006260 DNA replication; GO:0006261 DNA-templated DNA replication; GO:0006268 DNA unwinding involved in DNA replication; GO:0006725 cellular aromatic compound metabolic process; GO:0006807 nitrogen compound metabolic pro…	GO:0000785 chromatin; GO:0005622 intracellular anatomical structure; GO:0005634 nucleus; GO:0005654 nucleoplasm; GO:0005694 chromosome; GO:0005737 cytoplasm; GO:0005829 cytosol; GO:0031974 membrane-enclosed lumen; GO:0031981 nuclear lumen; GO:0032991 protein-containing complex; GO:0042555 MCM complex; GO:0043226 organelle; GO:0043227 membrane-bounded organelle; GO:0043228 non-membrane-bounded org…	GO:0003676 nucleic acid binding; GO:0003677 DNA binding; GO:0003678 DNA helicase activity; GO:0003697 single-stranded DNA binding; GO:0003824 catalytic activity; GO:0004386 helicase activity; GO:0005488 binding; GO:0016462 pyrophosphatase activity; GO:0016787 hydrolase activity; GO:0016817 hydrolase activity, acting on acid anhydrides; GO:0016818 hydrolase activity, acting on acid anhydrides, in …	PF14551; PF17207; PF00493; PF17855	PF14551 MCM N-terminal domain; PF17207 MCM OB domain; PF00493 MCM P-loop domain; PF17855 MCM AAA-lid domain	L	KOG0482	DNA replication licensing factor, MCM7 component	WP179 Cell cycle;WP2446 Retinoblastoma gene in cancer;WP4352 Ciliary landscape;WP45 G1 to S cell cycle control;WP466 DNA replication	https://www.wikipathways.org/instance/WP179;https://www.wikipathways.org/instance/WP2446;https://www.wikipathways.org/instance/WP4352;https://www.wikipathways.org/instance/WP45;https://www.wikipathways.org/instance/WP466	Transcription factor	R-HSA-1640170 Cell Cycle;R-HSA-176187 Activation of ATR in response to replication stress;R-HSA-176974 Unwinding of DNA;R-HSA-453279 Mitotic G1 phase and G1/S transition;R-HSA-68867 Assembly of the pre-replicative complex;R-HSA-68949 Orc1 removal from chromatin;R-HSA-68962 Activation of the pre-replicative complex;R-HSA-69002 DNA Replication Pre-Initiation;R-HSA-69052 Switching of origins to a po…	https://reactome.org/PathwayBrowser/#/R-HSA-1640170;https://reactome.org/PathwayBrowser/#/R-HSA-176187;https://reactome.org/PathwayBrowser/#/R-HSA-176974;https://reactome.org/PathwayBrowser/#/R-HSA-453279;https://reactome.org/PathwayBrowser/#/R-HSA-68867;https://reactome.org/PathwayBrowser/#/R-HSA-68949;https://reactome.org/PathwayBrowser/#/R-HSA-68962;https://reactome.org/PathwayBrowser/#/R-HSA-…	E2F TARGETS;MYC TARGETS V1;EPITHELIAL MESENCHYMAL TRANSITION	https://www.gsea-msigdb.org/gsea/msigdb/human/geneset/HALLMARK_E2F_TARGETS;https://www.gsea-msigdb.org/gsea/msigdb/human/geneset/HALLMARK_MYC_TARGETS_V1;https://www.gsea-msigdb.org/gsea/msigdb/human/geneset/HALLMARK_EPITHELIAL_MESENCHYMAL_TRANSITION
P0DMV8	Heat shock 70 kDa protein 1A	HSPA1A	70	2179	50	24	25	46	6.41e+09	cytoplasm	K03283	HSPA1_6_8; heat shock 70kDa protein 1/6/8	hsa05134 Legionellosis; hsa05162 Measles; hsa04612 Antigen processing and presentation; hsa03040 Spliceosome; hsa05145 Toxoplasmosis; hsa04213 Longevity regulating pathway - multiple species; hsa05020 Prion disease; hsa04144 Endocytosis; hsa05417 Lipid and atherosclerosis; hsa04915 Estrogen signaling pathway; hsa04010 MAPK signaling pathway; hsa04141 Protein processing in endoplasmic reticulum	GO:0000003 reproduction; GO:0000122 negative regulation of transcription by RNA polymerase II; GO:0000723 telomere maintenance; GO:0001558 regulation of cell growth; GO:0001775 cell activation; GO:0001817 regulation of cytokine production; GO:0001819 positive regulation of cytokine production; GO:0001959 regulation of cytokine-mediated signaling pathway; GO:0001961 positive regulation of cytokine…	GO:0002199 zona pellucida receptor complex; GO:0005576 extracellular region; GO:0005622 intracellular anatomical structure; GO:0005634 nucleus; GO:0005654 nucleoplasm; GO:0005737 cytoplasm; GO:0005739 mitochondrion; GO:0005759 mitochondrial matrix; GO:0005783 endoplasmic reticulum; GO:0005813 centrosome; GO:0005814 centriole; GO:0005815 microtubule organizing center; GO:0005829 cytosol; GO:000585…	GO:0000166 nucleotide binding; GO:0001664 G protein-coupled receptor binding; GO:0002020 protease binding; GO:0003712 transcription coregulator activity; GO:0003714 transcription corepressor activity; GO:0003824 catalytic activity; GO:0005102 signaling receptor binding; GO:0005488 binding; GO:0005515 protein binding; GO:0005524 ATP binding; GO:0008134 transcription factor binding; GO:0016462 pyro…			O	KOG0101	Molecular chaperones HSP70/HSC70, HSP70 superfamily	WP1772 Apoptosis modulation and signaling;WP2359 Parkin ubiquitin proteasomal system pathway;WP2882 Nuclear receptors meta pathway;WP2884 NRF2 pathway;WP382 MAPK signaling pathway;WP384 Apoptosis modulation by HSP70;WP3888 VEGFA VEGFR2 signaling;WP4630 Measles virus infection;WP5322 CKAP4 signaling pathway map	https://www.wikipathways.org/instance/WP1772;https://www.wikipathways.org/instance/WP2359;https://www.wikipathways.org/instance/WP2882;https://www.wikipathways.org/instance/WP2884;https://www.wikipathways.org/instance/WP382;https://www.wikipathways.org/instance/WP384;https://www.wikipathways.org/instance/WP3888;https://www.wikipathways.org/instance/WP4630;https://www.wikipathways.org/instance/WP5…		R-HSA-1169410 Antiviral mechanism by IFN-stimulated genes;R-HSA-1280215 Cytokine Signaling in Immune system;R-HSA-1643685 Disease;R-HSA-168249 Innate Immune System;R-HSA-168255 Influenza Infection;R-HSA-168256 Immune System;R-HSA-168274 Export of Viral Ribonucleoproteins from Nucleus;R-HSA-168330 Viral RNP Complexes in the Host Cell Nucleus;R-HSA-2262752 Cellular responses to stress;R-HSA-3371453…	https://reactome.org/PathwayBrowser/#/R-HSA-1169410;https://reactome.org/PathwayBrowser/#/R-HSA-1280215;https://reactome.org/PathwayBrowser/#/R-HSA-1643685;https://reactome.org/PathwayBrowser/#/R-HSA-168249;https://reactome.org/PathwayBrowser/#/R-HSA-168255;https://reactome.org/PathwayBrowser/#/R-HSA-168256;https://reactome.org/PathwayBrowser/#/R-HSA-168274;https://reactome.org/PathwayBrowser/#/R…	COMPLEMENT	https://www.gsea-msigdb.org/gsea/msigdb/human/geneset/HALLMARK_COMPLEMENT
Q15459	Splicing factor 3A subunit 1	SF3A1	88.8	1439	38	24	24	34	1.99e+09	cytoplasm	K12825	SF3A1; splicing factor 3A subunit 1	hsa03040 Spliceosome	GO:0000003 reproduction; GO:0000245 spliceosomal complex assembly; GO:0000375 RNA splicing, via transesterification reactions; GO:0000377 RNA splicing, via transesterification reactions with bulged adenosine as nucleophile; GO:0000381 regulation of alternative mRNA splicing, via spliceosome; GO:0000389 mRNA 3'-splice site recognition; GO:0000398 mRNA splicing, via spliceosome; GO:0006139 nucleoba…	GO:0005622 intracellular anatomical structure; GO:0005634 nucleus; GO:0005654 nucleoplasm; GO:0005681 spliceosomal complex; GO:0005684 U2-type spliceosomal complex; GO:0005686 U2 snRNP; GO:0016604 nuclear body; GO:0016607 nuclear speck; GO:0030532 small nuclear ribonucleoprotein complex; GO:0031974 membrane-enclosed lumen; GO:0031981 nuclear lumen; GO:0032991 protein-containing complex; GO:004322…	GO:0003676 nucleic acid binding; GO:0003723 RNA binding; GO:0005488 binding; GO:0005515 protein binding; GO:0097159 organic cyclic compound binding; GO:1901363 heterocyclic compound binding;	PF00240	PF00240 Ubiquitin family	A	KOG0007	Splicing factor 3a, subunit 1	WP411 mRNA processing	https://www.wikipathways.org/instance/WP411		R-HSA-72163 mRNA Splicing - Major Pathway;R-HSA-72172 mRNA Splicing;R-HSA-72203 Processing of Capped Intron-Containing Pre-mRNA;R-HSA-8953854 Metabolism of RNA	https://reactome.org/PathwayBrowser/#/R-HSA-72163;https://reactome.org/PathwayBrowser/#/R-HSA-72172;https://reactome.org/PathwayBrowser/#/R-HSA-72203;https://reactome.org/PathwayBrowser/#/R-HSA-8953854	MYC TARGETS V1	https://www.gsea-msigdb.org/gsea/msigdb/human/geneset/HALLMARK_MYC_TARGETS_V1
Q15643	Thyroid receptor-interacting protein 11	TRIP11	227.4	1085	18	24	24	28	4.40e+08	nucleus	K23368			GO:0006139 nucleobase-containing compound metabolic process; GO:0006351 DNA-templated transcription; GO:0006366 transcription by RNA polymerase II; GO:0006725 cellular aromatic compound metabolic process; GO:0006807 nitrogen compound metabolic process; GO:0006810 transport; GO:0006996 organelle organization; GO:0007017 microtubule-based process; GO:0007018 microtubule-based movement; GO:0007030 G…	GO:0000137 Golgi cis cisterna; GO:0000139 Golgi membrane; GO:0005622 intracellular anatomical structure; GO:0005634 nucleus; GO:0005654 nucleoplasm; GO:0005737 cytoplasm; GO:0005794 Golgi apparatus; GO:0005795 Golgi stack; GO:0012505 endomembrane system; GO:0016020 membrane; GO:0016604 nuclear body; GO:0016607 nuclear speck; GO:0030133 transport vesicle; GO:0031090 organelle membrane; GO:0031410 …	GO:0003712 transcription coregulator activity; GO:0003713 transcription coactivator activity; GO:0005488 binding; GO:0005515 protein binding; GO:0019899 enzyme binding; GO:0031267 small GTPase binding; GO:0051020 GTPase binding; GO:0140110 transcription regulator activity;									R-HSA-1643685 Disease;R-HSA-1852241 Organelle biogenesis and maintenance;R-HSA-199991 Membrane Trafficking;R-HSA-5617833 Cilium Assembly;R-HSA-5620924 Intraflagellar transport;R-HSA-5653656 Vesicle-mediated transport;R-HSA-5663202 Diseases of signal transduction by growth factor receptors and second messengers;R-HSA-6811438 Intra-Golgi traffic;R-HSA-6811442 Intra-Golgi and retrograde Golgi-to-ER …	https://reactome.org/PathwayBrowser/#/R-HSA-1643685;https://reactome.org/PathwayBrowser/#/R-HSA-1852241;https://reactome.org/PathwayBrowser/#/R-HSA-199991;https://reactome.org/PathwayBrowser/#/R-HSA-5617833;https://reactome.org/PathwayBrowser/#/R-HSA-5620924;https://reactome.org/PathwayBrowser/#/R-HSA-5653656;https://reactome.org/PathwayBrowser/#/R-HSA-5663202;https://reactome.org/PathwayBrowser/…
O60518	Ran-binding protein 6	RANBP6	124.6	990	27	24	24	27	8.02e+08	cytoplasm				GO:0006606 protein import into nucleus; GO:0006607 NLS-bearing protein import into nucleus; GO:0006610 ribosomal protein import into nucleus; GO:0006810 transport; GO:0006886 intracellular protein transport; GO:0006913 nucleocytoplasmic transport; GO:0008104 protein localization; GO:0015031 protein transport; GO:0015833 peptide transport; GO:0017038 protein import; GO:0033036 macromolecule locali…	GO:0005622 intracellular anatomical structure; GO:0005634 nucleus; GO:0005635 nuclear envelope; GO:0005737 cytoplasm; GO:0012505 endomembrane system; GO:0016020 membrane; GO:0031090 organelle membrane; GO:0031965 nuclear membrane; GO:0031967 organelle envelope; GO:0031974 membrane-enclosed lumen; GO:0031975 envelope; GO:0031981 nuclear lumen; GO:0034399 nuclear periphery; GO:0043226 organelle; GO…	GO:0005048 signal sequence binding; GO:0005215 transporter activity; GO:0005488 binding; GO:0008139 nuclear localization sequence binding; GO:0033218 amide binding; GO:0042277 peptide binding;			YU	KOG2171	Karyopherin (importin) beta 3
P25205	DNA replication licensing factor MCM3	MCM3	90.9	1239	39	23	23	27	9.18e+08	nucleus	K02541	MCM3; DNA replication licensing factor MCM3 [EC:5.6.2.3]	hsa03030 DNA replication; hsa04110 Cell cycle	GO:0000082 G1/S transition of mitotic cell cycle; GO:0000278 mitotic cell cycle; GO:0006139 nucleobase-containing compound metabolic process; GO:0006259 DNA metabolic process; GO:0006260 DNA replication; GO:0006261 DNA-templated DNA replication; GO:0006270 DNA replication initiation; GO:0006725 cellular aromatic compound metabolic process; GO:0006807 nitrogen compound metabolic process; GO:000704…	GO:0000228 nuclear chromosome; GO:0000428 DNA-directed RNA polymerase complex; GO:0000793 condensed chromosome; GO:0005622 intracellular anatomical structure; GO:0005634 nucleus; GO:0005654 nucleoplasm; GO:0005657 replication fork; GO:0005658 alpha DNA polymerase:primase complex; GO:0005694 chromosome; GO:0005737 cytoplasm; GO:0005813 centrosome; GO:0005815 microtubule organizing center; GO:00058…	GO:0003676 nucleic acid binding; GO:0003677 DNA binding; GO:0003682 chromatin binding; GO:0005488 binding; GO:0097159 organic cyclic compound binding; GO:1901363 heterocyclic compound binding;	PF14551; PF17207; PF00493; PF17855	PF14551 MCM N-terminal domain; PF17207 MCM OB domain; PF00493 MCM P-loop domain; PF17855 MCM AAA-lid domain	L	KOG0479	DNA replication licensing factor, MCM3 component	WP179 Cell cycle;WP2446 Retinoblastoma gene in cancer;WP4352 Ciliary landscape;WP45 G1 to S cell cycle control;WP466 DNA replication	https://www.wikipathways.org/instance/WP179;https://www.wikipathways.org/instance/WP2446;https://www.wikipathways.org/instance/WP4352;https://www.wikipathways.org/instance/WP45;https://www.wikipathways.org/instance/WP466	Transcription factor	R-HSA-1640170 Cell Cycle;R-HSA-176187 Activation of ATR in response to replication stress;R-HSA-176974 Unwinding of DNA;R-HSA-453279 Mitotic G1 phase and G1/S transition;R-HSA-68867 Assembly of the pre-replicative complex;R-HSA-68949 Orc1 removal from chromatin;R-HSA-68962 Activation of the pre-replicative complex;R-HSA-69002 DNA Replication Pre-Initiation;R-HSA-69052 Switching of origins to a po…	https://reactome.org/PathwayBrowser/#/R-HSA-1640170;https://reactome.org/PathwayBrowser/#/R-HSA-176187;https://reactome.org/PathwayBrowser/#/R-HSA-176974;https://reactome.org/PathwayBrowser/#/R-HSA-453279;https://reactome.org/PathwayBrowser/#/R-HSA-68867;https://reactome.org/PathwayBrowser/#/R-HSA-68949;https://reactome.org/PathwayBrowser/#/R-HSA-68962;https://reactome.org/PathwayBrowser/#/R-HSA-…	G2M CHECKPOINT;E2F TARGETS	https://www.gsea-msigdb.org/gsea/msigdb/human/geneset/HALLMARK_G2M_CHECKPOINT;https://www.gsea-msigdb.org/gsea/msigdb/human/geneset/HALLMARK_E2F_TARGETS
Q9NVI1	Fanconi anemia group I protein	FANCI	149.2	902	21	23	23	25	5.95e+08	nucleus	K10895	FANCI; fanconi anemia group I protein	hsa03460 Fanconi anemia pathway	GO:0000075 cell cycle checkpoint signaling; GO:0000077 DNA damage checkpoint signaling; GO:0000278 mitotic cell cycle; GO:0006139 nucleobase-containing compound metabolic process; GO:0006259 DNA metabolic process; GO:0006281 DNA repair; GO:0006725 cellular aromatic compound metabolic process; GO:0006807 nitrogen compound metabolic process; GO:0006950 response to stress; GO:0006974 DNA damage resp…	GO:0005622 intracellular anatomical structure; GO:0005634 nucleus; GO:0005654 nucleoplasm; GO:0005737 cytoplasm; GO:0005829 cytosol; GO:0031974 membrane-enclosed lumen; GO:0031981 nuclear lumen; GO:0032991 protein-containing complex; GO:0043226 organelle; GO:0043227 membrane-bounded organelle; GO:0043229 intracellular organelle; GO:0043231 intracellular membrane-bounded organelle; GO:0043233 orga…	GO:0005488 binding; GO:0005515 protein binding; GO:0019899 enzyme binding; GO:0070182 DNA polymerase binding;			S	KOG4553	Uncharacterized conserved protein	WP2363 Gastric cancer network 2;WP4016 DNA IR damage and cellular response via ATR;WP4946 DNA repair pathways full network;WP5407 15q11q13 copy number variation	https://www.wikipathways.org/instance/WP2363;https://www.wikipathways.org/instance/WP4016;https://www.wikipathways.org/instance/WP4946;https://www.wikipathways.org/instance/WP5407		R-HSA-212436 Generic Transcription Pathway;R-HSA-3700989 Transcriptional Regulation by TP53;R-HSA-6783310 Fanconi Anemia Pathway;R-HSA-6796648 TP53 Regulates Transcription of DNA Repair Genes;R-HSA-73857 RNA Polymerase II Transcription;R-HSA-73894 DNA Repair;R-HSA-74160 Gene expression (Transcription)	https://reactome.org/PathwayBrowser/#/R-HSA-212436;https://reactome.org/PathwayBrowser/#/R-HSA-3700989;https://reactome.org/PathwayBrowser/#/R-HSA-6783310;https://reactome.org/PathwayBrowser/#/R-HSA-6796648;https://reactome.org/PathwayBrowser/#/R-HSA-73857;https://reactome.org/PathwayBrowser/#/R-HSA-73894;https://reactome.org/PathwayBrowser/#/R-HSA-74160
Q8NC51	SERPINE1 mRNA-binding protein 1	SERBP1	44.9	1337	58	23	23	42	5.40e+09	nucleus	K13199			GO:0006325 chromatin organization; GO:0006355 regulation of DNA-templated transcription; GO:0006479 protein methylation; GO:0006807 nitrogen compound metabolic process; GO:0006996 organelle organization; GO:0008152 metabolic process; GO:0008213 protein alkylation; GO:0009889 regulation of biosynthetic process; GO:0009892 negative regulation of metabolic process; GO:0009894 regulation of catabolic…	GO:0005622 intracellular anatomical structure; GO:0005634 nucleus; GO:0005694 chromosome; GO:0005700 polytene chromosome; GO:0005701 polytene chromosome chromocenter; GO:0005703 polytene chromosome puff; GO:0005737 cytoplasm; GO:0005829 cytosol; GO:0010369 chromocenter; GO:0016442 RISC complex; GO:0031332 RNAi effector complex; GO:0032991 protein-containing complex; GO:0043226 organelle; GO:00432…	GO:0003676 nucleic acid binding; GO:0003723 RNA binding; GO:0003729 mRNA binding; GO:0003730 mRNA 3'-UTR binding; GO:0005488 binding; GO:0005515 protein binding; GO:0097159 organic cyclic compound binding; GO:1901363 heterocyclic compound binding;			R	KOG2945	Predicted RNA-binding protein	WP2864 Apoptosis related network due to altered Notch3 in ovarian cancer	https://www.wikipathways.org/instance/WP2864				MYC TARGETS V1	https://www.gsea-msigdb.org/gsea/msigdb/human/geneset/HALLMARK_MYC_TARGETS_V1
Q9Y3Z3	Deoxynucleoside triphosphate triphosphohydrolase SAMHD1	SAMHD1	72.2	715	44	23	23	24	7.58e+08	nucleus	K22544	SAMHD1; deoxynucleoside triphosphate triphosphohydrolase SAMHD1 [EC:3.1.5.-]	hsa05170 Human immunodeficiency virus 1 infection; hsa03250 Viral life cycle - HIV-1; hsa04623 Cytosolic DNA-sensing pathway	GO:0002252 immune effector process; GO:0002376 immune system process; GO:0002682 regulation of immune system process; GO:0006139 nucleobase-containing compound metabolic process; GO:0006163 purine nucleotide metabolic process; GO:0006195 purine nucleotide catabolic process; GO:0006203 dGTP catabolic process; GO:0006725 cellular aromatic compound metabolic process; GO:0006753 nucleoside phosphate …	GO:0005622 intracellular anatomical structure; GO:0005634 nucleus; GO:0005654 nucleoplasm; GO:0005886 plasma membrane; GO:0016020 membrane; GO:0031974 membrane-enclosed lumen; GO:0031981 nuclear lumen; GO:0043226 organelle; GO:0043227 membrane-bounded organelle; GO:0043229 intracellular organelle; GO:0043231 intracellular membrane-bounded organelle; GO:0043233 organelle lumen; GO:0070013 intracel…	GO:0000166 nucleotide binding; GO:0003676 nucleic acid binding; GO:0003723 RNA binding; GO:0003824 catalytic activity; GO:0004518 nuclease activity; GO:0004540 RNA nuclease activity; GO:0005488 binding; GO:0005515 protein binding; GO:0008270 zinc ion binding; GO:0008832 dGTPase activity; GO:0016787 hydrolase activity; GO:0016788 hydrolase activity, acting on ester bonds; GO:0016793 triphosphoric …	PF07647	PF07647 SAM domain (Sterile alpha motif)	S	KOG2681	Metal-dependent phosphohydrolase	WP4705 Pathways of nucleic acid metabolism and innate immune sensing	https://www.wikipathways.org/instance/WP4705		R-HSA-1280215 Cytokine Signaling in Immune system;R-HSA-1430728 Metabolism;R-HSA-15869 Metabolism of nucleotides;R-HSA-168256 Immune System;R-HSA-8956319 Nucleotide catabolism;R-HSA-909733 Interferon alpha/beta signaling;R-HSA-913531 Interferon Signaling	https://reactome.org/PathwayBrowser/#/R-HSA-1280215;https://reactome.org/PathwayBrowser/#/R-HSA-1430728;https://reactome.org/PathwayBrowser/#/R-HSA-15869;https://reactome.org/PathwayBrowser/#/R-HSA-168256;https://reactome.org/PathwayBrowser/#/R-HSA-8956319;https://reactome.org/PathwayBrowser/#/R-HSA-909733;https://reactome.org/PathwayBrowser/#/R-HSA-913531	INTERFERON GAMMA RESPONSE	https://www.gsea-msigdb.org/gsea/msigdb/human/geneset/HALLMARK_INTERFERON_GAMMA_RESPONSE
O43815	Striatin	STRN	86.1	1132	44	22	23	29	1.54e+09	nucleus	K17608			GO:0000122 negative regulation of transcription by RNA polymerase II; GO:0000165 MAPK cascade; GO:0001700 embryonic development via the syncytial blastoderm; GO:0001932 regulation of protein phosphorylation; GO:0001934 positive regulation of protein phosphorylation; GO:0002009 morphogenesis of an epithelium; GO:0006355 regulation of DNA-templated transcription; GO:0006357 regulation of transcript…	GO:0005622 intracellular anatomical structure; GO:0005634 nucleus; GO:0005654 nucleoplasm; GO:0005737 cytoplasm; GO:0005794 Golgi apparatus; GO:0005886 plasma membrane; GO:0005911 cell-cell junction; GO:0005923 bicellular tight junction; GO:0012505 endomembrane system; GO:0014069 postsynaptic density; GO:0016020 membrane; GO:0030054 cell junction; GO:0030425 dendrite; GO:0031974 membrane-enclosed…	GO:0003700 DNA-binding transcription factor activity; GO:0005102 signaling receptor binding; GO:0005488 binding; GO:0005515 protein binding; GO:0005516 calmodulin binding; GO:0008134 transcription factor binding; GO:0019899 enzyme binding; GO:0019902 phosphatase binding; GO:0019903 protein phosphatase binding; GO:0019904 protein domain specific binding; GO:0030331 nuclear estrogen receptor bindin…			D	KOG0642	Cell-cycle nuclear protein, contains WD-40 repeats	WP4205 MET in type 1 papillary renal cell carcinoma	https://www.wikipathways.org/instance/WP4205		R-HSA-1257604 PIP3 activates AKT signaling;R-HSA-162582 Signal Transduction;R-HSA-1643685 Disease;R-HSA-199418 Negative regulation of the PI3K/AKT network;R-HSA-2219528 PI3K/AKT Signaling in Cancer;R-HSA-2219530 Constitutive Signaling by Aberrant PI3K in Cancer;R-HSA-5663202 Diseases of signal transduction by growth factor receptors and second messengers;R-HSA-6811558 PI5P, PP2A and IER3 Regulate…	https://reactome.org/PathwayBrowser/#/R-HSA-1257604;https://reactome.org/PathwayBrowser/#/R-HSA-162582;https://reactome.org/PathwayBrowser/#/R-HSA-1643685;https://reactome.org/PathwayBrowser/#/R-HSA-199418;https://reactome.org/PathwayBrowser/#/R-HSA-2219528;https://reactome.org/PathwayBrowser/#/R-HSA-2219530;https://reactome.org/PathwayBrowser/#/R-HSA-5663202;https://reactome.org/PathwayBrowser/#…	KRAS SIGNALING UP	https://www.gsea-msigdb.org/gsea/msigdb/human/geneset/HALLMARK_KRAS_SIGNALING_UP
P49368	T-complex protein 1 subunit gamma	CCT3	60.5	1068	50	23	23	28	1.42e+09	mitochondria	K09495			GO:0000003 reproduction; GO:0006457 protein folding; GO:0006458 'de novo' protein folding; GO:0006810 transport; GO:0007338 single fertilization; GO:0007339 binding of sperm to zona pellucida; GO:0008037 cell recognition; GO:0009566 fertilization; GO:0009889 regulation of biosynthetic process; GO:0009891 positive regulation of biosynthetic process; GO:0009893 positive regulation of metabolic proc…	GO:0002199 zona pellucida receptor complex; GO:0005622 intracellular anatomical structure; GO:0005737 cytoplasm; GO:0005829 cytosol; GO:0005832 chaperonin-containing T-complex; GO:0005856 cytoskeleton; GO:0005874 microtubule; GO:0005886 plasma membrane; GO:0015630 microtubule cytoskeleton; GO:0016020 membrane; GO:0032991 protein-containing complex; GO:0043209 myelin sheath; GO:0043226 organelle; …	GO:0003824 catalytic activity; GO:0005488 binding; GO:0005515 protein binding; GO:0016462 pyrophosphatase activity; GO:0016787 hydrolase activity; GO:0016817 hydrolase activity, acting on acid anhydrides; GO:0016818 hydrolase activity, acting on acid anhydrides, in phosphorus-containing anhydrides; GO:0016887 ATP hydrolysis activity; GO:0017111 ribonucleoside triphosphate phosphatase activity; GO…			O	KOG0364	Chaperonin complex component, TCP-1 gamma subunit (CCT3)	WP4949 16p11 2 proximal deletion syndrome	https://www.wikipathways.org/instance/WP4949		R-HSA-1852241 Organelle biogenesis and maintenance;R-HSA-389957 Prefoldin mediated transfer of substrate to CCT/TriC;R-HSA-389958 Cooperation of Prefoldin and TriC/CCT in actin and tubulin folding;R-HSA-389960 Formation of tubulin folding intermediates by CCT/TriC;R-HSA-390450 Folding of actin by CCT/TriC;R-HSA-390466 Chaperonin-mediated protein folding;R-HSA-390471 Association of TriC/CCT with t…	https://reactome.org/PathwayBrowser/#/R-HSA-1852241;https://reactome.org/PathwayBrowser/#/R-HSA-389957;https://reactome.org/PathwayBrowser/#/R-HSA-389958;https://reactome.org/PathwayBrowser/#/R-HSA-389960;https://reactome.org/PathwayBrowser/#/R-HSA-390450;https://reactome.org/PathwayBrowser/#/R-HSA-390466;https://reactome.org/PathwayBrowser/#/R-HSA-390471;https://reactome.org/PathwayBrowser/#/R-H…	MYC TARGETS V1	https://www.gsea-msigdb.org/gsea/msigdb/human/geneset/HALLMARK_MYC_TARGETS_V1
Q71U36	Tubulin alpha-1A chain	TUBA1A	50.1	2145	63	2	23	49	2.51e+10	cytoskeleton	K07374	TUBA; tubulin alpha	hsa05016 Huntington disease; hsa04814 Motor proteins; hsa04540 Gap junction; hsa04530 Tight junction; hsa05012 Parkinson disease; hsa05010 Alzheimer disease; hsa05132 Salmonella infection; hsa04145 Phagosome; hsa05130 Pathogenic Escherichia coli infection; hsa04210 Apoptosis; hsa05022 Pathways of neurodegeneration - multiple diseases; hsa05014 Amyotrophic lateral sclerosis; hsa05020 Prion disease	GO:0000086 G2/M transition of mitotic cell cycle; GO:0000278 mitotic cell cycle; GO:0006810 transport; GO:0006996 organelle organization; GO:0007017 microtubule-based process; GO:0007049 cell cycle; GO:0007346 regulation of mitotic cell cycle; GO:0009987 cellular process; GO:0010389 regulation of G2/M transition of mitotic cell cycle; GO:0010564 regulation of cell cycle process; GO:0016043 cellul…	GO:0005622 intracellular anatomical structure; GO:0005737 cytoplasm; GO:0005768 endosome; GO:0005829 cytosol; GO:0005856 cytoskeleton; GO:0005874 microtubule; GO:0005881 cytoplasmic microtubule; GO:0012505 endomembrane system; GO:0015630 microtubule cytoskeleton; GO:0016020 membrane; GO:0031410 cytoplasmic vesicle; GO:0031982 vesicle; GO:0032991 protein-containing complex; GO:0035770 ribonucleopr…	GO:0005198 structural molecule activity; GO:0005488 binding; GO:0005515 protein binding; GO:0019904 protein domain specific binding; GO:0046982 protein heterodimerization activity; GO:0046983 protein dimerization activity;	PF00091; PF03953	PF00091 Tubulin/FtsZ family, GTPase domain; PF03953 Tubulin C-terminal domain	Z	KOG1376	Alpha tubulin	WP2059 Alzheimer 39 s disease and miRNA effects;WP2272 Pathogenic Escherichia coli infection;WP2359 Parkin ubiquitin proteasomal system pathway;WP5124 Alzheimer 39 s disease;WP5409 PAFAH1B1 copy number variation	https://www.wikipathways.org/instance/WP2059;https://www.wikipathways.org/instance/WP2272;https://www.wikipathways.org/instance/WP2359;https://www.wikipathways.org/instance/WP5124;https://www.wikipathways.org/instance/WP5409		R-HSA-109582 Hemostasis;R-HSA-112314 Neurotransmitter receptors and postsynaptic signal transmission;R-HSA-112315 Transmission across Chemical Synapses;R-HSA-112316 Neuronal System;R-HSA-1169410 Antiviral mechanism by IFN-stimulated genes;R-HSA-1266738 Developmental Biology;R-HSA-1280215 Cytokine Signaling in Immune system;R-HSA-1280218 Adaptive Immune System;R-HSA-1445148 Translocation of SLC2A4…
Q9NR30	Nucleolar RNA helicase 2	DDX21	87.3	851	37	22	23	27	1.18e+09	cytoplasm,nucleus	K16911			GO:0006139 nucleobase-containing compound metabolic process; GO:0006351 DNA-templated transcription; GO:0006366 transcription by RNA polymerase II; GO:0006725 cellular aromatic compound metabolic process; GO:0006807 nitrogen compound metabolic process; GO:0008152 metabolic process; GO:0009058 biosynthetic process; GO:0009059 macromolecule biosynthetic process; GO:0009605 response to external stim…	GO:0005622 intracellular anatomical structure; GO:0005634 nucleus; GO:0005654 nucleoplasm; GO:0005730 nucleolus; GO:0005737 cytoplasm; GO:0031974 membrane-enclosed lumen; GO:0031981 nuclear lumen; GO:0043226 organelle; GO:0043227 membrane-bounded organelle; GO:0043228 non-membrane-bounded organelle; GO:0043229 intracellular organelle; GO:0043231 intracellular membrane-bounded organelle; GO:004323…	GO:0003676 nucleic acid binding; GO:0003723 RNA binding; GO:0003724 RNA helicase activity; GO:0003725 double-stranded RNA binding; GO:0003824 catalytic activity; GO:0004386 helicase activity; GO:0005488 binding; GO:0008186 ATP-dependent activity, acting on RNA; GO:0016462 pyrophosphatase activity; GO:0016787 hydrolase activity; GO:0016817 hydrolase activity, acting on acid anhydrides; GO:0016818 …	PF00270; PF00271; PF08152	PF00270 DEAD/DEAH box helicase; PF00271 Helicase conserved C-terminal domain; PF08152 GUCT (NUC152) domain	A	KOG0331	ATP-dependent RNA helicase	WP4932 7q11 23 copy number variation syndrome;WP5352 10q11 21q11 23 copy number variation syndrome	https://www.wikipathways.org/instance/WP4932;https://www.wikipathways.org/instance/WP5352	Transcription factor	R-HSA-212165 Epigenetic regulation of gene expression;R-HSA-5250913 Positive epigenetic regulation of rRNA expression;R-HSA-5250924 B-WICH complex positively regulates rRNA expression;R-HSA-6791226 Major pathway of rRNA processing in the nucleolus and cytosol;R-HSA-72312 rRNA processing;R-HSA-74160 Gene expression (Transcription);R-HSA-8868773 rRNA processing in the nucleus and cytosol;R-HSA-8953…	https://reactome.org/PathwayBrowser/#/R-HSA-212165;https://reactome.org/PathwayBrowser/#/R-HSA-5250913;https://reactome.org/PathwayBrowser/#/R-HSA-5250924;https://reactome.org/PathwayBrowser/#/R-HSA-6791226;https://reactome.org/PathwayBrowser/#/R-HSA-72312;https://reactome.org/PathwayBrowser/#/R-HSA-74160;https://reactome.org/PathwayBrowser/#/R-HSA-8868773;https://reactome.org/PathwayBrowser/#/R-…	MYC TARGETS V1;UV RESPONSE UP	https://www.gsea-msigdb.org/gsea/msigdb/human/geneset/HALLMARK_MYC_TARGETS_V1;https://www.gsea-msigdb.org/gsea/msigdb/human/geneset/HALLMARK_UV_RESPONSE_UP
P11021	Endoplasmic reticulum chaperone BiP	HSPA5	72.3	1059	44	21	23	27	8.51e+08	endoplasmic reticulum	K09490	HSPA5; endoplasmic reticulum chaperone BiP [EC:3.6.4.10]	hsa03060 Protein export; hsa04612 Antigen processing and presentation; hsa04918 Thyroid hormone synthesis; hsa05012 Parkinson disease; hsa05022 Pathways of neurodegeneration - multiple diseases; hsa05014 Amyotrophic lateral sclerosis; hsa05020 Prion disease; hsa05417 Lipid and atherosclerosis; hsa04141 Protein processing in endoplasmic reticulum	GO:0006355 regulation of DNA-templated transcription; GO:0006357 regulation of transcription by RNA polymerase II; GO:0006457 protein folding; GO:0006508 proteolysis; GO:0006511 ubiquitin-dependent protein catabolic process; GO:0006807 nitrogen compound metabolic process; GO:0006810 transport; GO:0006915 apoptotic process; GO:0006950 response to stress; GO:0006983 ER overload response; GO:0006984…	GO:0005576 extracellular region; GO:0005615 extracellular space; GO:0005622 intracellular anatomical structure; GO:0005634 nucleus; GO:0005737 cytoplasm; GO:0005739 mitochondrion; GO:0005783 endoplasmic reticulum; GO:0005788 endoplasmic reticulum lumen; GO:0005789 endoplasmic reticulum membrane; GO:0005790 smooth endoplasmic reticulum; GO:0005793 endoplasmic reticulum-Golgi intermediate compartme…	GO:0000166 nucleotide binding; GO:0003824 catalytic activity; GO:0005488 binding; GO:0005509 calcium ion binding; GO:0005515 protein binding; GO:0005524 ATP binding; GO:0016462 pyrophosphatase activity; GO:0016787 hydrolase activity; GO:0016817 hydrolase activity, acting on acid anhydrides; GO:0016818 hydrolase activity, acting on acid anhydrides, in phosphorus-containing anhydrides; GO:0016887 A…			O	KOG0100	Molecular chaperones GRP78/BiP/KAR2, HSP70 superfamily	WP2359 Parkin ubiquitin proteasomal system pathway;WP2864 Apoptosis related network due to altered Notch3 in ovarian cancer;WP3613 Photodynamic therapy induced unfolded protein response;WP3995 Prion disease pathway;WP4861 Endoplasmic reticulum stress response in coronavirus infection;WP4925 Unfolded protein response	https://www.wikipathways.org/instance/WP2359;https://www.wikipathways.org/instance/WP2864;https://www.wikipathways.org/instance/WP3613;https://www.wikipathways.org/instance/WP3995;https://www.wikipathways.org/instance/WP4861;https://www.wikipathways.org/instance/WP4925		R-HSA-109582 Hemostasis;R-HSA-114608 Platelet degranulation ;R-HSA-1280218 Adaptive Immune System;R-HSA-168256 Immune System;R-HSA-2262752 Cellular responses to stress;R-HSA-3371453 Regulation of HSF1-mediated heat shock response;R-HSA-3371556 Cellular response to heat stress;R-HSA-381033 ATF6 (ATF6-alpha) activates chaperones;R-HSA-381042 PERK regulates gene expression;R-HSA-381070 IRE1alpha act…	https://reactome.org/PathwayBrowser/#/R-HSA-109582;https://reactome.org/PathwayBrowser/#/R-HSA-114608;https://reactome.org/PathwayBrowser/#/R-HSA-1280218;https://reactome.org/PathwayBrowser/#/R-HSA-168256;https://reactome.org/PathwayBrowser/#/R-HSA-2262752;https://reactome.org/PathwayBrowser/#/R-HSA-3371453;https://reactome.org/PathwayBrowser/#/R-HSA-3371556;https://reactome.org/PathwayBrowser/#/…	HYPOXIA;COMPLEMENT;UNFOLDED PROTEIN RESPONSE;MTORC1 SIGNALING;GLYCOLYSIS	https://www.gsea-msigdb.org/gsea/msigdb/human/geneset/HALLMARK_HYPOXIA;https://www.gsea-msigdb.org/gsea/msigdb/human/geneset/HALLMARK_COMPLEMENT;https://www.gsea-msigdb.org/gsea/msigdb/human/geneset/HALLMARK_UNFOLDED_PROTEIN_RESPONSE;https://www.gsea-msigdb.org/gsea/msigdb/human/geneset/HALLMARK_MTORC1_SIGNALING;https://www.gsea-msigdb.org/gsea/msigdb/human/geneset/HALLMARK_GLYCOLYSIS
P56192	Methionine--tRNA ligase, cytoplasmic	MARS1	101.1	1339	36	23	23	29	1.61e+09	peroxisome	K01874	MARS; methionyl-tRNA synthetase [EC:6.1.1.10]	hsa00450 Selenocompound metabolism; hsa00970 Aminoacyl-tRNA biosynthesis; hsa01100 Metabolic pathways	GO:0006082 organic acid metabolic process; GO:0006139 nucleobase-containing compound metabolic process; GO:0006351 DNA-templated transcription; GO:0006355 regulation of DNA-templated transcription; GO:0006356 regulation of transcription by RNA polymerase I; GO:0006399 tRNA metabolic process; GO:0006412 translation; GO:0006418 tRNA aminoacylation for protein translation; GO:0006431 methionyl-tRNA …	GO:0005622 intracellular anatomical structure; GO:0005634 nucleus; GO:0005730 nucleolus; GO:0005737 cytoplasm; GO:0005829 cytosol; GO:0017101 aminoacyl-tRNA synthetase multienzyme complex; GO:0031974 membrane-enclosed lumen; GO:0031981 nuclear lumen; GO:0032991 protein-containing complex; GO:0043226 organelle; GO:0043227 membrane-bounded organelle; GO:0043228 non-membrane-bounded organelle; GO:00…	GO:0003824 catalytic activity; GO:0004812 aminoacyl-tRNA ligase activity; GO:0004825 methionine-tRNA ligase activity; GO:0016874 ligase activity; GO:0016875 ligase activity, forming carbon-oxygen bonds; GO:0140098 catalytic activity, acting on RNA; GO:0140101 catalytic activity, acting on a tRNA;	PF18485; PF00043; PF19303; PF00458	PF18485 Glutathione S-transferase, N-terminal domain; PF00043 Glutathione S-transferase, C-terminal domain; PF19303 Anticodon binding domain of methionyl tRNA ligase; PF00458 WHEP-TRS domain	J	KOG1247	Methionyl-tRNA synthetase	WP4288 MTHFR deficiency	https://www.wikipathways.org/instance/WP4288		R-HSA-1430728 Metabolism;R-HSA-2408522 Selenoamino acid metabolism;R-HSA-379716 Cytosolic tRNA aminoacylation;R-HSA-379724 tRNA Aminoacylation;R-HSA-392499 Metabolism of proteins;R-HSA-71291 Metabolism of amino acids and derivatives;R-HSA-72766 Translation	https://reactome.org/PathwayBrowser/#/R-HSA-1430728;https://reactome.org/PathwayBrowser/#/R-HSA-2408522;https://reactome.org/PathwayBrowser/#/R-HSA-379716;https://reactome.org/PathwayBrowser/#/R-HSA-379724;https://reactome.org/PathwayBrowser/#/R-HSA-392499;https://reactome.org/PathwayBrowser/#/R-HSA-71291;https://reactome.org/PathwayBrowser/#/R-HSA-72766
Q96A33	PAT complex subunit CCDC47	CCDC47	55.8	3378	49	22	22	66	2.08e+10	endoplasmic reticulum	K24962			GO:0006508 proteolysis; GO:0006511 ubiquitin-dependent protein catabolic process; GO:0006807 nitrogen compound metabolic process; GO:0006950 response to stress; GO:0006983 ER overload response; GO:0006984 ER-nucleus signaling pathway; GO:0006996 organelle organization; GO:0007029 endoplasmic reticulum organization; GO:0007154 cell communication; GO:0007165 signal transduction; GO:0007275 multicel…	GO:0005622 intracellular anatomical structure; GO:0005737 cytoplasm; GO:0005783 endoplasmic reticulum; GO:0005791 rough endoplasmic reticulum; GO:0012505 endomembrane system; GO:0043226 organelle; GO:0043227 membrane-bounded organelle; GO:0043229 intracellular organelle; GO:0043231 intracellular membrane-bounded organelle;	GO:0005488 binding; GO:0005509 calcium ion binding; GO:0005515 protein binding; GO:0043167 ion binding; GO:0043169 cation binding; GO:0046872 metal ion binding;			S	KOG2357	Uncharacterized conserved protein
P07900	Heat shock protein HSP 90-alpha	HSP90AA1	84.6	1120	36	13	22	27	7.33e+08	cytoplasm	K04079	HSP90A; molecular chaperone HtpG	hsa05215 Prostate cancer; hsa04612 Antigen processing and presentation; hsa05200 Pathways in cancer; hsa05207 Chemical carcinogenesis - receptor activation; hsa04659 Th17 cell differentiation; hsa05418 Fluid shear stress and atherosclerosis; hsa05132 Salmonella infection; hsa04621 NOD-like receptor signaling pathway; hsa04657 IL-17 signaling pathway; hsa04151 PI3K-Akt signaling pathway; hsa04914 …	GO:0000003 reproduction; GO:0000086 G2/M transition of mitotic cell cycle; GO:0000226 microtubule cytoskeleton organization; GO:0000278 mitotic cell cycle; GO:0000578 embryonic axis specification; GO:0000723 telomere maintenance; GO:0000902 cell morphogenesis; GO:0001654 eye development; GO:0001745 compound eye morphogenesis; GO:0001751 compound eye photoreceptor cell differentiation; GO:0001752 …	GO:0000323 lytic vacuole; GO:0001726 ruffle; GO:0005576 extracellular region; GO:0005622 intracellular anatomical structure; GO:0005634 nucleus; GO:0005654 nucleoplasm; GO:0005667 transcription regulator complex; GO:0005694 chromosome; GO:0005700 polytene chromosome; GO:0005705 polytene chromosome interband; GO:0005737 cytoplasm; GO:0005764 lysosome; GO:0005765 lysosomal membrane; GO:0005773 vacu…	GO:0000166 nucleotide binding; GO:0001882 nucleoside binding; GO:0001883 purine nucleoside binding; GO:0001884 pyrimidine nucleoside binding; GO:0002134 UTP binding; GO:0002135 CTP binding; GO:0003676 nucleic acid binding; GO:0003723 RNA binding; GO:0003725 double-stranded RNA binding; GO:0003729 mRNA binding; GO:0003824 catalytic activity; GO:0004672 protein kinase activity; GO:0004713 protein t…	PF02518	PF02518 Histidine kinase-, DNA gyrase B-, and HSP90-like ATPase	O	KOG0019	Molecular chaperone (HSP90 family)	WP1433 Nucleotide binding oligomerization domain NOD pathway;WP231 TNF alpha signaling pathway;WP2355 Corticotropin releasing hormone signaling pathway;WP2586 Aryl hydrocarbon receptor pathway;WP262 Ebstein Barr virus LMP1 signaling;WP2873 Aryl hydrocarbon receptor pathway;WP2875 Constitutive androstane receptor pathway;WP2876 Pregnane X receptor pathway;WP2880 Glucocorticoid receptor pathway;WP2…	https://www.wikipathways.org/instance/WP1433;https://www.wikipathways.org/instance/WP231;https://www.wikipathways.org/instance/WP2355;https://www.wikipathways.org/instance/WP2586;https://www.wikipathways.org/instance/WP262;https://www.wikipathways.org/instance/WP2873;https://www.wikipathways.org/instance/WP2875;https://www.wikipathways.org/instance/WP2876;https://www.wikipathways.org/instance/WP2…		R-HSA-1227986 Signaling by ERBB2;R-HSA-1227990 Signaling by ERBB2 in Cancer;R-HSA-1236382 Constitutive Signaling by Ligand-Responsive EGFR Cancer Variants;R-HSA-1266738 Developmental Biology;R-HSA-1280215 Cytokine Signaling in Immune system;R-HSA-1430728 Metabolism;R-HSA-1474151 Tetrahydrobiopterin (BH4) synthesis, recycling, salvage and regulation;R-HSA-162582 Signal Transduction;R-HSA-1632852 M…		FATTY ACID METABOLISM	https://www.gsea-msigdb.org/gsea/msigdb/human/geneset/HALLMARK_FATTY_ACID_METABOLISM
Q16531	DNA damage-binding protein 1	DDB1	126.9	915	26	22	22	24	8.05e+08	cytoplasm	K10610	DDB1; DNA damage-binding protein 1	hsa05161 Hepatitis B; hsa05170 Human immunodeficiency virus 1 infection; hsa05203 Viral carcinogenesis; hsa03420 Nucleotide excision repair; hsa04120 Ubiquitin mediated proteolysis	GO:0000003 reproduction; GO:0000715 nucleotide-excision repair, DNA damage recognition; GO:0002064 epithelial cell development; GO:0002065 columnar/cuboidal epithelial cell differentiation; GO:0002066 columnar/cuboidal epithelial cell development; GO:0003006 developmental process involved in reproduction; GO:0006139 nucleobase-containing compound metabolic process; GO:0006259 DNA metabolic proces…	GO:0000151 ubiquitin ligase complex; GO:0005622 intracellular anatomical structure; GO:0005634 nucleus; GO:0005654 nucleoplasm; GO:0005737 cytoplasm; GO:0031461 cullin-RING ubiquitin ligase complex; GO:0031464 Cul4A-RING E3 ubiquitin ligase complex; GO:0031465 Cul4B-RING E3 ubiquitin ligase complex; GO:0031974 membrane-enclosed lumen; GO:0031981 nuclear lumen; GO:0032991 protein-containing comple…	GO:0003676 nucleic acid binding; GO:0003677 DNA binding; GO:0003684 damaged DNA binding; GO:0005488 binding; GO:0005515 protein binding; GO:0019904 protein domain specific binding; GO:0030674 protein-macromolecule adaptor activity; GO:0044877 protein-containing complex binding; GO:0060090 molecular adaptor activity; GO:0071987 WD40-repeat domain binding; GO:0097159 organic cyclic compound binding…	PF10433	PF10433 Mono-functional DNA-alkylating methyl methanesulfonate N-term	L	KOG1897	Damage-specific DNA binding complex, subunit DDB1	WP4541 Hippo Merlin signaling dysregulation;WP4666 Hepatitis B infection;WP4753 Nucleotide excision repair;WP4946 DNA repair pathways full network;WP5114 Nucleotide excision repair in xeroderma pigmentosum	https://www.wikipathways.org/instance/WP4541;https://www.wikipathways.org/instance/WP4666;https://www.wikipathways.org/instance/WP4753;https://www.wikipathways.org/instance/WP4946;https://www.wikipathways.org/instance/WP5114	Transcription factor	R-HSA-110314 Recognition of DNA damage by PCNA-containing replication complex;R-HSA-392499 Metabolism of proteins;R-HSA-5696394 DNA Damage Recognition in GG-NER;R-HSA-5696395 Formation of Incision Complex in GG-NER;R-HSA-5696398 Nucleotide Excision Repair;R-HSA-5696399 Global Genome Nucleotide Excision Repair (GG-NER);R-HSA-5696400 Dual Incision in GG-NER;R-HSA-597592 Post-translational protein m…	https://reactome.org/PathwayBrowser/#/R-HSA-110314;https://reactome.org/PathwayBrowser/#/R-HSA-392499;https://reactome.org/PathwayBrowser/#/R-HSA-5696394;https://reactome.org/PathwayBrowser/#/R-HSA-5696395;https://reactome.org/PathwayBrowser/#/R-HSA-5696398;https://reactome.org/PathwayBrowser/#/R-HSA-5696399;https://reactome.org/PathwayBrowser/#/R-HSA-5696400;https://reactome.org/PathwayBrowser/#…	DNA REPAIR	https://www.gsea-msigdb.org/gsea/msigdb/human/geneset/HALLMARK_DNA_REPAIR
Q15029	116 kDa U5 small nuclear ribonucleoprotein component	EFTUD2	109.4	1258	34	21	22	29	6.96e+08	nucleus	K12852	EFTUD2; 116 kDa U5 small nuclear ribonucleoprotein component	hsa03040 Spliceosome	GO:0000375 RNA splicing, via transesterification reactions; GO:0000377 RNA splicing, via transesterification reactions with bulged adenosine as nucleophile; GO:0000398 mRNA splicing, via spliceosome; GO:0006139 nucleobase-containing compound metabolic process; GO:0006396 RNA processing; GO:0006397 mRNA processing; GO:0006412 translation; GO:0006414 translational elongation; GO:0006518 peptide met…	GO:0005622 intracellular anatomical structure; GO:0005634 nucleus; GO:0005654 nucleoplasm; GO:0005681 spliceosomal complex; GO:0005682 U5 snRNP; GO:0005684 U2-type spliceosomal complex; GO:0005737 cytoplasm; GO:0005829 cytosol; GO:0015030 Cajal body; GO:0016604 nuclear body; GO:0016607 nuclear speck; GO:0030532 small nuclear ribonucleoprotein complex; GO:0031974 membrane-enclosed lumen; GO:003198…	GO:0003676 nucleic acid binding; GO:0003723 RNA binding; GO:0003746 translation elongation factor activity; GO:0003824 catalytic activity; GO:0003924 GTPase activity; GO:0005488 binding; GO:0008135 translation factor activity, RNA binding; GO:0016462 pyrophosphatase activity; GO:0016787 hydrolase activity; GO:0016817 hydrolase activity, acting on acid anhydrides; GO:0016818 hydrolase activity, ac…	PF00009; PF03144; PF14492; PF03764; PF00679	PF00009 Elongation factor Tu GTP binding domain; PF03144 Elongation factor Tu domain 2; PF14492 Elongation Factor G, domain III; PF03764 Elongation factor G, domain IV; PF00679 Elongation factor G C-terminus	J	KOG0468	U5 snRNP-specific protein	WP411 mRNA processing;WP4352 Ciliary landscape	https://www.wikipathways.org/instance/WP411;https://www.wikipathways.org/instance/WP4352		R-HSA-72163 mRNA Splicing - Major Pathway;R-HSA-72165 mRNA Splicing - Minor Pathway;R-HSA-72172 mRNA Splicing;R-HSA-72203 Processing of Capped Intron-Containing Pre-mRNA;R-HSA-8953854 Metabolism of RNA	https://reactome.org/PathwayBrowser/#/R-HSA-72163;https://reactome.org/PathwayBrowser/#/R-HSA-72165;https://reactome.org/PathwayBrowser/#/R-HSA-72172;https://reactome.org/PathwayBrowser/#/R-HSA-72203;https://reactome.org/PathwayBrowser/#/R-HSA-8953854
P42285	Exosome RNA helicase MTR4	MTREX	117.7	763	29	22	22	23	6.20e+08	cytoplasm	K12598	MTR4; ATP-dependent RNA helicase DOB1 [EC:3.6.4.13]	hsa03018 RNA degradation	GO:0000375 RNA splicing, via transesterification reactions; GO:0000377 RNA splicing, via transesterification reactions with bulged adenosine as nucleophile; GO:0000398 mRNA splicing, via spliceosome; GO:0000460 maturation of 5.8S rRNA; GO:0002252 immune effector process; GO:0002376 immune system process; GO:0006139 nucleobase-containing compound metabolic process; GO:0006364 rRNA processing; GO:0…	GO:0005622 intracellular anatomical structure; GO:0005634 nucleus; GO:0005654 nucleoplasm; GO:0005681 spliceosomal complex; GO:0031499 TRAMP complex; GO:0031974 membrane-enclosed lumen; GO:0031981 nuclear lumen; GO:0032991 protein-containing complex; GO:0043226 organelle; GO:0043227 membrane-bounded organelle; GO:0043229 intracellular organelle; GO:0043231 intracellular membrane-bounded organelle…	GO:0003724 RNA helicase activity; GO:0003824 catalytic activity; GO:0004386 helicase activity; GO:0008186 ATP-dependent activity, acting on RNA; GO:0016462 pyrophosphatase activity; GO:0016787 hydrolase activity; GO:0016817 hydrolase activity, acting on acid anhydrides; GO:0016818 hydrolase activity, acting on acid anhydrides, in phosphorus-containing anhydrides; GO:0016887 ATP hydrolysis activit…	PF00270; PF00271; PF13234; PF08148	PF00270 DEAD/DEAH box helicase; PF00271 Helicase conserved C-terminal domain; PF13234 rRNA-processing arch domain; PF08148 DSHCT (NUC185) domain	A	KOG0948	Nuclear exosomal RNA helicase MTR4, DEAD-box superfamily				R-HSA-6791226 Major pathway of rRNA processing in the nucleolus and cytosol;R-HSA-72163 mRNA Splicing - Major Pathway;R-HSA-72172 mRNA Splicing;R-HSA-72203 Processing of Capped Intron-Containing Pre-mRNA;R-HSA-72312 rRNA processing;R-HSA-8868773 rRNA processing in the nucleus and cytosol;R-HSA-8953854 Metabolism of RNA	https://reactome.org/PathwayBrowser/#/R-HSA-6791226;https://reactome.org/PathwayBrowser/#/R-HSA-72163;https://reactome.org/PathwayBrowser/#/R-HSA-72172;https://reactome.org/PathwayBrowser/#/R-HSA-72203;https://reactome.org/PathwayBrowser/#/R-HSA-72312;https://reactome.org/PathwayBrowser/#/R-HSA-8868773;https://reactome.org/PathwayBrowser/#/R-HSA-8953854	UNFOLDED PROTEIN RESPONSE	https://www.gsea-msigdb.org/gsea/msigdb/human/geneset/HALLMARK_UNFOLDED_PROTEIN_RESPONSE
P19338	Nucleolin	NCL	76.6	1384	29	22	22	28	9.51e+09	nucleus	K11294	NCL; nucleolin	hsa05130 Pathogenic Escherichia coli infection	GO:0000003 reproduction; GO:0001525 angiogenesis; GO:0001568 blood vessel development; GO:0001817 regulation of cytokine production; GO:0001819 positive regulation of cytokine production; GO:0001889 liver development; GO:0001944 vasculature development; GO:0002237 response to molecule of bacterial origin; GO:0002791 regulation of peptide secretion; GO:0002793 positive regulation of peptide secret…	GO:0001650 fibrillar center; GO:0001651 dense fibrillar component; GO:0005622 intracellular anatomical structure; GO:0005634 nucleus; GO:0005654 nucleoplasm; GO:0005730 nucleolus; GO:0005737 cytoplasm; GO:0005938 cell cortex; GO:0009986 cell surface; GO:0031974 membrane-enclosed lumen; GO:0031981 nuclear lumen; GO:0032991 protein-containing complex; GO:0035770 ribonucleoprotein granule; GO:003646…	GO:0003676 nucleic acid binding; GO:0003677 DNA binding; GO:0003697 single-stranded DNA binding; GO:0003723 RNA binding; GO:0003729 mRNA binding; GO:0005102 signaling receptor binding; GO:0005488 binding; GO:0005509 calcium ion binding; GO:0005515 protein binding; GO:0019843 rRNA binding; GO:0019899 enzyme binding; GO:0035368 selenocysteine insertion sequence binding; GO:0042134 rRNA primary tran…	PF00076	PF00076 RNA recognition motif. (a.k.a. RRM, RBD, or RNP domain)	AJ	KOG0123	Polyadenylate-binding protein (RRM superfamily)	WP2272 Pathogenic Escherichia coli infection;WP3888 VEGFA VEGFR2 signaling	https://www.wikipathways.org/instance/WP2272;https://www.wikipathways.org/instance/WP3888		R-HSA-1643685 Disease;R-HSA-5663205 Infectious disease;R-HSA-6791226 Major pathway of rRNA processing in the nucleolus and cytosol;R-HSA-72312 rRNA processing;R-HSA-8868773 rRNA processing in the nucleus and cytosol;R-HSA-8953854 Metabolism of RNA;R-HSA-9820952 Respiratory Syncytial Virus Infection Pathway;R-HSA-9820960 Respiratory syncytial virus (RSV) attachment and entry;R-HSA-9824446 Viral In…	https://reactome.org/PathwayBrowser/#/R-HSA-1643685;https://reactome.org/PathwayBrowser/#/R-HSA-5663205;https://reactome.org/PathwayBrowser/#/R-HSA-6791226;https://reactome.org/PathwayBrowser/#/R-HSA-72312;https://reactome.org/PathwayBrowser/#/R-HSA-8868773;https://reactome.org/PathwayBrowser/#/R-HSA-8953854;https://reactome.org/PathwayBrowser/#/R-HSA-9820952;https://reactome.org/PathwayBrowser/#…	G2M CHECKPOINT	https://www.gsea-msigdb.org/gsea/msigdb/human/geneset/HALLMARK_G2M_CHECKPOINT
P68104	Elongation factor 1-alpha 1	EEF1A1	50.1	1319	56	22	22	39	7.19e+09	cytoplasm	K03231	EEF1A; elongation factor 1-alpha	hsa05134 Legionellosis; hsa05140 Leishmaniasis; hsa03013 Nucleocytoplasmic transport	GO:0001775 cell activation; GO:0002252 immune effector process; GO:0002263 cell activation involved in immune response; GO:0002274 myeloid leukocyte activation; GO:0002275 myeloid cell activation involved in immune response; GO:0002283 neutrophil activation involved in immune response; GO:0002366 leukocyte activation involved in immune response; GO:0002376 immune system process; GO:0002443 leukoc…	GO:0000323 lytic vacuole; GO:0001726 ruffle; GO:0005576 extracellular region; GO:0005622 intracellular anatomical structure; GO:0005634 nucleus; GO:0005730 nucleolus; GO:0005737 cytoplasm; GO:0005764 lysosome; GO:0005765 lysosomal membrane; GO:0005773 vacuole; GO:0005774 vacuolar membrane; GO:0005829 cytosol; GO:0005853 eukaryotic translation elongation factor 1 complex; GO:0005856 cytoskeleton; …	GO:0000049 tRNA binding; GO:0000166 nucleotide binding; GO:0001882 nucleoside binding; GO:0001883 purine nucleoside binding; GO:0003676 nucleic acid binding; GO:0003723 RNA binding; GO:0003746 translation elongation factor activity; GO:0003824 catalytic activity; GO:0003924 GTPase activity; GO:0005488 binding; GO:0005515 protein binding; GO:0005525 GTP binding; GO:0008135 translation factor activ…	PF00009; PF03144; PF03143	PF00009 Elongation factor Tu GTP binding domain; PF03144 Elongation factor Tu domain 2; PF03143 Elongation factor Tu C-terminal domain	J	KOG0052	Translation elongation factor EF-1 alpha/Tu	WP107 Translation factors;WP4549 Fragile X syndrome;WP5224 2q37 copy number variation syndrome	https://www.wikipathways.org/instance/WP107;https://www.wikipathways.org/instance/WP4549;https://www.wikipathways.org/instance/WP5224		R-HSA-156842 Eukaryotic Translation Elongation;R-HSA-156902 Peptide chain elongation;R-HSA-1643685 Disease;R-HSA-168249 Innate Immune System;R-HSA-168256 Immune System;R-HSA-2262752 Cellular responses to stress;R-HSA-3371511 HSF1 activation;R-HSA-3371556 Cellular response to heat stress;R-HSA-392499 Metabolism of proteins;R-HSA-5663205 Infectious disease;R-HSA-597592 Post-translational protein mo…	https://reactome.org/PathwayBrowser/#/R-HSA-156842;https://reactome.org/PathwayBrowser/#/R-HSA-156902;https://reactome.org/PathwayBrowser/#/R-HSA-1643685;https://reactome.org/PathwayBrowser/#/R-HSA-168249;https://reactome.org/PathwayBrowser/#/R-HSA-168256;https://reactome.org/PathwayBrowser/#/R-HSA-2262752;https://reactome.org/PathwayBrowser/#/R-HSA-3371511;https://reactome.org/PathwayBrowser/#/R…
P68366	Tubulin alpha-4A chain	TUBA4A	49.9	2096	59	5	22	48	1.66e+09	cytoskeleton	K07374	TUBA; tubulin alpha	hsa05016 Huntington disease; hsa04814 Motor proteins; hsa04540 Gap junction; hsa04530 Tight junction; hsa05012 Parkinson disease; hsa05010 Alzheimer disease; hsa05132 Salmonella infection; hsa04145 Phagosome; hsa05130 Pathogenic Escherichia coli infection; hsa04210 Apoptosis; hsa05022 Pathways of neurodegeneration - multiple diseases; hsa05014 Amyotrophic lateral sclerosis; hsa05020 Prion disease	GO:0000086 G2/M transition of mitotic cell cycle; GO:0000278 mitotic cell cycle; GO:0002576 platelet degranulation; GO:0006810 transport; GO:0006887 exocytosis; GO:0006996 organelle organization; GO:0007049 cell cycle; GO:0007346 regulation of mitotic cell cycle; GO:0009987 cellular process; GO:0010389 regulation of G2/M transition of mitotic cell cycle; GO:0010564 regulation of cell cycle proces…	GO:0005576 extracellular region; GO:0005622 intracellular anatomical structure; GO:0005737 cytoplasm; GO:0005829 cytosol; GO:0005856 cytoskeleton; GO:0005874 microtubule; GO:0015630 microtubule cytoskeleton; GO:0043226 organelle; GO:0043228 non-membrane-bounded organelle; GO:0043229 intracellular organelle; GO:0043232 intracellular non-membrane-bounded organelle; GO:0099080 supramolecular complex…	GO:0005488 binding; GO:0005515 protein binding; GO:0019899 enzyme binding; GO:0019900 kinase binding; GO:0019901 protein kinase binding;	PF00091; PF03953	PF00091 Tubulin/FtsZ family, GTPase domain; PF03953 Tubulin C-terminal domain	Z	KOG1376	Alpha tubulin	WP2059 Alzheimer 39 s disease and miRNA effects;WP2272 Pathogenic Escherichia coli infection;WP2359 Parkin ubiquitin proteasomal system pathway;WP5124 Alzheimer 39 s disease	https://www.wikipathways.org/instance/WP2059;https://www.wikipathways.org/instance/WP2272;https://www.wikipathways.org/instance/WP2359;https://www.wikipathways.org/instance/WP5124		R-HSA-109582 Hemostasis;R-HSA-112314 Neurotransmitter receptors and postsynaptic signal transmission;R-HSA-112315 Transmission across Chemical Synapses;R-HSA-112316 Neuronal System;R-HSA-114608 Platelet degranulation ;R-HSA-1169410 Antiviral mechanism by IFN-stimulated genes;R-HSA-1266738 Developmental Biology;R-HSA-1280215 Cytokine Signaling in Immune system;R-HSA-1280218 Adaptive Immune System;…		MITOTIC SPINDLE;MTORC1 SIGNALING;UV RESPONSE UP	https://www.gsea-msigdb.org/gsea/msigdb/human/geneset/HALLMARK_MITOTIC_SPINDLE;https://www.gsea-msigdb.org/gsea/msigdb/human/geneset/HALLMARK_MTORC1_SIGNALING;https://www.gsea-msigdb.org/gsea/msigdb/human/geneset/HALLMARK_UV_RESPONSE_UP
Q9UJS0	Electrogenic aspartate/glutamate antiporter SLC25A13, mitochondrial	SLC25A13	74.1	1144	41	16	22	30	1.69e+09	cytoplasm	K15105			GO:0003333 amino acid transmembrane transport; GO:0005975 carbohydrate metabolic process; GO:0005996 monosaccharide metabolic process; GO:0006006 glucose metabolic process; GO:0006091 generation of precursor metabolites and energy; GO:0006094 gluconeogenesis; GO:0006139 nucleobase-containing compound metabolic process; GO:0006163 purine nucleotide metabolic process; GO:0006164 purine nucleotide b…	GO:0005622 intracellular anatomical structure; GO:0005737 cytoplasm; GO:0005739 mitochondrion; GO:0005740 mitochondrial envelope; GO:0005743 mitochondrial inner membrane; GO:0005886 plasma membrane; GO:0016020 membrane; GO:0019866 organelle inner membrane; GO:0031090 organelle membrane; GO:0031966 mitochondrial membrane; GO:0031967 organelle envelope; GO:0031975 envelope; GO:0043226 organelle; GO…	GO:0005215 transporter activity; GO:0005310 dicarboxylic acid transmembrane transporter activity; GO:0005313 L-glutamate transmembrane transporter activity; GO:0005326 neurotransmitter transmembrane transporter activity; GO:0005342 organic acid transmembrane transporter activity; GO:0005488 binding; GO:0005509 calcium ion binding; GO:0005515 protein binding; GO:0008509 monoatomic anion transmembr…			C	KOG0751	Mitochondrial aspartate/glutamate carrier protein Aralar/Citrin (contains EF-hand Ca2+-binding domains)	WP4571 Urea cycle and related diseases;WP4595 Urea cycle and associated pathways;WP5420 ADHD and autism ASD linked metabolic pathways and SNP	https://www.wikipathways.org/instance/WP4571;https://www.wikipathways.org/instance/WP4595;https://www.wikipathways.org/instance/WP5420		R-HSA-1268020 Mitochondrial protein import;R-HSA-1430728 Metabolism;R-HSA-70263 Gluconeogenesis;R-HSA-70326 Glucose metabolism;R-HSA-71291 Metabolism of amino acids and derivatives;R-HSA-71387 Metabolism of carbohydrates;R-HSA-8963693 Aspartate and asparagine metabolism;R-HSA-9609507 Protein localization	https://reactome.org/PathwayBrowser/#/R-HSA-1268020;https://reactome.org/PathwayBrowser/#/R-HSA-1430728;https://reactome.org/PathwayBrowser/#/R-HSA-70263;https://reactome.org/PathwayBrowser/#/R-HSA-70326;https://reactome.org/PathwayBrowser/#/R-HSA-71291;https://reactome.org/PathwayBrowser/#/R-HSA-71387;https://reactome.org/PathwayBrowser/#/R-HSA-8963693;https://reactome.org/PathwayBrowser/#/R-HSA…	GLYCOLYSIS	https://www.gsea-msigdb.org/gsea/msigdb/human/geneset/HALLMARK_GLYCOLYSIS
Q9BQE3	Tubulin alpha-1C chain	TUBA1C	49.9	2137	59	2	22	51	7.03e+09	cytoskeleton	K07374	TUBA; tubulin alpha	hsa05016 Huntington disease; hsa04814 Motor proteins; hsa04540 Gap junction; hsa04530 Tight junction; hsa05012 Parkinson disease; hsa05010 Alzheimer disease; hsa05132 Salmonella infection; hsa04145 Phagosome; hsa05130 Pathogenic Escherichia coli infection; hsa04210 Apoptosis; hsa05022 Pathways of neurodegeneration - multiple diseases; hsa05014 Amyotrophic lateral sclerosis; hsa05020 Prion disease	GO:0006810 transport; GO:0007017 microtubule-based process; GO:0009987 cellular process; GO:0030705 cytoskeleton-dependent intracellular transport; GO:0046907 intracellular transport; GO:0051179 localization; GO:0051234 establishment of localization; GO:0051301 cell division; GO:0051641 cellular localization; GO:0051649 establishment of localization in cell;	GO:0005622 intracellular anatomical structure; GO:0005634 nucleus; GO:0005737 cytoplasm; GO:0005856 cytoskeleton; GO:0005874 microtubule; GO:0005881 cytoplasmic microtubule; GO:0015630 microtubule cytoskeleton; GO:0016020 membrane; GO:0043226 organelle; GO:0043227 membrane-bounded organelle; GO:0043228 non-membrane-bounded organelle; GO:0043229 intracellular organelle; GO:0043231 intracellular me…	GO:0005198 structural molecule activity;	PF00091; PF03953	PF00091 Tubulin/FtsZ family, GTPase domain; PF03953 Tubulin C-terminal domain	Z	KOG1376	Alpha tubulin	WP2059 Alzheimer 39 s disease and miRNA effects;WP2272 Pathogenic Escherichia coli infection;WP2359 Parkin ubiquitin proteasomal system pathway;WP3888 VEGFA VEGFR2 signaling;WP5124 Alzheimer 39 s disease	https://www.wikipathways.org/instance/WP2059;https://www.wikipathways.org/instance/WP2272;https://www.wikipathways.org/instance/WP2359;https://www.wikipathways.org/instance/WP3888;https://www.wikipathways.org/instance/WP5124		R-HSA-109582 Hemostasis;R-HSA-112314 Neurotransmitter receptors and postsynaptic signal transmission;R-HSA-112315 Transmission across Chemical Synapses;R-HSA-112316 Neuronal System;R-HSA-1169410 Antiviral mechanism by IFN-stimulated genes;R-HSA-1266738 Developmental Biology;R-HSA-1280215 Cytokine Signaling in Immune system;R-HSA-1280218 Adaptive Immune System;R-HSA-1445148 Translocation of SLC2A4…
Q7L014	Probable ATP-dependent RNA helicase DDX46	DDX46	117.3	813	27	21	21	22	8.81e+08	nucleus	K12811	DDX46; ATP-dependent RNA helicase DDX46/PRP5 [EC:3.6.4.13]	hsa03040 Spliceosome	GO:0000375 RNA splicing, via transesterification reactions; GO:0000377 RNA splicing, via transesterification reactions with bulged adenosine as nucleophile; GO:0000398 mRNA splicing, via spliceosome; GO:0001889 liver development; GO:0002376 immune system process; GO:0002520 immune system development; GO:0002682 regulation of immune system process; GO:0002684 positive regulation of immune system p…	GO:0001650 fibrillar center; GO:0005622 intracellular anatomical structure; GO:0005634 nucleus; GO:0005654 nucleoplasm; GO:0005681 spliceosomal complex; GO:0005730 nucleolus; GO:0005737 cytoplasm; GO:0016604 nuclear body; GO:0016607 nuclear speck; GO:0031974 membrane-enclosed lumen; GO:0031981 nuclear lumen; GO:0032991 protein-containing complex; GO:0043226 organelle; GO:0043227 membrane-bounded …	GO:0003724 RNA helicase activity; GO:0003824 catalytic activity; GO:0004386 helicase activity; GO:0008186 ATP-dependent activity, acting on RNA; GO:0016462 pyrophosphatase activity; GO:0016787 hydrolase activity; GO:0016817 hydrolase activity, acting on acid anhydrides; GO:0016818 hydrolase activity, acting on acid anhydrides, in phosphorus-containing anhydrides; GO:0016887 ATP hydrolysis activit…	PF00270; PF00271	PF00270 DEAD/DEAH box helicase; PF00271 Helicase conserved C-terminal domain	A	KOG0334	RNA helicase				R-HSA-72163 mRNA Splicing - Major Pathway;R-HSA-72172 mRNA Splicing;R-HSA-72203 Processing of Capped Intron-Containing Pre-mRNA;R-HSA-8953854 Metabolism of RNA	https://reactome.org/PathwayBrowser/#/R-HSA-72163;https://reactome.org/PathwayBrowser/#/R-HSA-72172;https://reactome.org/PathwayBrowser/#/R-HSA-72203;https://reactome.org/PathwayBrowser/#/R-HSA-8953854
Q96P70	Importin-9	IPO9	115.9	1041	27	21	21	25	7.75e+08	cytoplasm	K20224	IPO9; importin-9	hsa03013 Nucleocytoplasmic transport	GO:0006606 protein import into nucleus; GO:0006810 transport; GO:0006886 intracellular protein transport; GO:0006913 nucleocytoplasmic transport; GO:0008104 protein localization; GO:0015031 protein transport; GO:0015833 peptide transport; GO:0017038 protein import; GO:0022613 ribonucleoprotein complex biogenesis; GO:0031647 regulation of protein stability; GO:0033036 macromolecule localization; G…	GO:0005622 intracellular anatomical structure; GO:0005634 nucleus; GO:0005635 nuclear envelope; GO:0005737 cytoplasm; GO:0005829 cytosol; GO:0012505 endomembrane system; GO:0031967 organelle envelope; GO:0031975 envelope; GO:0043226 organelle; GO:0043227 membrane-bounded organelle; GO:0043229 intracellular organelle; GO:0043231 intracellular membrane-bounded organelle;	GO:0005215 transporter activity; GO:0005488 binding; GO:0005515 protein binding; GO:0019899 enzyme binding; GO:0031267 small GTPase binding; GO:0042393 histone binding; GO:0051020 GTPase binding;			UY	KOG2274	Predicted importin 9
O14654	Insulin receptor substrate 4	IRS4	133.7	1018	27	21	21	24	6.40e+08	extracellular	K17446	IRS4; insulin receptor substrate 4	hsa04923 Regulation of lipolysis in adipocytes; hsa04140 Autophagy - animal; hsa04935 Growth hormone synthesis, secretion and action; hsa05010 Alzheimer disease; hsa04211 Longevity regulating pathway; hsa04920 Adipocytokine signaling pathway; hsa04930 Type II diabetes mellitus; hsa04910 Insulin signaling pathway; hsa04068 FoxO signaling pathway; hsa04213 Longevity regulating pathway - multiple sp…	GO:0007154 cell communication; GO:0007165 signal transduction; GO:0007166 cell surface receptor signaling pathway; GO:0007167 enzyme-linked receptor protein signaling pathway; GO:0007169 transmembrane receptor protein tyrosine kinase signaling pathway; GO:0008286 insulin receptor signaling pathway; GO:0009719 response to endogenous stimulus; GO:0009725 response to hormone; GO:0009966 regulation o…	GO:0005622 intracellular anatomical structure; GO:0005737 cytoplasm; GO:0005829 cytosol; GO:0005886 plasma membrane; GO:0016020 membrane; GO:0032991 protein-containing complex; GO:0071944 cell periphery;	GO:0005102 signaling receptor binding; GO:0005158 insulin receptor binding; GO:0005488 binding; GO:0005515 protein binding; GO:0019904 protein domain specific binding; GO:0030674 protein-macromolecule adaptor activity; GO:0035591 signaling adaptor activity; GO:0043548 phosphatidylinositol 3-kinase binding; GO:0044877 protein-containing complex binding; GO:0060090 molecular adaptor activity;	PF02174	PF02174 PTB domain (IRS-1 type)				WP2059 Alzheimer 39 s disease and miRNA effects;WP236 Adipogenesis;WP3915 Angiopoietin like protein 8 regulatory pathway;WP3932 Focal adhesion PI3K Akt mTOR signaling pathway;WP3935 Leptin insulin signaling overlap;WP481 Insulin signaling;WP5124 Alzheimer 39 s disease	https://www.wikipathways.org/instance/WP2059;https://www.wikipathways.org/instance/WP236;https://www.wikipathways.org/instance/WP3915;https://www.wikipathways.org/instance/WP3932;https://www.wikipathways.org/instance/WP3935;https://www.wikipathways.org/instance/WP481;https://www.wikipathways.org/instance/WP5124		R-HSA-162582 Signal Transduction;R-HSA-2404192 Signaling by Type 1 Insulin-like Growth Factor 1 Receptor (IGF1R);R-HSA-2428924 IGF1R signaling cascade;R-HSA-2428928 IRS-related events triggered by IGF1R;R-HSA-9006934 Signaling by Receptor Tyrosine Kinases	https://reactome.org/PathwayBrowser/#/R-HSA-162582;https://reactome.org/PathwayBrowser/#/R-HSA-2404192;https://reactome.org/PathwayBrowser/#/R-HSA-2428924;https://reactome.org/PathwayBrowser/#/R-HSA-2428928;https://reactome.org/PathwayBrowser/#/R-HSA-9006934	KRAS SIGNALING DN	https://www.gsea-msigdb.org/gsea/msigdb/human/geneset/HALLMARK_KRAS_SIGNALING_DN
O75170	Serine/threonine-protein phosphatase 6 regulatory subunit 2	PPP6R2	104.9	835	31	21	21	23	6.66e+08	cytoplasm	K15500			GO:0001932 regulation of protein phosphorylation; GO:0001933 negative regulation of protein phosphorylation; GO:0009892 negative regulation of metabolic process; GO:0009966 regulation of signal transduction; GO:0009968 negative regulation of signal transduction; GO:0010563 negative regulation of phosphorus metabolic process; GO:0010605 negative regulation of macromolecule metabolic process; GO:00…	GO:0005622 intracellular anatomical structure; GO:0005737 cytoplasm; GO:0005829 cytosol; GO:0043226 organelle; GO:0043227 membrane-bounded organelle; GO:0043229 intracellular organelle; GO:0043231 intracellular membrane-bounded organelle;	GO:0005488 binding; GO:0005515 protein binding; GO:0019899 enzyme binding; GO:0019902 phosphatase binding; GO:0019903 protein phosphatase binding;			D	KOG2073	SAP family cell cycle dependent phosphatase-associated protein
P52272	Heterogeneous nuclear ribonucleoprotein M	HNRNPM	77.5	1187	42	21	21	26	1.84e+09	cytoplasm	K12887	HNRNPM; heterogeneous nuclear ribonucleoprotein M	hsa03040 Spliceosome	GO:0000003 reproduction; GO:0000375 RNA splicing, via transesterification reactions; GO:0000377 RNA splicing, via transesterification reactions with bulged adenosine as nucleophile; GO:0000380 alternative mRNA splicing, via spliceosome; GO:0000398 mRNA splicing, via spliceosome; GO:0000578 embryonic axis specification; GO:0002237 response to molecule of bacterial origin; GO:0003002 regionalizatio…	GO:0000228 nuclear chromosome; GO:0000785 chromatin; GO:0005622 intracellular anatomical structure; GO:0005634 nucleus; GO:0005654 nucleoplasm; GO:0005681 spliceosomal complex; GO:0005694 chromosome; GO:0005737 cytoplasm; GO:0009986 cell surface; GO:0016363 nuclear matrix; GO:0016604 nuclear body; GO:0016607 nuclear speck; GO:0031974 membrane-enclosed lumen; GO:0031981 nuclear lumen; GO:0032991 p…	GO:0003676 nucleic acid binding; GO:0003723 RNA binding; GO:0003729 mRNA binding; GO:0003730 mRNA 3'-UTR binding; GO:0003823 antigen binding; GO:0005488 binding; GO:0005515 protein binding; GO:0019904 protein domain specific binding; GO:0048306 calcium-dependent protein binding; GO:0097159 organic cyclic compound binding; GO:1901363 heterocyclic compound binding; GO:1990405 protein antigen bindin…	PF00076	PF00076 RNA recognition motif. (a.k.a. RRM, RBD, or RNP domain)	A	KOG4212	RNA-binding protein hnRNP-M	WP411 mRNA processing	https://www.wikipathways.org/instance/WP411		R-HSA-162582 Signal Transduction;R-HSA-190236 Signaling by FGFR;R-HSA-5654738 Signaling by FGFR2;R-HSA-6803529 FGFR2 alternative splicing;R-HSA-72163 mRNA Splicing - Major Pathway;R-HSA-72172 mRNA Splicing;R-HSA-72203 Processing of Capped Intron-Containing Pre-mRNA;R-HSA-8953854 Metabolism of RNA;R-HSA-9006934 Signaling by Receptor Tyrosine Kinases	https://reactome.org/PathwayBrowser/#/R-HSA-162582;https://reactome.org/PathwayBrowser/#/R-HSA-190236;https://reactome.org/PathwayBrowser/#/R-HSA-5654738;https://reactome.org/PathwayBrowser/#/R-HSA-6803529;https://reactome.org/PathwayBrowser/#/R-HSA-72163;https://reactome.org/PathwayBrowser/#/R-HSA-72172;https://reactome.org/PathwayBrowser/#/R-HSA-72203;https://reactome.org/PathwayBrowser/#/R-HSA…
Q14974	Importin subunit beta-1	KPNB1	97.1	1168	31	21	21	28	1.21e+09	cytoplasm	K14293	KPNB1; importin subunit beta-1	hsa03013 Nucleocytoplasmic transport; hsa05207 Chemical carcinogenesis - receptor activation	GO:0000003 reproduction; GO:0000070 mitotic sister chromatid segregation; GO:0000226 microtubule cytoskeleton organization; GO:0000278 mitotic cell cycle; GO:0000280 nuclear division; GO:0000819 sister chromatid segregation; GO:0001775 cell activation; GO:0002252 immune effector process; GO:0002263 cell activation involved in immune response; GO:0002274 myeloid leukocyte activation; GO:0002275 my…	GO:0005576 extracellular region; GO:0005622 intracellular anatomical structure; GO:0005634 nucleus; GO:0005635 nuclear envelope; GO:0005643 nuclear pore; GO:0005654 nucleoplasm; GO:0005737 cytoplasm; GO:0005783 endoplasmic reticulum; GO:0005829 cytosol; GO:0010494 cytoplasmic stress granule; GO:0012505 endomembrane system; GO:0016020 membrane; GO:0030141 secretory granule; GO:0031090 organelle me…	GO:0005048 signal sequence binding; GO:0005215 transporter activity; GO:0005488 binding; GO:0005515 protein binding; GO:0008092 cytoskeletal protein binding; GO:0008139 nuclear localization sequence binding; GO:0008270 zinc ion binding; GO:0019894 kinesin binding; GO:0019899 enzyme binding; GO:0019904 protein domain specific binding; GO:0031072 heat shock protein binding; GO:0033218 amide binding…			YU	KOG1241	Karyopherin (importin) beta 1	WP1982 Sterol regulatory element binding proteins SREBP signaling;WP4657 22q11 2 copy number variation syndrome	https://www.wikipathways.org/instance/WP1982;https://www.wikipathways.org/instance/WP4657		R-HSA-109581 Apoptosis;R-HSA-1169408 ISG15 antiviral mechanism;R-HSA-1169410 Antiviral mechanism by IFN-stimulated genes;R-HSA-1280215 Cytokine Signaling in Immune system;R-HSA-140342 Apoptosis induced DNA fragmentation;R-HSA-1430728 Metabolism;R-HSA-162906 HIV Infection;R-HSA-162909 Host Interactions of HIV factors;R-HSA-1640170 Cell Cycle;R-HSA-1643685 Disease;R-HSA-1655829 Regulation of choles…		G2M CHECKPOINT;MYC TARGETS V1	https://www.gsea-msigdb.org/gsea/msigdb/human/geneset/HALLMARK_G2M_CHECKPOINT;https://www.gsea-msigdb.org/gsea/msigdb/human/geneset/HALLMARK_MYC_TARGETS_V1
P09874	Poly [ADP-ribose] polymerase 1	PARP1	113	964	29	21	21	25	7.50e+08	nucleus	K24070	PARP1; poly [ADP-ribose] polymerase 1 [EC:2.4.2.30]	hsa04064 NF-kappa B signaling pathway; hsa04210 Apoptosis; hsa03410 Base excision repair; hsa04217 Necroptosis; hsa05415 Diabetic cardiomyopathy	GO:0000002 mitochondrial genome maintenance; GO:0000003 reproduction; GO:0000122 negative regulation of transcription by RNA polymerase II; GO:0000302 response to reactive oxygen species; GO:0000303 response to superoxide; GO:0000305 response to oxygen radical; GO:0000715 nucleotide-excision repair, DNA damage recognition; GO:0000723 telomere maintenance; GO:0000724 double-strand break repair via…	GO:0000228 nuclear chromosome; GO:0000785 chromatin; GO:0000791 euchromatin; GO:0005622 intracellular anatomical structure; GO:0005634 nucleus; GO:0005635 nuclear envelope; GO:0005654 nucleoplasm; GO:0005667 transcription regulator complex; GO:0005694 chromosome; GO:0005700 polytene chromosome; GO:0005703 polytene chromosome puff; GO:0005730 nucleolus; GO:0005737 cytoplasm; GO:0005739 mitochondri…	GO:0000166 nucleotide binding; GO:0000976 transcription cis-regulatory region binding; GO:0000977 RNA polymerase II transcription regulatory region sequence-specific DNA binding; GO:0000981 DNA-binding transcription factor activity, RNA polymerase II-specific; GO:0001067 transcription regulatory region nucleic acid binding; GO:0001228 DNA-binding transcription activator activity, RNA polymerase I…	PF00645; PF08063; PF05406; PF02877	PF00645 Poly(ADP-ribose) polymerase and DNA-Ligase Zn-finger region; PF08063 PADR1 (NUC008) domain; PF05406 WGR domain; PF02877 Poly(ADP-ribose) polymerase, regulatory domain	KLO	KOG1037	NAD+ ADP-ribosyltransferase Parp, required for poly-ADP ribosylation of nuclear proteins	WP2355 Corticotropin releasing hormone signaling pathway;WP2513 Nanoparticle triggered regulated necrosis;WP314 Fas ligand pathway and stress induction of heat shock proteins;WP3630 NAD metabolism sirtuins and aging;WP3644 NAD metabolism;WP3645 NAD biosynthetic pathways;WP3959 DNA IR double strand breaks and cellular response via ATM;WP4016 DNA IR damage and cellular response via ATR;WP4262 Breas…	https://www.wikipathways.org/instance/WP2355;https://www.wikipathways.org/instance/WP2513;https://www.wikipathways.org/instance/WP314;https://www.wikipathways.org/instance/WP3630;https://www.wikipathways.org/instance/WP3644;https://www.wikipathways.org/instance/WP3645;https://www.wikipathways.org/instance/WP3959;https://www.wikipathways.org/instance/WP4016;https://www.wikipathways.org/instance/WP…	Transcription factor	R-HSA-110362 POLB-Dependent Long Patch Base Excision Repair;R-HSA-110373 Resolution of AP sites via the multiple-nucleotide patch replacement pathway;R-HSA-162582 Signal Transduction;R-HSA-1643685 Disease;R-HSA-168255 Influenza Infection;R-HSA-168273 Influenza Viral RNA Transcription and Replication;R-HSA-170834 Signaling by TGF-beta Receptor Complex;R-HSA-192814 vRNA Synthesis;R-HSA-212436 Gener…	https://reactome.org/PathwayBrowser/#/R-HSA-110362;https://reactome.org/PathwayBrowser/#/R-HSA-110373;https://reactome.org/PathwayBrowser/#/R-HSA-162582;https://reactome.org/PathwayBrowser/#/R-HSA-1643685;https://reactome.org/PathwayBrowser/#/R-HSA-168255;https://reactome.org/PathwayBrowser/#/R-HSA-168273;https://reactome.org/PathwayBrowser/#/R-HSA-170834;https://reactome.org/PathwayBrowser/#/R-H…
P17987	T-complex protein 1 subunit alpha	TCP1	60.3	936	53	21	21	26	6.80e+08	cytoplasm	K09493			GO:0000003 reproduction; GO:0003006 developmental process involved in reproduction; GO:0006403 RNA localization; GO:0006457 protein folding; GO:0006458 'de novo' protein folding; GO:0006810 transport; GO:0007021 tubulin complex assembly; GO:0007154 cell communication; GO:0007165 signal transduction; GO:0007166 cell surface receptor signaling pathway; GO:0007276 gamete generation; GO:0007281 germ …	GO:0000228 nuclear chromosome; GO:0000242 pericentriolar material; GO:0000785 chromatin; GO:0000792 heterochromatin; GO:0001669 acrosomal vesicle; GO:0002199 zona pellucida receptor complex; GO:0005622 intracellular anatomical structure; GO:0005634 nucleus; GO:0005694 chromosome; GO:0005737 cytoplasm; GO:0005794 Golgi apparatus; GO:0005813 centrosome; GO:0005815 microtubule organizing center; GO:…	GO:0005488 binding; GO:0005515 protein binding; GO:0019899 enzyme binding; GO:0031625 ubiquitin protein ligase binding; GO:0044183 protein folding chaperone; GO:0044389 ubiquitin-like protein ligase binding; GO:0051082 unfolded protein binding;			O	KOG0360	Chaperonin complex component, TCP-1 alpha subunit (CCT1)	WP4949 16p11 2 proximal deletion syndrome	https://www.wikipathways.org/instance/WP4949		R-HSA-1280215 Cytokine Signaling in Immune system;R-HSA-168256 Immune System;R-HSA-1852241 Organelle biogenesis and maintenance;R-HSA-389957 Prefoldin mediated transfer of substrate to CCT/TriC;R-HSA-389958 Cooperation of Prefoldin and TriC/CCT in actin and tubulin folding;R-HSA-389960 Formation of tubulin folding intermediates by CCT/TriC;R-HSA-390450 Folding of actin by CCT/TriC;R-HSA-390466 Ch…	https://reactome.org/PathwayBrowser/#/R-HSA-1280215;https://reactome.org/PathwayBrowser/#/R-HSA-168256;https://reactome.org/PathwayBrowser/#/R-HSA-1852241;https://reactome.org/PathwayBrowser/#/R-HSA-389957;https://reactome.org/PathwayBrowser/#/R-HSA-389958;https://reactome.org/PathwayBrowser/#/R-HSA-389960;https://reactome.org/PathwayBrowser/#/R-HSA-390450;https://reactome.org/PathwayBrowser/#/R-…	MYC TARGETS V1	https://www.gsea-msigdb.org/gsea/msigdb/human/geneset/HALLMARK_MYC_TARGETS_V1
O15042	U2 snRNP-associated SURP motif-containing protein	U2SURP	118.2	1050	25	21	21	29	1.08e+09	nucleus	K12842	SR140; U2-associated protein SR140	hsa03040 Spliceosome	GO:0000375 RNA splicing, via transesterification reactions; GO:0000377 RNA splicing, via transesterification reactions with bulged adenosine as nucleophile; GO:0000398 mRNA splicing, via spliceosome; GO:0006139 nucleobase-containing compound metabolic process; GO:0006396 RNA processing; GO:0006397 mRNA processing; GO:0006725 cellular aromatic compound metabolic process; GO:0006807 nitrogen compou…	GO:0005622 intracellular anatomical structure; GO:0005634 nucleus; GO:0005654 nucleoplasm; GO:0031974 membrane-enclosed lumen; GO:0031981 nuclear lumen; GO:0043226 organelle; GO:0043227 membrane-bounded organelle; GO:0043229 intracellular organelle; GO:0043231 intracellular membrane-bounded organelle; GO:0043233 organelle lumen; GO:0070013 intracellular organelle lumen;	GO:0003676 nucleic acid binding; GO:0003723 RNA binding; GO:0003729 mRNA binding; GO:0005488 binding; GO:0097159 organic cyclic compound binding; GO:1901363 heterocyclic compound binding;	PF00076; PF08312	PF00076 RNA recognition motif. (a.k.a. RRM, RBD, or RNP domain); PF08312 cwf21 domain	R	KOG0151	Predicted splicing regulator, contains RRM, SWAP and RPR domains				R-HSA-72163 mRNA Splicing - Major Pathway;R-HSA-72172 mRNA Splicing;R-HSA-72203 Processing of Capped Intron-Containing Pre-mRNA;R-HSA-8953854 Metabolism of RNA	https://reactome.org/PathwayBrowser/#/R-HSA-72163;https://reactome.org/PathwayBrowser/#/R-HSA-72172;https://reactome.org/PathwayBrowser/#/R-HSA-72203;https://reactome.org/PathwayBrowser/#/R-HSA-8953854
Q9Y2L1	Exosome complex exonuclease RRP44	DIS3	108.9	773	30	21	21	22	6.13e+08	cytoplasm,nucleus	K12585	DIS3; exosome complex exonuclease DIS3/RRP44 [EC:3.1.13.-]	hsa03018 RNA degradation	GO:0000278 mitotic cell cycle; GO:0000288 nuclear-transcribed mRNA catabolic process, deadenylation-dependent decay; GO:0000291 nuclear-transcribed mRNA catabolic process, exonucleolytic; GO:0000956 nuclear-transcribed mRNA catabolic process; GO:0002252 immune effector process; GO:0002376 immune system process; GO:0006139 nucleobase-containing compound metabolic process; GO:0006364 rRNA processin…	GO:0000176 nuclear exosome (RNase complex); GO:0000178 exosome (RNase complex); GO:0005622 intracellular anatomical structure; GO:0005634 nucleus; GO:0005652 nuclear lamina; GO:0005654 nucleoplasm; GO:0005737 cytoplasm; GO:0005829 cytosol; GO:0031974 membrane-enclosed lumen; GO:0031981 nuclear lumen; GO:0032991 protein-containing complex; GO:0034399 nuclear periphery; GO:0043226 organelle; GO:004…	GO:0000175 3'-5'-RNA exonuclease activity; GO:0003824 catalytic activity; GO:0004518 nuclease activity; GO:0004519 endonuclease activity; GO:0004521 RNA endonuclease activity; GO:0004527 exonuclease activity; GO:0004532 RNA exonuclease activity; GO:0004540 RNA nuclease activity; GO:0005085 guanyl-nucleotide exchange factor activity; GO:0005488 binding; GO:0005515 protein binding; GO:0008408 3'-5'…	PF13638; PF17216; PF17849; PF00773; PF17215	PF13638 PIN domain; PF17216 Rrp44-like cold shock domain; PF17849 Dis3-like cold-shock domain 2 (CSD2); PF00773 RNB domain; PF17215 S1 domain	J	KOG2102	Exosomal 3'-5' exoribonuclease complex, subunit Rrp44/Dis3				R-HSA-2262752 Cellular responses to stress;R-HSA-380994 ATF4 activates genes in response to endoplasmic reticulum stress;R-HSA-381042 PERK regulates gene expression;R-HSA-381119 Unfolded Protein Response (UPR);R-HSA-429914 Deadenylation-dependent mRNA decay;R-HSA-429958 mRNA decay by 3' to 5' exoribonuclease;R-HSA-450385 Butyrate Response Factor 1 (BRF1) binds and destabilizes mRNA;R-HSA-450513 T…	https://reactome.org/PathwayBrowser/#/R-HSA-2262752;https://reactome.org/PathwayBrowser/#/R-HSA-380994;https://reactome.org/PathwayBrowser/#/R-HSA-381042;https://reactome.org/PathwayBrowser/#/R-HSA-381119;https://reactome.org/PathwayBrowser/#/R-HSA-429914;https://reactome.org/PathwayBrowser/#/R-HSA-429958;https://reactome.org/PathwayBrowser/#/R-HSA-450385;https://reactome.org/PathwayBrowser/#/R-H…
P43490	Nicotinamide phosphoribosyltransferase	NAMPT	55.5	1318	58	20	20	28	1.13e+09	cytoplasm	K03462	NAMPT; nicotinamide phosphoribosyltransferase [EC:2.4.2.12]	hsa04621 NOD-like receptor signaling pathway; hsa00760 Nicotinate and nicotinamide metabolism; hsa01100 Metabolic pathways	GO:0000003 reproduction; GO:0006139 nucleobase-containing compound metabolic process; GO:0006355 regulation of DNA-templated transcription; GO:0006357 regulation of transcription by RNA polymerase II; GO:0006725 cellular aromatic compound metabolic process; GO:0006753 nucleoside phosphate metabolic process; GO:0006793 phosphorus metabolic process; GO:0006796 phosphate-containing compound metaboli…	GO:0005622 intracellular anatomical structure; GO:0005634 nucleus; GO:0005654 nucleoplasm; GO:0005737 cytoplasm; GO:0005829 cytosol; GO:0016604 nuclear body; GO:0016607 nuclear speck; GO:0030054 cell junction; GO:0031974 membrane-enclosed lumen; GO:0031981 nuclear lumen; GO:0043226 organelle; GO:0043227 membrane-bounded organelle; GO:0043229 intracellular organelle; GO:0043231 intracellular membr…	GO:0003824 catalytic activity; GO:0005102 signaling receptor binding; GO:0005125 cytokine activity; GO:0005488 binding; GO:0005515 protein binding; GO:0016740 transferase activity; GO:0016757 glycosyltransferase activity; GO:0016763 pentosyltransferase activity; GO:0030545 signaling receptor regulator activity; GO:0042802 identical protein binding; GO:0042803 protein homodimerization activity; GO…	PF18127	PF18127 Nicotinamide phosphoribosyltransferase, N-terminal domain				WP236 Adipogenesis;WP3594 Circadian rhythm genes;WP3630 NAD metabolism sirtuins and aging;WP3644 NAD metabolism;WP3645 NAD biosynthetic pathways;WP4191 Caloric restriction and aging;WP4210 Tryptophan catabolism leading to NAD production;WP5046 NAD metabolism in oncogene induced senescence and mitochondrial dysfunction associated senescence	https://www.wikipathways.org/instance/WP236;https://www.wikipathways.org/instance/WP3594;https://www.wikipathways.org/instance/WP3630;https://www.wikipathways.org/instance/WP3644;https://www.wikipathways.org/instance/WP3645;https://www.wikipathways.org/instance/WP4191;https://www.wikipathways.org/instance/WP4210;https://www.wikipathways.org/instance/WP5046		R-HSA-1368108 BMAL1:CLOCK,NPAS2 activates circadian gene expression;R-HSA-1430728 Metabolism;R-HSA-196807 Nicotinate metabolism;R-HSA-196849 Metabolism of water-soluble vitamins and cofactors;R-HSA-196854 Metabolism of vitamins and cofactors;R-HSA-197264 Nicotinamide salvaging;R-HSA-212436 Generic Transcription Pathway;R-HSA-400253 Circadian Clock;R-HSA-73857 RNA Polymerase II Transcription;R-HSA…	https://reactome.org/PathwayBrowser/#/R-HSA-1368108;https://reactome.org/PathwayBrowser/#/R-HSA-1430728;https://reactome.org/PathwayBrowser/#/R-HSA-196807;https://reactome.org/PathwayBrowser/#/R-HSA-196849;https://reactome.org/PathwayBrowser/#/R-HSA-196854;https://reactome.org/PathwayBrowser/#/R-HSA-197264;https://reactome.org/PathwayBrowser/#/R-HSA-212436;https://reactome.org/PathwayBrowser/#/R-…	TNFA SIGNALING VIA NFKB;INTERFERON GAMMA RESPONSE;MTORC1 SIGNALING;INFLAMMATORY RESPONSE	https://www.gsea-msigdb.org/gsea/msigdb/human/geneset/HALLMARK_TNFA_SIGNALING_VIA_NFKB;https://www.gsea-msigdb.org/gsea/msigdb/human/geneset/HALLMARK_INTERFERON_GAMMA_RESPONSE;https://www.gsea-msigdb.org/gsea/msigdb/human/geneset/HALLMARK_MTORC1_SIGNALING;https://www.gsea-msigdb.org/gsea/msigdb/human/geneset/HALLMARK_INFLAMMATORY_RESPONSE
Q00839	Heterogeneous nuclear ribonucleoprotein U	HNRNPU	90.5	1116	31	20	20	28	1.54e+09	nucleus	K12888	HNRNPU; heterogeneous nuclear ribonucleoprotein U	hsa03040 Spliceosome	GO:0000122 negative regulation of transcription by RNA polymerase II; GO:0000375 RNA splicing, via transesterification reactions; GO:0000377 RNA splicing, via transesterification reactions with bulged adenosine as nucleophile; GO:0000381 regulation of alternative mRNA splicing, via spliceosome; GO:0000398 mRNA splicing, via spliceosome; GO:0006139 nucleobase-containing compound metabolic process;…	GO:0000228 nuclear chromosome; GO:0000775 chromosome, centromeric region; GO:0000776 kinetochore; GO:0000803 sex chromosome; GO:0005622 intracellular anatomical structure; GO:0005634 nucleus; GO:0005654 nucleoplasm; GO:0005681 spliceosomal complex; GO:0005694 chromosome; GO:0005697 telomerase holoenzyme complex; GO:0005737 cytoplasm; GO:0005813 centrosome; GO:0005815 microtubule organizing center…	GO:0000166 nucleotide binding; GO:0000976 transcription cis-regulatory region binding; GO:0000977 RNA polymerase II transcription regulatory region sequence-specific DNA binding; GO:0000978 RNA polymerase II cis-regulatory region sequence-specific DNA binding; GO:0000987 cis-regulatory region sequence-specific DNA binding; GO:0000993 RNA polymerase II complex binding; GO:0001067 transcription reg…	PF02037; PF13671	PF02037 SAP domain; PF13671 AAA domain	A	KOG2242	Scaffold/matrix specific factor hnRNP-U/SAF-A, contains SPRY domain	WP3594 Circadian rhythm genes;WP411 mRNA processing;WP4258 lncRNA in canonical Wnt signaling and colorectal cancer	https://www.wikipathways.org/instance/WP3594;https://www.wikipathways.org/instance/WP411;https://www.wikipathways.org/instance/WP4258		R-HSA-72163 mRNA Splicing - Major Pathway;R-HSA-72172 mRNA Splicing;R-HSA-72203 Processing of Capped Intron-Containing Pre-mRNA;R-HSA-8953854 Metabolism of RNA	https://reactome.org/PathwayBrowser/#/R-HSA-72163;https://reactome.org/PathwayBrowser/#/R-HSA-72172;https://reactome.org/PathwayBrowser/#/R-HSA-72203;https://reactome.org/PathwayBrowser/#/R-HSA-8953854	G2M CHECKPOINT;MYC TARGETS V1;UV RESPONSE UP	https://www.gsea-msigdb.org/gsea/msigdb/human/geneset/HALLMARK_G2M_CHECKPOINT;https://www.gsea-msigdb.org/gsea/msigdb/human/geneset/HALLMARK_MYC_TARGETS_V1;https://www.gsea-msigdb.org/gsea/msigdb/human/geneset/HALLMARK_UV_RESPONSE_UP
Q12906	Interleukin enhancer-binding factor 3	ILF3	95.3	968	31	16	20	28	1.96e+09	nucleus	K13090			GO:0006355 regulation of DNA-templated transcription; GO:0006417 regulation of translation; GO:0006468 protein phosphorylation; GO:0006479 protein methylation; GO:0006793 phosphorus metabolic process; GO:0006796 phosphate-containing compound metabolic process; GO:0006807 nitrogen compound metabolic process; GO:0008152 metabolic process; GO:0008213 protein alkylation; GO:0009889 regulation of bios…	GO:0005622 intracellular anatomical structure; GO:0005634 nucleus; GO:0005654 nucleoplasm; GO:0005730 nucleolus; GO:0005737 cytoplasm; GO:0005739 mitochondrion; GO:0031974 membrane-enclosed lumen; GO:0031981 nuclear lumen; GO:0032991 protein-containing complex; GO:0043226 organelle; GO:0043227 membrane-bounded organelle; GO:0043228 non-membrane-bounded organelle; GO:0043229 intracellular organell…	GO:0003676 nucleic acid binding; GO:0003677 DNA binding; GO:0003700 DNA-binding transcription factor activity; GO:0003723 RNA binding; GO:0003725 double-stranded RNA binding; GO:0005488 binding; GO:0005515 protein binding; GO:0019899 enzyme binding; GO:0097159 organic cyclic compound binding; GO:0140110 transcription regulator activity; GO:1901363 heterocyclic compound binding;	PF07528; PF00035	PF07528 DZF domain; PF00035 Double-stranded RNA binding motif	R	KOG3792	Transcription factor NFAT, subunit NF90			Transcription factor	R-HSA-1169410 Antiviral mechanism by IFN-stimulated genes;R-HSA-1280215 Cytokine Signaling in Immune system;R-HSA-1500931 Cell-Cell communication;R-HSA-168256 Immune System;R-HSA-418990 Adherens junctions interactions;R-HSA-421270 Cell-cell junction organization;R-HSA-446728 Cell junction organization;R-HSA-913531 Interferon Signaling;R-HSA-9759475 Regulation of CDH11 Expression and Function;R-HS…	https://reactome.org/PathwayBrowser/#/R-HSA-1169410;https://reactome.org/PathwayBrowser/#/R-HSA-1280215;https://reactome.org/PathwayBrowser/#/R-HSA-1500931;https://reactome.org/PathwayBrowser/#/R-HSA-168256;https://reactome.org/PathwayBrowser/#/R-HSA-418990;https://reactome.org/PathwayBrowser/#/R-HSA-421270;https://reactome.org/PathwayBrowser/#/R-HSA-446728;https://reactome.org/PathwayBrowser/#/R…	G2M CHECKPOINT;E2F TARGETS	https://www.gsea-msigdb.org/gsea/msigdb/human/geneset/HALLMARK_G2M_CHECKPOINT;https://www.gsea-msigdb.org/gsea/msigdb/human/geneset/HALLMARK_E2F_TARGETS
P54132	RecQ-like DNA helicase BLM	BLM	158.9	854	19	20	20	23	5.49e+08	nucleus	K10901	BLM; bloom syndrome protein [EC:5.6.2.4]	hsa03460 Fanconi anemia pathway; hsa03440 Homologous recombination	GO:0000003 reproduction; GO:0000018 regulation of DNA recombination; GO:0000019 regulation of mitotic recombination; GO:0000075 cell cycle checkpoint signaling; GO:0000077 DNA damage checkpoint signaling; GO:0000079 regulation of cyclin-dependent protein serine/threonine kinase activity; GO:0000278 mitotic cell cycle; GO:0000280 nuclear division; GO:0000723 telomere maintenance; GO:0000724 double…	GO:0000228 nuclear chromosome; GO:0000781 chromosome, telomeric region; GO:0000793 condensed chromosome; GO:0000794 condensed nuclear chromosome; GO:0000795 synaptonemal complex; GO:0000800 lateral element; GO:0001673 male germ cell nucleus; GO:0005622 intracellular anatomical structure; GO:0005634 nucleus; GO:0005654 nucleoplasm; GO:0005657 replication fork; GO:0005694 chromosome; GO:0005730 nuc…	GO:0000166 nucleotide binding; GO:0000217 DNA secondary structure binding; GO:0000400 four-way junction DNA binding; GO:0000403 Y-form DNA binding; GO:0000405 bubble DNA binding; GO:0002039 p53 binding; GO:0003676 nucleic acid binding; GO:0003677 DNA binding; GO:0003678 DNA helicase activity; GO:0003684 damaged DNA binding; GO:0003697 single-stranded DNA binding; GO:0003824 catalytic activity; GO…	PF08072; PF00270; PF00271; PF16124; PF09382; PF00570	PF08072 BDHCT (NUC031) domain; PF00270 DEAD/DEAH box helicase; PF00271 Helicase conserved C-terminal domain; PF16124 RecQ zinc-binding; PF09382 RQC domain; PF00570 HRDC domain	L	KOG0351	ATP-dependent DNA helicase	WP1971 Integrated cancer pathway;WP2263 Androgen receptor network in prostate cancer;WP3959 DNA IR double strand breaks and cellular response via ATM;WP5316 Primary ovarian insufficiency;WP5381 Smith Magenis and Potocki Lupski syndrome copy number variation	https://www.wikipathways.org/instance/WP1971;https://www.wikipathways.org/instance/WP2263;https://www.wikipathways.org/instance/WP3959;https://www.wikipathways.org/instance/WP5316;https://www.wikipathways.org/instance/WP5381		R-HSA-1474165 Reproduction;R-HSA-1500620 Meiosis;R-HSA-157579 Telomere Maintenance;R-HSA-1640170 Cell Cycle;R-HSA-1643685 Disease;R-HSA-174414 Processive synthesis on the C-strand of the telomere;R-HSA-174417 Telomere C-strand (Lagging Strand) Synthesis;R-HSA-180786 Extension of Telomeres;R-HSA-212436 Generic Transcription Pathway;R-HSA-2990846 SUMOylation;R-HSA-3108214 SUMOylation of DNA damage …
Q13200	26S proteasome non-ATPase regulatory subunit 2	PSMD2	100.1	1052	30	20	20	29	6.47e+08	plasma membrane	K03028	PSMD2; 26S proteasome regulatory subunit N1	hsa05017 Spinocerebellar ataxia; hsa05016 Huntington disease; hsa03050 Proteasome; hsa05169 Epstein-Barr virus infection; hsa05012 Parkinson disease; hsa05010 Alzheimer disease; hsa05022 Pathways of neurodegeneration - multiple diseases; hsa05014 Amyotrophic lateral sclerosis; hsa05020 Prion disease	GO:0000003 reproduction; GO:0001775 cell activation; GO:0002119 nematode larval development; GO:0002164 larval development; GO:0002252 immune effector process; GO:0002263 cell activation involved in immune response; GO:0002274 myeloid leukocyte activation; GO:0002275 myeloid cell activation involved in immune response; GO:0002283 neutrophil activation involved in immune response; GO:0002366 leuko…	GO:0000502 proteasome complex; GO:0005576 extracellular region; GO:0005622 intracellular anatomical structure; GO:0005634 nucleus; GO:0005654 nucleoplasm; GO:0005737 cytoplasm; GO:0005829 cytosol; GO:0005838 proteasome regulatory particle; GO:0008540 proteasome regulatory particle, base subcomplex; GO:0012505 endomembrane system; GO:0022624 proteasome accessory complex; GO:0030141 secretory granu…	GO:0005488 binding; GO:0008270 zinc ion binding; GO:0043167 ion binding; GO:0043169 cation binding; GO:0046872 metal ion binding; GO:0046914 transition metal ion binding;	PF17781; PF18051	PF17781 RPN1 N-terminal domain; PF18051 26S proteasome non-ATPase regulatory subunit RPN1 C-terminal	O	KOG2005	26S proteasome regulatory complex, subunit RPN1/PSMD2	WP183 Proteasome degradation;WP2059 Alzheimer 39 s disease and miRNA effects;WP231 TNF alpha signaling pathway;WP2359 Parkin ubiquitin proteasomal system pathway;WP5124 Alzheimer 39 s disease	https://www.wikipathways.org/instance/WP183;https://www.wikipathways.org/instance/WP2059;https://www.wikipathways.org/instance/WP231;https://www.wikipathways.org/instance/WP2359;https://www.wikipathways.org/instance/WP5124		R-HSA-109581 Apoptosis;R-HSA-1168372 Downstream signaling events of B Cell Receptor (BCR);R-HSA-1169091 Activation of NF-kappaB in B cells;R-HSA-1234174 Cellular response to hypoxia;R-HSA-1234176 Oxygen-dependent proline hydroxylation of Hypoxia-inducible Factor Alpha;R-HSA-1236974 ER-Phagosome pathway;R-HSA-1236975 Antigen processing-Cross presentation;R-HSA-1236978 Cross-presentation of soluble…
P54886	Delta-1-pyrroline-5-carboxylate synthase	ALDH18A1	87.2	871	32	20	20	27	1.28e+09	mitochondria	K12657	ALDH18A1; delta-1-pyrroline-5-carboxylate synthetase [EC:2.7.2.11 1.2.1.41]	hsa01230 Biosynthesis of amino acids; hsa00330 Arginine and proline metabolism; hsa01100 Metabolic pathways	GO:0000052 citrulline metabolic process; GO:0006082 organic acid metabolic process; GO:0006520 amino acid metabolic process; GO:0006536 glutamate metabolic process; GO:0006560 proline metabolic process; GO:0006561 proline biosynthetic process; GO:0006591 ornithine metabolic process; GO:0006592 ornithine biosynthetic process; GO:0006793 phosphorus metabolic process; GO:0006796 phosphate-containing…	GO:0005622 intracellular anatomical structure; GO:0005737 cytoplasm; GO:0005739 mitochondrion; GO:0005740 mitochondrial envelope; GO:0005743 mitochondrial inner membrane; GO:0005829 cytosol; GO:0016020 membrane; GO:0019866 organelle inner membrane; GO:0031090 organelle membrane; GO:0031966 mitochondrial membrane; GO:0031967 organelle envelope; GO:0031975 envelope; GO:0043226 organelle; GO:0043227…	GO:0003824 catalytic activity; GO:0004349 glutamate 5-kinase activity; GO:0004350 glutamate-5-semialdehyde dehydrogenase activity; GO:0005488 binding; GO:0005515 protein binding; GO:0016301 kinase activity; GO:0016491 oxidoreductase activity; GO:0016620 oxidoreductase activity, acting on the aldehyde or oxo group of donors, NAD or NADP as acceptor; GO:0016740 transferase activity; GO:0016772 tran…			E	KOG4165	Gamma-glutamyl phosphate reductase	WP3925 Amino acid metabolism;WP497 Urea cycle and metabolism of amino groups;WP5312 Metabolic pathways of fibroblasts	https://www.wikipathways.org/instance/WP3925;https://www.wikipathways.org/instance/WP497;https://www.wikipathways.org/instance/WP5312		R-HSA-392499 Metabolism of proteins;R-HSA-9837999 Mitochondrial protein degradation	https://reactome.org/PathwayBrowser/#/R-HSA-392499;https://reactome.org/PathwayBrowser/#/R-HSA-9837999	UNFOLDED PROTEIN RESPONSE	https://www.gsea-msigdb.org/gsea/msigdb/human/geneset/HALLMARK_UNFOLDED_PROTEIN_RESPONSE
P50991	T-complex protein 1 subunit delta	CCT4	57.9	1268	49	20	20	29	1.44e+09	cytoplasm	K09496			GO:0000003 reproduction; GO:0006403 RNA localization; GO:0006457 protein folding; GO:0006458 'de novo' protein folding; GO:0006810 transport; GO:0007275 multicellular organism development; GO:0007338 single fertilization; GO:0007339 binding of sperm to zona pellucida; GO:0008037 cell recognition; GO:0009566 fertilization; GO:0009653 anatomical structure morphogenesis; GO:0009791 post-embryonic de…	GO:0002199 zona pellucida receptor complex; GO:0005622 intracellular anatomical structure; GO:0005634 nucleus; GO:0005654 nucleoplasm; GO:0005737 cytoplasm; GO:0005813 centrosome; GO:0005815 microtubule organizing center; GO:0005829 cytosol; GO:0005832 chaperonin-containing T-complex; GO:0005856 cytoskeleton; GO:0005874 microtubule; GO:0015630 microtubule cytoskeleton; GO:0031974 membrane-enclose…	GO:0005488 binding; GO:0005515 protein binding; GO:0044183 protein folding chaperone; GO:0051082 unfolded protein binding;			O	KOG0358	Chaperonin complex component, TCP-1 delta subunit (CCT4)	WP4949 16p11 2 proximal deletion syndrome	https://www.wikipathways.org/instance/WP4949		R-HSA-1852241 Organelle biogenesis and maintenance;R-HSA-389957 Prefoldin mediated transfer of substrate to CCT/TriC;R-HSA-389958 Cooperation of Prefoldin and TriC/CCT in actin and tubulin folding;R-HSA-389960 Formation of tubulin folding intermediates by CCT/TriC;R-HSA-390450 Folding of actin by CCT/TriC;R-HSA-390466 Chaperonin-mediated protein folding;R-HSA-390471 Association of TriC/CCT with t…	https://reactome.org/PathwayBrowser/#/R-HSA-1852241;https://reactome.org/PathwayBrowser/#/R-HSA-389957;https://reactome.org/PathwayBrowser/#/R-HSA-389958;https://reactome.org/PathwayBrowser/#/R-HSA-389960;https://reactome.org/PathwayBrowser/#/R-HSA-390450;https://reactome.org/PathwayBrowser/#/R-HSA-390466;https://reactome.org/PathwayBrowser/#/R-HSA-390471;https://reactome.org/PathwayBrowser/#/R-H…	MYC TARGETS V1	https://www.gsea-msigdb.org/gsea/msigdb/human/geneset/HALLMARK_MYC_TARGETS_V1
P53618	Coatomer subunit beta	COPB1	107.1	727	31	20	20	26	4.91e+08	cytoskeleton	K17301			GO:0000902 cell morphogenesis; GO:0001775 cell activation; GO:0002252 immune effector process; GO:0002263 cell activation involved in immune response; GO:0002274 myeloid leukocyte activation; GO:0002275 myeloid cell activation involved in immune response; GO:0002283 neutrophil activation involved in immune response; GO:0002366 leukocyte activation involved in immune response; GO:0002376 immune sy…	GO:0000139 Golgi membrane; GO:0005622 intracellular anatomical structure; GO:0005737 cytoplasm; GO:0005783 endoplasmic reticulum; GO:0005789 endoplasmic reticulum membrane; GO:0005794 Golgi apparatus; GO:0005798 Golgi-associated vesicle; GO:0005829 cytosol; GO:0005886 plasma membrane; GO:0012505 endomembrane system; GO:0012506 vesicle membrane; GO:0016020 membrane; GO:0030117 membrane coat; GO:00…		PF07718; PF14806	PF07718 Coatomer beta C-terminal region; PF14806 Coatomer beta subunit appendage platform	U	KOG1058	Vesicle coat complex COPI, beta subunit				R-HSA-168249 Innate Immune System;R-HSA-168256 Immune System;R-HSA-199977 ER to Golgi Anterograde Transport;R-HSA-199991 Membrane Trafficking;R-HSA-392499 Metabolism of proteins;R-HSA-446203 Asparagine N-linked glycosylation;R-HSA-5653656 Vesicle-mediated transport;R-HSA-597592 Post-translational protein modification;R-HSA-6798695 Neutrophil degranulation;R-HSA-6807878 COPI-mediated anterograde t…	https://reactome.org/PathwayBrowser/#/R-HSA-168249;https://reactome.org/PathwayBrowser/#/R-HSA-168256;https://reactome.org/PathwayBrowser/#/R-HSA-199977;https://reactome.org/PathwayBrowser/#/R-HSA-199991;https://reactome.org/PathwayBrowser/#/R-HSA-392499;https://reactome.org/PathwayBrowser/#/R-HSA-446203;https://reactome.org/PathwayBrowser/#/R-HSA-5653656;https://reactome.org/PathwayBrowser/#/R-H…	PROTEIN SECRETION	https://www.gsea-msigdb.org/gsea/msigdb/human/geneset/HALLMARK_PROTEIN_SECRETION
P36578	Large ribosomal subunit protein uL4	RPL4	47.7	1036	45	20	20	28	8.82e+09	cytoplasm	K02930	RP-L4e; large subunit ribosomal protein L4e	hsa03010 Ribosome; hsa05171 Coronavirus disease - COVID-19	GO:0000184 nuclear-transcribed mRNA catabolic process, nonsense-mediated decay; GO:0000956 nuclear-transcribed mRNA catabolic process; GO:0001558 regulation of cell growth; GO:0002181 cytoplasmic translation; GO:0003360 brainstem development; GO:0006139 nucleobase-containing compound metabolic process; GO:0006401 RNA catabolic process; GO:0006402 mRNA catabolic process; GO:0006412 translation; GO…	GO:0005622 intracellular anatomical structure; GO:0005634 nucleus; GO:0005737 cytoplasm; GO:0005783 endoplasmic reticulum; GO:0005791 rough endoplasmic reticulum; GO:0005829 cytosol; GO:0005840 ribosome; GO:0012505 endomembrane system; GO:0015934 large ribosomal subunit; GO:0022625 cytosolic large ribosomal subunit; GO:0022626 cytosolic ribosome; GO:0030016 myofibril; GO:0030017 sarcomere; GO:003…	GO:0003676 nucleic acid binding; GO:0003723 RNA binding; GO:0003735 structural constituent of ribosome; GO:0005198 structural molecule activity; GO:0005488 binding; GO:0008097 5S rRNA binding; GO:0019843 rRNA binding; GO:0097159 organic cyclic compound binding; GO:1901363 heterocyclic compound binding;	PF14374	PF14374 60S ribosomal protein L4 C-terminal domain	A	KOG1475	Ribosomal protein RPL1/RPL2/RL4L4	WP477 Cytoplasmic ribosomal proteins	https://www.wikipathways.org/instance/WP477		R-HSA-1266738 Developmental Biology;R-HSA-1430728 Metabolism;R-HSA-156827 L13a-mediated translational silencing of Ceruloplasmin expression;R-HSA-156842 Eukaryotic Translation Elongation;R-HSA-156902 Peptide chain elongation;R-HSA-1643685 Disease;R-HSA-168255 Influenza Infection;R-HSA-168273 Influenza Viral RNA Transcription and Replication;R-HSA-1799339 SRP-dependent cotranslational protein targ…	https://reactome.org/PathwayBrowser/#/R-HSA-1266738;https://reactome.org/PathwayBrowser/#/R-HSA-1430728;https://reactome.org/PathwayBrowser/#/R-HSA-156827;https://reactome.org/PathwayBrowser/#/R-HSA-156842;https://reactome.org/PathwayBrowser/#/R-HSA-156902;https://reactome.org/PathwayBrowser/#/R-HSA-1643685;https://reactome.org/PathwayBrowser/#/R-HSA-168255;https://reactome.org/PathwayBrowser/#/R…
O14744	Protein arginine N-methyltransferase 5	PRMT5	72.6	860	42	20	20	24	1.57e+09	cytoplasm	K02516			GO:0000003 reproduction; GO:0000122 negative regulation of transcription by RNA polymerase II; GO:0000375 RNA splicing, via transesterification reactions; GO:0000377 RNA splicing, via transesterification reactions with bulged adenosine as nucleophile; GO:0000387 spliceosomal snRNP assembly; GO:0000398 mRNA splicing, via spliceosome; GO:0000578 embryonic axis specification; GO:0001775 cell activat…	GO:0005622 intracellular anatomical structure; GO:0005634 nucleus; GO:0005654 nucleoplasm; GO:0005737 cytoplasm; GO:0005794 Golgi apparatus; GO:0005829 cytosol; GO:0012505 endomembrane system; GO:0031974 membrane-enclosed lumen; GO:0031981 nuclear lumen; GO:0032991 protein-containing complex; GO:0034708 methyltransferase complex; GO:0034709 methylosome; GO:0035097 histone methyltransferase comple…	GO:0000166 nucleotide binding; GO:0000976 transcription cis-regulatory region binding; GO:0000977 RNA polymerase II transcription regulatory region sequence-specific DNA binding; GO:0000978 RNA polymerase II cis-regulatory region sequence-specific DNA binding; GO:0000987 cis-regulatory region sequence-specific DNA binding; GO:0001067 transcription regulatory region nucleic acid binding; GO:000203…	PF17285; PF05185; PF17286	PF17285 PRMT5 TIM barrel domain; PF05185 PRMT5 arginine-N-methyltransferase; PF17286 PRMT5 oligomerisation domain	D	KOG0822	Protein kinase inhibitor	WP3594 Circadian rhythm genes;WP4533 Transcription co factors SKI and SKIL protein partners;WP4947 Nitric oxide metabolism in cystic fibrosis;WP5366 NF1 copy number variation syndrome	https://www.wikipathways.org/instance/WP3594;https://www.wikipathways.org/instance/WP4533;https://www.wikipathways.org/instance/WP4947;https://www.wikipathways.org/instance/WP5366	Transcription factor	R-HSA-191859 snRNP Assembly;R-HSA-194441 Metabolism of non-coding RNA;R-HSA-212436 Generic Transcription Pathway;R-HSA-3214858 RMTs methylate histone arginines;R-HSA-3247509 Chromatin modifying enzymes;R-HSA-3700989 Transcriptional Regulation by TP53;R-HSA-4839726 Chromatin organization;R-HSA-5633007 Regulation of TP53 Activity;R-HSA-6804760 Regulation of TP53 Activity through Methylation;R-HSA-7…	https://reactome.org/PathwayBrowser/#/R-HSA-191859;https://reactome.org/PathwayBrowser/#/R-HSA-194441;https://reactome.org/PathwayBrowser/#/R-HSA-212436;https://reactome.org/PathwayBrowser/#/R-HSA-3214858;https://reactome.org/PathwayBrowser/#/R-HSA-3247509;https://reactome.org/PathwayBrowser/#/R-HSA-3700989;https://reactome.org/PathwayBrowser/#/R-HSA-4839726;https://reactome.org/PathwayBrowser/#/…	G2M CHECKPOINT	https://www.gsea-msigdb.org/gsea/msigdb/human/geneset/HALLMARK_G2M_CHECKPOINT
P43246	DNA mismatch repair protein Msh2	MSH2	104.7	867	27	20	20	23	6.25e+08	nucleus	K08735	MSH2; DNA mismatch repair protein MSH2	hsa01524 Platinum drug resistance; hsa05210 Colorectal cancer; hsa05200 Pathways in cancer; hsa03430 Mismatch repair	GO:0000003 reproduction; GO:0000018 regulation of DNA recombination; GO:0000075 cell cycle checkpoint signaling; GO:0000077 DNA damage checkpoint signaling; GO:0000278 mitotic cell cycle; GO:0001101 response to acid chemical; GO:0001701 in utero embryonic development; GO:0001775 cell activation; GO:0002200 somatic diversification of immune receptors; GO:0002204 somatic recombination of immunoglob…	GO:0005622 intracellular anatomical structure; GO:0005634 nucleus; GO:0005654 nucleoplasm; GO:0031974 membrane-enclosed lumen; GO:0031981 nuclear lumen; GO:0032300 mismatch repair complex; GO:0032301 MutSalpha complex; GO:0032302 MutSbeta complex; GO:0032991 protein-containing complex; GO:0043226 organelle; GO:0043227 membrane-bounded organelle; GO:0043229 intracellular organelle; GO:0043231 intr…	GO:0000217 DNA secondary structure binding; GO:0000400 four-way junction DNA binding; GO:0000403 Y-form DNA binding; GO:0000404 heteroduplex DNA loop binding; GO:0000406 double-strand/single-strand DNA junction binding; GO:0003676 nucleic acid binding; GO:0003677 DNA binding; GO:0003684 damaged DNA binding; GO:0003690 double-stranded DNA binding; GO:0003824 catalytic activity; GO:0005488 binding;…	PF01624; PF05188; PF05192; PF05190; PF00488	PF01624 MutS domain I; PF05188 MutS domain II; PF05192 MutS domain III; PF05190 MutS family domain IV; PF00488 MutS domain V	L	KOG0219	Mismatch repair ATPase MSH2 (MutS family)	WP1971 Integrated cancer pathway;WP2263 Androgen receptor network in prostate cancer;WP3303 RAC1 PAK1 p38 MMP2 pathway;WP4016 DNA IR damage and cellular response via ATR;WP4216 Chromosomal and microsatellite instability in colorectal cancer;WP4352 Ciliary landscape;WP4946 DNA repair pathways full network;WP4963 p53 transcriptional gene network;WP531 DNA mismatch repair	https://www.wikipathways.org/instance/WP1971;https://www.wikipathways.org/instance/WP2263;https://www.wikipathways.org/instance/WP3303;https://www.wikipathways.org/instance/WP4016;https://www.wikipathways.org/instance/WP4216;https://www.wikipathways.org/instance/WP4352;https://www.wikipathways.org/instance/WP4946;https://www.wikipathways.org/instance/WP4963;https://www.wikipathways.org/instance/W…		R-HSA-1643685 Disease;R-HSA-212436 Generic Transcription Pathway;R-HSA-3700989 Transcriptional Regulation by TP53;R-HSA-5358508 Mismatch Repair;R-HSA-5358565 Mismatch repair (MMR) directed by MSH2:MSH6 (MutSalpha);R-HSA-5358606 Mismatch repair (MMR) directed by MSH2:MSH3 (MutSbeta);R-HSA-5423599 Diseases of Mismatch Repair (MMR);R-HSA-5632927 Defective Mismatch Repair Associated With MSH3;R-HSA-5…	https://reactome.org/PathwayBrowser/#/R-HSA-1643685;https://reactome.org/PathwayBrowser/#/R-HSA-212436;https://reactome.org/PathwayBrowser/#/R-HSA-3700989;https://reactome.org/PathwayBrowser/#/R-HSA-5358508;https://reactome.org/PathwayBrowser/#/R-HSA-5358565;https://reactome.org/PathwayBrowser/#/R-HSA-5358606;https://reactome.org/PathwayBrowser/#/R-HSA-5423599;https://reactome.org/PathwayBrowser/…	E2F TARGETS;PEROXISOME	https://www.gsea-msigdb.org/gsea/msigdb/human/geneset/HALLMARK_E2F_TARGETS;https://www.gsea-msigdb.org/gsea/msigdb/human/geneset/HALLMARK_PEROXISOME
O75643	U5 small nuclear ribonucleoprotein 200 kDa helicase	SNRNP200	244.4	764	13	20	20	22	2.62e+08	cytoplasm	K12854	SNRNP200; pre-mRNA-splicing helicase BRR2 [EC:3.6.4.13]	hsa03040 Spliceosome	GO:0000003 reproduction; GO:0000245 spliceosomal complex assembly; GO:0000354 cis assembly of pre-catalytic spliceosome; GO:0000375 RNA splicing, via transesterification reactions; GO:0000377 RNA splicing, via transesterification reactions with bulged adenosine as nucleophile; GO:0000381 regulation of alternative mRNA splicing, via spliceosome; GO:0000398 mRNA splicing, via spliceosome; GO:000613…	GO:0005622 intracellular anatomical structure; GO:0005634 nucleus; GO:0005654 nucleoplasm; GO:0005681 spliceosomal complex; GO:0005682 U5 snRNP; GO:0030532 small nuclear ribonucleoprotein complex; GO:0031974 membrane-enclosed lumen; GO:0031981 nuclear lumen; GO:0032991 protein-containing complex; GO:0043226 organelle; GO:0043227 membrane-bounded organelle; GO:0043229 intracellular organelle; GO:0…	GO:0003724 RNA helicase activity; GO:0003824 catalytic activity; GO:0004386 helicase activity; GO:0005488 binding; GO:0005515 protein binding; GO:0008186 ATP-dependent activity, acting on RNA; GO:0016462 pyrophosphatase activity; GO:0016787 hydrolase activity; GO:0016817 hydrolase activity, acting on acid anhydrides; GO:0016818 hydrolase activity, acting on acid anhydrides, in phosphorus-containi…	PF18149; PF00270; PF00271	PF18149 N-terminal helicase PWI domain; PF00270 DEAD/DEAH box helicase; PF00271 Helicase conserved C-terminal domain	A	KOG0951	RNA helicase BRR2, DEAD-box superfamily	WP5221 2q11 2 copy number variation syndrome	https://www.wikipathways.org/instance/WP5221		R-HSA-72163 mRNA Splicing - Major Pathway;R-HSA-72165 mRNA Splicing - Minor Pathway;R-HSA-72172 mRNA Splicing;R-HSA-72203 Processing of Capped Intron-Containing Pre-mRNA;R-HSA-8953854 Metabolism of RNA	https://reactome.org/PathwayBrowser/#/R-HSA-72163;https://reactome.org/PathwayBrowser/#/R-HSA-72165;https://reactome.org/PathwayBrowser/#/R-HSA-72172;https://reactome.org/PathwayBrowser/#/R-HSA-72203;https://reactome.org/PathwayBrowser/#/R-HSA-8953854
O43175	D-3-phosphoglycerate dehydrogenase	PHGDH	56.6	1463	45	20	20	32	5.03e+09	cytoplasm	K00058	serA; D-3-phosphoglycerate dehydrogenase / 2-oxoglutarate reductase [EC:1.1.1.95 1.1.1.399]	hsa00260 Glycine, serine and threonine metabolism; hsa00270 Cysteine and methionine metabolism; hsa01200 Carbon metabolism; hsa01230 Biosynthesis of amino acids; hsa01100 Metabolic pathways	GO:0006082 organic acid metabolic process; GO:0006091 generation of precursor metabolites and energy; GO:0006520 amino acid metabolic process; GO:0006541 glutamine metabolic process; GO:0006544 glycine metabolic process; GO:0006563 L-serine metabolic process; GO:0006564 L-serine biosynthetic process; GO:0006566 threonine metabolic process; GO:0006790 sulfur compound metabolic process; GO:0006805 …	GO:0005622 intracellular anatomical structure; GO:0005737 cytoplasm; GO:0005829 cytosol; GO:0043209 myelin sheath;	GO:0003824 catalytic activity; GO:0004617 phosphoglycerate dehydrogenase activity; GO:0009055 electron transfer activity; GO:0016491 oxidoreductase activity; GO:0016614 oxidoreductase activity, acting on CH-OH group of donors; GO:0016616 oxidoreductase activity, acting on the CH-OH group of donors, NAD or NADP as acceptor;	PF19304	PF19304 D-3-phosphoglycerate dehydrogenase intervening domain	E	KOG0068	D-3-phosphoglycerate dehydrogenase, D-isomer-specific 2-hydroxy acid dehydrogenase superfamily	WP2525 Trans sulfuration one carbon metabolism and related pathways;WP4018 Clear cell renal cell carcinoma pathways;WP4688 Serine metabolism;WP5083 Neuroinflammation and glutamatergic signaling;WP5213 Amino acid metabolism in triple negative breast cancer cells;WP5312 Metabolic pathways of fibroblasts;WP5355 Metabolic Epileptic Disorders	https://www.wikipathways.org/instance/WP2525;https://www.wikipathways.org/instance/WP4018;https://www.wikipathways.org/instance/WP4688;https://www.wikipathways.org/instance/WP5083;https://www.wikipathways.org/instance/WP5213;https://www.wikipathways.org/instance/WP5312;https://www.wikipathways.org/instance/WP5355		R-HSA-1430728 Metabolism;R-HSA-71291 Metabolism of amino acids and derivatives;R-HSA-977347 Serine biosynthesis	https://reactome.org/PathwayBrowser/#/R-HSA-1430728;https://reactome.org/PathwayBrowser/#/R-HSA-71291;https://reactome.org/PathwayBrowser/#/R-HSA-977347	MTORC1 SIGNALING	https://www.gsea-msigdb.org/gsea/msigdb/human/geneset/HALLMARK_MTORC1_SIGNALING
P55072	Transitional endoplasmic reticulum ATPase	VCP	89.3	811	32	19	19	21	3.99e+08	cytoplasm,nucleus	K13525	VCP; transitional endoplasmic reticulum ATPase	hsa05134 Legionellosis; hsa04137 Mitophagy - animal; hsa05022 Pathways of neurodegeneration - multiple diseases; hsa05014 Amyotrophic lateral sclerosis; hsa04141 Protein processing in endoplasmic reticulum	GO:0000003 reproduction; GO:0000226 microtubule cytoskeleton organization; GO:0000731 DNA synthesis involved in DNA repair; GO:0000902 cell morphogenesis; GO:0001775 cell activation; GO:0002082 regulation of oxidative phosphorylation; GO:0002165 instar larval or pupal development; GO:0002252 immune effector process; GO:0002263 cell activation involved in immune response; GO:0002274 myeloid leukoc…	GO:0000323 lytic vacuole; GO:0000502 proteasome complex; GO:0000785 chromatin; GO:0005576 extracellular region; GO:0005622 intracellular anatomical structure; GO:0005634 nucleus; GO:0005654 nucleoplasm; GO:0005694 chromosome; GO:0005737 cytoplasm; GO:0005764 lysosome; GO:0005766 primary lysosome; GO:0005767 secondary lysosome; GO:0005773 vacuole; GO:0005775 vacuolar lumen; GO:0005776 autophagosom…	GO:0000166 nucleotide binding; GO:0002020 protease binding; GO:0003824 catalytic activity; GO:0005102 signaling receptor binding; GO:0005488 binding; GO:0005515 protein binding; GO:0005524 ATP binding; GO:0008047 enzyme activator activity; GO:0016462 pyrophosphatase activity; GO:0016504 peptidase activator activity; GO:0016787 hydrolase activity; GO:0016817 hydrolase activity, acting on acid anhy…	PF02359; PF02933; PF00004; PF17862; PF09336	PF02359 Cell division protein 48 (CDC48), N-terminal domain; PF02933 Cell division protein 48 (CDC48), domain 2; PF00004 ATPase family associated with various cellular activities (AAA); PF17862 AAA+ lid domain; PF09336 Vps4 C terminal oligomerisation domain	O	KOG0730	AAA+-type ATPase	WP5202 Alstrom syndrome;WP5205 Clock controlled autophagy in bone metabolism	https://www.wikipathways.org/instance/WP5202;https://www.wikipathways.org/instance/WP5205		R-HSA-110313 Translesion synthesis by Y family DNA polymerases bypasses lesions on DNA template;R-HSA-110320 Translesion Synthesis by POLH;R-HSA-162582 Signal Transduction;R-HSA-1632852 Macroautophagy;R-HSA-1643685 Disease;R-HSA-168249 Innate Immune System;R-HSA-168256 Immune System;R-HSA-194315 Signaling by Rho GTPases;R-HSA-2262752 Cellular responses to stress;R-HSA-3371511 HSF1 activation;R-HS…
O43143	ATP-dependent RNA helicase DHX15	DHX15	90.9	587	28	19	19	21	5.14e+08	nucleus	K12820	DHX15; pre-mRNA-splicing factor ATP-dependent RNA helicase DHX15/PRP43 [EC:3.6.4.13]	hsa03040 Spliceosome	GO:0000375 RNA splicing, via transesterification reactions; GO:0000377 RNA splicing, via transesterification reactions with bulged adenosine as nucleophile; GO:0000398 mRNA splicing, via spliceosome; GO:0001932 regulation of protein phosphorylation; GO:0001934 positive regulation of protein phosphorylation; GO:0006139 nucleobase-containing compound metabolic process; GO:0006364 rRNA processing; G…	GO:0005622 intracellular anatomical structure; GO:0005634 nucleus; GO:0005654 nucleoplasm; GO:0005681 spliceosomal complex; GO:0005689 U12-type spliceosomal complex; GO:0005730 nucleolus; GO:0005737 cytoplasm; GO:0016604 nuclear body; GO:0016607 nuclear speck; GO:0031974 membrane-enclosed lumen; GO:0031981 nuclear lumen; GO:0032991 protein-containing complex; GO:0043226 organelle; GO:0043227 memb…	GO:0003676 nucleic acid binding; GO:0003723 RNA binding; GO:0003724 RNA helicase activity; GO:0003725 double-stranded RNA binding; GO:0003824 catalytic activity; GO:0004386 helicase activity; GO:0005488 binding; GO:0008186 ATP-dependent activity, acting on RNA; GO:0016462 pyrophosphatase activity; GO:0016787 hydrolase activity; GO:0016817 hydrolase activity, acting on acid anhydrides; GO:0016818 …	PF00270; PF00271; PF04408; PF07717	PF00270 DEAD/DEAH box helicase; PF00271 Helicase conserved C-terminal domain; PF04408 Helicase associated domain (HA2); PF07717 Oligonucleotide/oligosaccharide-binding (OB)-fold	A	KOG0925	mRNA splicing factor ATP-dependent RNA helicase	WP411 mRNA processing	https://www.wikipathways.org/instance/WP411		R-HSA-72163 mRNA Splicing - Major Pathway;R-HSA-72172 mRNA Splicing;R-HSA-72203 Processing of Capped Intron-Containing Pre-mRNA;R-HSA-8953854 Metabolism of RNA	https://reactome.org/PathwayBrowser/#/R-HSA-72163;https://reactome.org/PathwayBrowser/#/R-HSA-72172;https://reactome.org/PathwayBrowser/#/R-HSA-72203;https://reactome.org/PathwayBrowser/#/R-HSA-8953854	MYC TARGETS V1	https://www.gsea-msigdb.org/gsea/msigdb/human/geneset/HALLMARK_MYC_TARGETS_V1
Q86Y56	Dynein axonemal assembly factor 5	DNAAF5	93.5	867	32	19	19	24	4.89e+08	plasma membrane	K19759			GO:0000226 microtubule cytoskeleton organization; GO:0001539 cilium or flagellum-dependent cell motility; GO:0001578 microtubule bundle formation; GO:0003008 system process; GO:0003341 cilium movement; GO:0006996 organelle organization; GO:0007010 cytoskeleton organization; GO:0007017 microtubule-based process; GO:0007018 microtubule-based movement; GO:0007600 sensory perception; GO:0007605 senso…	GO:0005622 intracellular anatomical structure; GO:0005737 cytoplasm;	GO:0005488 binding; GO:0005515 protein binding; GO:0045505 dynein intermediate chain binding;						WP4803 Ciliopathies	https://www.wikipathways.org/instance/WP4803
Q6P2Q9	Pre-mRNA-processing-splicing factor 8	PRPF8	273.4	688	11	19	19	21	2.61e+08	cytoplasm	K12856	PRPF8; pre-mRNA-processing factor 8	hsa03040 Spliceosome	GO:0000003 reproduction; GO:0000244 spliceosomal tri-snRNP complex assembly; GO:0000375 RNA splicing, via transesterification reactions; GO:0000377 RNA splicing, via transesterification reactions with bulged adenosine as nucleophile; GO:0000387 spliceosomal snRNP assembly; GO:0000398 mRNA splicing, via spliceosome; GO:0002237 response to molecule of bacterial origin; GO:0006139 nucleobase-contain…	GO:0005622 intracellular anatomical structure; GO:0005634 nucleus; GO:0005654 nucleoplasm; GO:0005681 spliceosomal complex; GO:0005682 U5 snRNP; GO:0005684 U2-type spliceosomal complex; GO:0005737 cytoplasm; GO:0030532 small nuclear ribonucleoprotein complex; GO:0031974 membrane-enclosed lumen; GO:0031981 nuclear lumen; GO:0032991 protein-containing complex; GO:0043226 organelle; GO:0043227 membr…	GO:0000386 second spliceosomal transesterification activity; GO:0003676 nucleic acid binding; GO:0003723 RNA binding; GO:0003824 catalytic activity; GO:0005488 binding; GO:0005515 protein binding; GO:0017069 snRNA binding; GO:0017070 U6 snRNA binding; GO:0030619 U1 snRNA binding; GO:0030620 U2 snRNA binding; GO:0030623 U5 snRNA binding; GO:0031593 polyubiquitin modification-dependent protein bind…	PF08082; PF08083; PF10598; PF10597; PF10596; PF12134; PF08084	PF08082 PRO8NT (NUC069), PrP8 N-terminal domain; PF08083 PROCN (NUC071) domain; PF10598 RNA recognition motif of the spliceosomal PrP8; PF10597 U5-snRNA binding site 2 of PrP8; PF10596 U6-snRNA interacting domain of PrP8; PF12134 PRP8 domain IV core; PF08084 PROCT (NUC072) domain	A	KOG1795	U5 snRNP spliceosome subunit	WP411 mRNA processing	https://www.wikipathways.org/instance/WP411		R-HSA-72163 mRNA Splicing - Major Pathway;R-HSA-72165 mRNA Splicing - Minor Pathway;R-HSA-72172 mRNA Splicing;R-HSA-72203 Processing of Capped Intron-Containing Pre-mRNA;R-HSA-8953854 Metabolism of RNA	https://reactome.org/PathwayBrowser/#/R-HSA-72163;https://reactome.org/PathwayBrowser/#/R-HSA-72165;https://reactome.org/PathwayBrowser/#/R-HSA-72172;https://reactome.org/PathwayBrowser/#/R-HSA-72203;https://reactome.org/PathwayBrowser/#/R-HSA-8953854
P55060	Exportin-2	CSE1L	110.3	774	25	19	19	19	4.17e+08	cytoplasm,nucleus	K18423	CSE1; exportin-2 (importin alpha re-exporter)	hsa05132 Salmonella infection; hsa03013 Nucleocytoplasmic transport	GO:0006606 protein import into nucleus; GO:0006611 protein export from nucleus; GO:0006810 transport; GO:0006886 intracellular protein transport; GO:0006913 nucleocytoplasmic transport; GO:0006915 apoptotic process; GO:0007589 body fluid secretion; GO:0008104 protein localization; GO:0008219 cell death; GO:0008283 cell population proliferation; GO:0009987 cellular process; GO:0012501 programmed c…	GO:0005622 intracellular anatomical structure; GO:0005634 nucleus; GO:0005635 nuclear envelope; GO:0005654 nucleoplasm; GO:0005737 cytoplasm; GO:0005829 cytosol; GO:0012505 endomembrane system; GO:0031967 organelle envelope; GO:0031974 membrane-enclosed lumen; GO:0031975 envelope; GO:0031981 nuclear lumen; GO:0043226 organelle; GO:0043227 membrane-bounded organelle; GO:0043229 intracellular organ…	GO:0005049 nuclear export signal receptor activity; GO:0140104 molecular carrier activity; GO:0140142 nucleocytoplasmic carrier activity;			YU	KOG1992	Nuclear export receptor CSE1/CAS (importin beta superfamily)						E2F TARGETS	https://www.gsea-msigdb.org/gsea/msigdb/human/geneset/HALLMARK_E2F_TARGETS
P18124	Large ribosomal subunit protein uL30	RPL7	29.2	718	57	19	19	25	5.81e+09	cytoplasm	K02937	RP-L7e; large subunit ribosomal protein L7e	hsa03010 Ribosome; hsa05171 Coronavirus disease - COVID-19	GO:0000184 nuclear-transcribed mRNA catabolic process, nonsense-mediated decay; GO:0000463 maturation of LSU-rRNA from tricistronic rRNA transcript (SSU-rRNA, 5.8S rRNA, LSU-rRNA); GO:0000470 maturation of LSU-rRNA; GO:0000956 nuclear-transcribed mRNA catabolic process; GO:0001889 liver development; GO:0002165 instar larval or pupal development; GO:0002181 cytoplasmic translation; GO:0006139 nucl…	GO:0005622 intracellular anatomical structure; GO:0005737 cytoplasm; GO:0005829 cytosol; GO:0005840 ribosome; GO:0005844 polysome; GO:0015934 large ribosomal subunit; GO:0022625 cytosolic large ribosomal subunit; GO:0022626 cytosolic ribosome; GO:0030016 myofibril; GO:0030017 sarcomere; GO:0031672 A band; GO:0032991 protein-containing complex; GO:0043226 organelle; GO:0043228 non-membrane-bounded…	GO:0003676 nucleic acid binding; GO:0003677 DNA binding; GO:0003723 RNA binding; GO:0003729 mRNA binding; GO:0003735 structural constituent of ribosome; GO:0005198 structural molecule activity; GO:0005488 binding; GO:0005515 protein binding; GO:0008097 5S rRNA binding; GO:0019843 rRNA binding; GO:0042802 identical protein binding; GO:0042803 protein homodimerization activity; GO:0046983 protein d…	PF08079; PF00327	PF08079 Ribosomal L30 N-terminal domain; PF00327 Ribosomal protein L30p/L7e	J	KOG3184	60S ribosomal protein L7	WP3888 VEGFA VEGFR2 signaling;WP477 Cytoplasmic ribosomal proteins	https://www.wikipathways.org/instance/WP3888;https://www.wikipathways.org/instance/WP477		R-HSA-1266738 Developmental Biology;R-HSA-1430728 Metabolism;R-HSA-156827 L13a-mediated translational silencing of Ceruloplasmin expression;R-HSA-156842 Eukaryotic Translation Elongation;R-HSA-156902 Peptide chain elongation;R-HSA-1643685 Disease;R-HSA-168255 Influenza Infection;R-HSA-168273 Influenza Viral RNA Transcription and Replication;R-HSA-1799339 SRP-dependent cotranslational protein targ…	https://reactome.org/PathwayBrowser/#/R-HSA-1266738;https://reactome.org/PathwayBrowser/#/R-HSA-1430728;https://reactome.org/PathwayBrowser/#/R-HSA-156827;https://reactome.org/PathwayBrowser/#/R-HSA-156842;https://reactome.org/PathwayBrowser/#/R-HSA-156902;https://reactome.org/PathwayBrowser/#/R-HSA-1643685;https://reactome.org/PathwayBrowser/#/R-HSA-168255;https://reactome.org/PathwayBrowser/#/R…
P60842	Eukaryotic initiation factor 4A-I	EIF4A1	46.1	1093	54	11	19	25	1.15e+09	nucleus	K03257			GO:0000003 reproduction; GO:0000122 negative regulation of transcription by RNA polymerase II; GO:0000381 regulation of alternative mRNA splicing, via spliceosome; GO:0002164 larval development; GO:0002165 instar larval or pupal development; GO:0002168 instar larval development; GO:0003006 developmental process involved in reproduction; GO:0006139 nucleobase-containing compound metabolic process;…	GO:0005622 intracellular anatomical structure; GO:0005634 nucleus; GO:0005730 nucleolus; GO:0005737 cytoplasm; GO:0005829 cytosol; GO:0016281 eukaryotic translation initiation factor 4F complex; GO:0031974 membrane-enclosed lumen; GO:0031981 nuclear lumen; GO:0032991 protein-containing complex; GO:0035770 ribonucleoprotein granule; GO:0036464 cytoplasmic ribonucleoprotein granule; GO:0043186 P gr…	GO:0000339 RNA cap binding; GO:0003676 nucleic acid binding; GO:0003723 RNA binding; GO:0003724 RNA helicase activity; GO:0003725 double-stranded RNA binding; GO:0003729 mRNA binding; GO:0003743 translation initiation factor activity; GO:0003824 catalytic activity; GO:0004386 helicase activity; GO:0005488 binding; GO:0008135 translation factor activity, RNA binding; GO:0008186 ATP-dependent activ…	PF00270; PF00271	PF00270 DEAD/DEAH box helicase; PF00271 Helicase conserved C-terminal domain	J	KOG0327	Translation initiation factor 4F, helicase subunit (eIF-4A) and related helicases	WP107 Translation factors;WP4549 Fragile X syndrome;WP4566 Translation inhibitors in chronically activated PDGFRA cells;WP585 Interferon type I signaling pathways	https://www.wikipathways.org/instance/WP107;https://www.wikipathways.org/instance/WP4549;https://www.wikipathways.org/instance/WP4566;https://www.wikipathways.org/instance/WP585		R-HSA-1169408 ISG15 antiviral mechanism;R-HSA-1169410 Antiviral mechanism by IFN-stimulated genes;R-HSA-1266738 Developmental Biology;R-HSA-1280215 Cytokine Signaling in Immune system;R-HSA-156827 L13a-mediated translational silencing of Ceruloplasmin expression;R-HSA-168256 Immune System;R-HSA-392499 Metabolism of proteins;R-HSA-429914 Deadenylation-dependent mRNA decay;R-HSA-429947 Deadenylatio…	https://reactome.org/PathwayBrowser/#/R-HSA-1169408;https://reactome.org/PathwayBrowser/#/R-HSA-1169410;https://reactome.org/PathwayBrowser/#/R-HSA-1266738;https://reactome.org/PathwayBrowser/#/R-HSA-1280215;https://reactome.org/PathwayBrowser/#/R-HSA-156827;https://reactome.org/PathwayBrowser/#/R-HSA-168256;https://reactome.org/PathwayBrowser/#/R-HSA-392499;https://reactome.org/PathwayBrowser/#/…	UNFOLDED PROTEIN RESPONSE;MYC TARGETS V1	https://www.gsea-msigdb.org/gsea/msigdb/human/geneset/HALLMARK_UNFOLDED_PROTEIN_RESPONSE;https://www.gsea-msigdb.org/gsea/msigdb/human/geneset/HALLMARK_MYC_TARGETS_V1
Q14683	Structural maintenance of chromosomes protein 1A	SMC1A	143.1	562	17	19	19	20	3.20e+08	cytoplasm	K06636	SMC1; structural maintenance of chromosome 1	hsa04110 Cell cycle; hsa04114 Oocyte meiosis	GO:0000003 reproduction; GO:0000070 mitotic sister chromatid segregation; GO:0000278 mitotic cell cycle; GO:0000280 nuclear division; GO:0000819 sister chromatid segregation; GO:0000902 cell morphogenesis; GO:0006139 nucleobase-containing compound metabolic process; GO:0006259 DNA metabolic process; GO:0006275 regulation of DNA replication; GO:0006281 DNA repair; GO:0006725 cellular aromatic comp…	GO:0000228 nuclear chromosome; GO:0000775 chromosome, centromeric region; GO:0000776 kinetochore; GO:0000785 chromatin; GO:0000793 condensed chromosome; GO:0000794 condensed nuclear chromosome; GO:0000922 spindle pole; GO:0005622 intracellular anatomical structure; GO:0005634 nucleus; GO:0005654 nucleoplasm; GO:0005694 chromosome; GO:0005700 polytene chromosome; GO:0005737 cytoplasm; GO:0005819 s…	GO:0003676 nucleic acid binding; GO:0003677 DNA binding; GO:0003682 chromatin binding; GO:0005488 binding; GO:0005515 protein binding; GO:0036033 mediator complex binding; GO:0044877 protein-containing complex binding; GO:0046982 protein heterodimerization activity; GO:0046983 protein dimerization activity; GO:0097159 organic cyclic compound binding; GO:1901363 heterocyclic compound binding;	PF02463; PF06470	PF02463 RecF/RecN/SMC N terminal domain; PF06470 SMC proteins Flexible Hinge Domain	D	KOG0018	Structural maintenance of chromosome protein 1 (sister chromatid cohesion complex Cohesin, subunit SMC1)	WP1530 miRNA regulation of DNA damage response;WP179 Cell cycle;WP2446 Retinoblastoma gene in cancer;WP2516 ATM signaling pathway;WP2875 Constitutive androstane receptor pathway;WP2882 Nuclear receptors meta pathway;WP3651 Pathways affected in adenoid cystic carcinoma;WP3878 ATM signaling in development and disease;WP3959 DNA IR double strand breaks and cellular response via ATM;WP4016 DNA IR dam…	https://www.wikipathways.org/instance/WP1530;https://www.wikipathways.org/instance/WP179;https://www.wikipathways.org/instance/WP2446;https://www.wikipathways.org/instance/WP2516;https://www.wikipathways.org/instance/WP2875;https://www.wikipathways.org/instance/WP2882;https://www.wikipathways.org/instance/WP3651;https://www.wikipathways.org/instance/WP3878;https://www.wikipathways.org/instance/WP…	Transcription factor	R-HSA-1221632 Meiotic synapsis;R-HSA-1474165 Reproduction;R-HSA-1500620 Meiosis;R-HSA-162582 Signal Transduction;R-HSA-1640170 Cell Cycle;R-HSA-2467813 Separation of Sister Chromatids;R-HSA-2468052 Establishment of Sister Chromatid Cohesion;R-HSA-2470946 Cohesin Loading onto Chromatin;R-HSA-2500257 Resolution of Sister Chromatid Cohesion;R-HSA-2555396 Mitotic Metaphase and Anaphase;R-HSA-2990846 …	https://reactome.org/PathwayBrowser/#/R-HSA-1221632;https://reactome.org/PathwayBrowser/#/R-HSA-1474165;https://reactome.org/PathwayBrowser/#/R-HSA-1500620;https://reactome.org/PathwayBrowser/#/R-HSA-162582;https://reactome.org/PathwayBrowser/#/R-HSA-1640170;https://reactome.org/PathwayBrowser/#/R-HSA-2467813;https://reactome.org/PathwayBrowser/#/R-HSA-2468052;https://reactome.org/PathwayBrowser/…	MITOTIC SPINDLE;G2M CHECKPOINT;E2F TARGETS	https://www.gsea-msigdb.org/gsea/msigdb/human/geneset/HALLMARK_MITOTIC_SPINDLE;https://www.gsea-msigdb.org/gsea/msigdb/human/geneset/HALLMARK_G2M_CHECKPOINT;https://www.gsea-msigdb.org/gsea/msigdb/human/geneset/HALLMARK_E2F_TARGETS
Q9BUF5	Tubulin beta-6 chain	TUBB6	49.8	1456	59	6	19	37	4.90e+08	cytoplasm,nucleus	K07375	TUBB; tubulin beta	hsa05016 Huntington disease; hsa04814 Motor proteins; hsa04540 Gap junction; hsa05012 Parkinson disease; hsa05010 Alzheimer disease; hsa05132 Salmonella infection; hsa04145 Phagosome; hsa05130 Pathogenic Escherichia coli infection; hsa05022 Pathways of neurodegeneration - multiple diseases; hsa05014 Amyotrophic lateral sclerosis; hsa05020 Prion disease		GO:0005622 intracellular anatomical structure; GO:0005856 cytoskeleton; GO:0005874 microtubule; GO:0015630 microtubule cytoskeleton; GO:0043226 organelle; GO:0043228 non-membrane-bounded organelle; GO:0043229 intracellular organelle; GO:0043232 intracellular non-membrane-bounded organelle; GO:0099080 supramolecular complex; GO:0099081 supramolecular polymer; GO:0099512 supramolecular fiber; GO:00…		PF00091; PF03953	PF00091 Tubulin/FtsZ family, GTPase domain; PF03953 Tubulin C-terminal domain	Z	KOG1375	Beta tubulin	WP2059 Alzheimer 39 s disease and miRNA effects;WP2272 Pathogenic Escherichia coli infection;WP2359 Parkin ubiquitin proteasomal system pathway;WP5124 Alzheimer 39 s disease	https://www.wikipathways.org/instance/WP2059;https://www.wikipathways.org/instance/WP2272;https://www.wikipathways.org/instance/WP2359;https://www.wikipathways.org/instance/WP5124		R-HSA-109582 Hemostasis;R-HSA-112314 Neurotransmitter receptors and postsynaptic signal transmission;R-HSA-112315 Transmission across Chemical Synapses;R-HSA-112316 Neuronal System;R-HSA-1169410 Antiviral mechanism by IFN-stimulated genes;R-HSA-1266738 Developmental Biology;R-HSA-1280215 Cytokine Signaling in Immune system;R-HSA-1280218 Adaptive Immune System;R-HSA-1445148 Translocation of SLC2A4…
P78332	RNA-binding protein 6	RBM6	128.6	626	20	17	18	20	2.55e+08	nucleus				GO:0000245 spliceosomal complex assembly; GO:0000375 RNA splicing, via transesterification reactions; GO:0000377 RNA splicing, via transesterification reactions with bulged adenosine as nucleophile; GO:0000381 regulation of alternative mRNA splicing, via spliceosome; GO:0000398 mRNA splicing, via spliceosome; GO:0006139 nucleobase-containing compound metabolic process; GO:0006396 RNA processing; …	GO:0005622 intracellular anatomical structure; GO:0005634 nucleus; GO:0043226 organelle; GO:0043227 membrane-bounded organelle; GO:0043229 intracellular organelle; GO:0043231 intracellular membrane-bounded organelle;	GO:0003676 nucleic acid binding; GO:0003677 DNA binding; GO:0003723 RNA binding; GO:0003729 mRNA binding; GO:0005488 binding; GO:0097159 organic cyclic compound binding; GO:1901363 heterocyclic compound binding;	PF17780	PF17780 OCRE domain	R	KOG0154	RNA-binding protein RBM5 and related proteins, contain G-patch and RRM domains
O95347	Structural maintenance of chromosomes protein 2	SMC2	135.6	645	18	18	18	20	3.89e+08	cytoplasm	K06674			GO:0000003 reproduction; GO:0000012 single strand break repair; GO:0000070 mitotic sister chromatid segregation; GO:0000278 mitotic cell cycle; GO:0000280 nuclear division; GO:0000819 sister chromatid segregation; GO:0006139 nucleobase-containing compound metabolic process; GO:0006259 DNA metabolic process; GO:0006281 DNA repair; GO:0006725 cellular aromatic compound metabolic process; GO:0006807…	GO:0000228 nuclear chromosome; GO:0000775 chromosome, centromeric region; GO:0000785 chromatin; GO:0000793 condensed chromosome; GO:0000796 condensin complex; GO:0000803 sex chromosome; GO:0005622 intracellular anatomical structure; GO:0005634 nucleus; GO:0005654 nucleoplasm; GO:0005694 chromosome; GO:0005730 nucleolus; GO:0005737 cytoplasm; GO:0005829 cytosol; GO:0031974 membrane-enclosed lumen;…	GO:0003676 nucleic acid binding; GO:0003677 DNA binding; GO:0003682 chromatin binding; GO:0003697 single-stranded DNA binding; GO:0003824 catalytic activity; GO:0005488 binding; GO:0005515 protein binding; GO:0016462 pyrophosphatase activity; GO:0016787 hydrolase activity; GO:0016817 hydrolase activity, acting on acid anhydrides; GO:0016818 hydrolase activity, acting on acid anhydrides, in phosph…	PF02463; PF06470	PF02463 RecF/RecN/SMC N terminal domain; PF06470 SMC proteins Flexible Hinge Domain	BD	KOG0933	Structural maintenance of chromosome protein 2 (chromosome condensation complex Condensin, subunit E)	WP2446 Retinoblastoma gene in cancer	https://www.wikipathways.org/instance/WP2446		R-HSA-1640170 Cell Cycle;R-HSA-2299718 Condensation of Prophase Chromosomes;R-HSA-2514853 Condensation of Prometaphase Chromosomes;R-HSA-68875 Mitotic Prophase;R-HSA-68877 Mitotic Prometaphase;R-HSA-68886 M Phase;R-HSA-69278 Cell Cycle, Mitotic	https://reactome.org/PathwayBrowser/#/R-HSA-1640170;https://reactome.org/PathwayBrowser/#/R-HSA-2299718;https://reactome.org/PathwayBrowser/#/R-HSA-2514853;https://reactome.org/PathwayBrowser/#/R-HSA-68875;https://reactome.org/PathwayBrowser/#/R-HSA-68877;https://reactome.org/PathwayBrowser/#/R-HSA-68886;https://reactome.org/PathwayBrowser/#/R-HSA-69278	G2M CHECKPOINT	https://www.gsea-msigdb.org/gsea/msigdb/human/geneset/HALLMARK_G2M_CHECKPOINT
Q13263	Transcription intermediary factor 1-beta	TRIM28	88.5	1095	45	18	18	24	8.88e+08	nucleus	K08882			GO:0000003 reproduction; GO:0000122 negative regulation of transcription by RNA polymerase II; GO:0001701 in utero embryonic development; GO:0001837 epithelial to mesenchymal transition; GO:0001890 placenta development; GO:0001892 embryonic placenta development; GO:0002009 morphogenesis of an epithelium; GO:0002376 immune system process; GO:0003006 developmental process involved in reproduction; …	GO:0000228 nuclear chromosome; GO:0000785 chromatin; GO:0000791 euchromatin; GO:0000792 heterochromatin; GO:0005622 intracellular anatomical structure; GO:0005634 nucleus; GO:0005654 nucleoplasm; GO:0005667 transcription regulator complex; GO:0005694 chromosome; GO:0031974 membrane-enclosed lumen; GO:0031981 nuclear lumen; GO:0032991 protein-containing complex; GO:0043226 organelle; GO:0043227 me…	GO:0003676 nucleic acid binding; GO:0003677 DNA binding; GO:0003682 chromatin binding; GO:0003712 transcription coregulator activity; GO:0003713 transcription coactivator activity; GO:0003714 transcription corepressor activity; GO:0003824 catalytic activity; GO:0004672 protein kinase activity; GO:0004842 ubiquitin-protein transferase activity; GO:0005488 binding; GO:0005515 protein binding; GO:00…	PF14634; PF00643; PF00628	PF14634 zinc-RING finger domain; PF00643 B-box zinc finger; PF00628 PHD-finger	O	KOG2177	Predicted E3 ubiquitin ligase	WP2355 Corticotropin releasing hormone signaling pathway;WP2857 Mesodermal commitment pathway;WP3878 ATM signaling in development and disease;WP3959 DNA IR double strand breaks and cellular response via ATM;WP4016 DNA IR damage and cellular response via ATR;WP4538 Regulatory circuits of the STAT3 signaling pathway	https://www.wikipathways.org/instance/WP2355;https://www.wikipathways.org/instance/WP2857;https://www.wikipathways.org/instance/WP3878;https://www.wikipathways.org/instance/WP3959;https://www.wikipathways.org/instance/WP4016;https://www.wikipathways.org/instance/WP4538	Transcription factor	R-HSA-1643685 Disease;R-HSA-212436 Generic Transcription Pathway;R-HSA-2990846 SUMOylation;R-HSA-3108232 SUMO E3 ligases SUMOylate target proteins;R-HSA-3899300 SUMOylation of transcription cofactors;R-HSA-392499 Metabolism of proteins;R-HSA-5663205 Infectious disease;R-HSA-597592 Post-translational protein modification;R-HSA-73857 RNA Polymerase II Transcription;R-HSA-74160 Gene expression (Tran…	https://reactome.org/PathwayBrowser/#/R-HSA-1643685;https://reactome.org/PathwayBrowser/#/R-HSA-212436;https://reactome.org/PathwayBrowser/#/R-HSA-2990846;https://reactome.org/PathwayBrowser/#/R-HSA-3108232;https://reactome.org/PathwayBrowser/#/R-HSA-3899300;https://reactome.org/PathwayBrowser/#/R-HSA-392499;https://reactome.org/PathwayBrowser/#/R-HSA-5663205;https://reactome.org/PathwayBrowser/#…	MYC TARGETS V1	https://www.gsea-msigdb.org/gsea/msigdb/human/geneset/HALLMARK_MYC_TARGETS_V1
P16615	Sarcoplasmic/endoplasmic reticulum calcium ATPase 2	ATP2A2	114.7	981	26	18	18	23	5.45e+08	plasma membrane	K05853	ATP2A; P-type Ca2+ transporter type 2A [EC:7.2.2.10]	hsa04380 Osteoclast differentiation; hsa04972 Pancreatic secretion; hsa05412 Arrhythmogenic right ventricular cardiomyopathy; hsa04919 Thyroid hormone signaling pathway; hsa05415 Diabetic cardiomyopathy; hsa04261 Adrenergic signaling in cardiomyocytes; hsa05010 Alzheimer disease; hsa04260 Cardiac muscle contraction; hsa05022 Pathways of neurodegeneration - multiple diseases; hsa05414 Dilated card…	GO:0000003 reproduction; GO:0002026 regulation of the force of heart contraction; GO:0002027 regulation of heart rate; GO:0002064 epithelial cell development; GO:0002065 columnar/cuboidal epithelial cell differentiation; GO:0002066 columnar/cuboidal epithelial cell development; GO:0002119 nematode larval development; GO:0002164 larval development; GO:0002237 response to molecule of bacterial orig…	GO:0005622 intracellular anatomical structure; GO:0005634 nucleus; GO:0005635 nuclear envelope; GO:0005654 nucleoplasm; GO:0005737 cytoplasm; GO:0005783 endoplasmic reticulum; GO:0005789 endoplasmic reticulum membrane; GO:0005793 endoplasmic reticulum-Golgi intermediate compartment; GO:0005886 plasma membrane; GO:0009898 cytoplasmic side of plasma membrane; GO:0012505 endomembrane system; GO:0012…	GO:0000166 nucleotide binding; GO:0001664 G protein-coupled receptor binding; GO:0003676 nucleic acid binding; GO:0003677 DNA binding; GO:0003682 chromatin binding; GO:0003824 catalytic activity; GO:0005102 signaling receptor binding; GO:0005215 transporter activity; GO:0005388 P-type calcium transporter activity; GO:0005488 binding; GO:0005509 calcium ion binding; GO:0005515 protein binding; GO:…	PF00690; PF08282	PF00690 Cation transporter/ATPase, N-terminus; PF08282 haloacid dehalogenase-like hydrolase	P	KOG0202	Ca2+ transporting ATPase	WP2059 Alzheimer 39 s disease and miRNA effects;WP2118 Arrhythmogenic right ventricular cardiomyopathy;WP2197 Endothelin pathways;WP289 Myometrial relaxation and contraction pathways;WP5124 Alzheimer 39 s disease;WP536 Calcium regulation in cardiac cells	https://www.wikipathways.org/instance/WP2059;https://www.wikipathways.org/instance/WP2118;https://www.wikipathways.org/instance/WP2197;https://www.wikipathways.org/instance/WP289;https://www.wikipathways.org/instance/WP5124;https://www.wikipathways.org/instance/WP536		R-HSA-109582 Hemostasis;R-HSA-157118 Signaling by NOTCH;R-HSA-162582 Signal Transduction;R-HSA-1912420 Pre-NOTCH Processing in Golgi;R-HSA-1912422 Pre-NOTCH Expression and Processing;R-HSA-382551 Transport of small molecules;R-HSA-397014 Muscle contraction;R-HSA-418346 Platelet homeostasis;R-HSA-418359 Reduction of cytosolic Ca++ levels;R-HSA-418360 Platelet calcium homeostasis;R-HSA-5576891 Card…	https://reactome.org/PathwayBrowser/#/R-HSA-109582;https://reactome.org/PathwayBrowser/#/R-HSA-157118;https://reactome.org/PathwayBrowser/#/R-HSA-162582;https://reactome.org/PathwayBrowser/#/R-HSA-1912420;https://reactome.org/PathwayBrowser/#/R-HSA-1912422;https://reactome.org/PathwayBrowser/#/R-HSA-382551;https://reactome.org/PathwayBrowser/#/R-HSA-397014;https://reactome.org/PathwayBrowser/#/R-…	MTORC1 SIGNALING;INFLAMMATORY RESPONSE;XENOBIOTIC METABOLISM	https://www.gsea-msigdb.org/gsea/msigdb/human/geneset/HALLMARK_MTORC1_SIGNALING;https://www.gsea-msigdb.org/gsea/msigdb/human/geneset/HALLMARK_INFLAMMATORY_RESPONSE;https://www.gsea-msigdb.org/gsea/msigdb/human/geneset/HALLMARK_XENOBIOTIC_METABOLISM
P60709	Actin, cytoplasmic 1	ACTB	41.7	1000	67	1	18	30	3.35e+09	cytoskeleton	K05692	ACTB_G1; actin beta/gamma 1	hsa04510 Focal adhesion; hsa04921 Oxytocin signaling pathway; hsa05412 Arrhythmogenic right ventricular cardiomyopathy; hsa04814 Motor proteins; hsa04919 Thyroid hormone signaling pathway; hsa05110 Vibrio cholerae infection; hsa05418 Fluid shear stress and atherosclerosis; hsa05131 Shigellosis; hsa05132 Salmonella infection; hsa05416 Viral myocarditis; hsa05225 Hepatocellular carcinoma; hsa04670 …	GO:0000079 regulation of cyclin-dependent protein serine/threonine kinase activity; GO:0000902 cell morphogenesis; GO:0001654 eye development; GO:0001932 regulation of protein phosphorylation; GO:0001933 negative regulation of protein phosphorylation; GO:0002252 immune effector process; GO:0002253 activation of immune response; GO:0002376 immune system process; GO:0002429 immune response-activati…	GO:0000123 histone acetyltransferase complex; GO:0001725 stress fiber; GO:0002102 podosome; GO:0005622 intracellular anatomical structure; GO:0005634 nucleus; GO:0005654 nucleoplasm; GO:0005737 cytoplasm; GO:0005829 cytosol; GO:0005856 cytoskeleton; GO:0005886 plasma membrane; GO:0005912 adherens junction; GO:0005925 focal adhesion; GO:0005938 cell cortex; GO:0014069 postsynaptic density; GO:0015…	GO:0005198 structural molecule activity; GO:0005200 structural constituent of cytoskeleton; GO:0005488 binding; GO:0005515 protein binding; GO:0008092 cytoskeletal protein binding; GO:0008134 transcription factor binding; GO:0019894 kinesin binding; GO:0019899 enzyme binding; GO:0019900 kinase binding; GO:0019901 protein kinase binding; GO:0030957 Tat protein binding; GO:0042802 identical protein…			Z	KOG0676	Actin and related proteins	WP2118 Arrhythmogenic right ventricular cardiomyopathy;WP2272 Pathogenic Escherichia coli infection;WP2636 Common pathways underlying drug addiction;WP289 Myometrial relaxation and contraction pathways;WP306 Focal adhesion;WP314 Fas ligand pathway and stress induction of heat shock proteins;WP4217 Ebola virus infection in host;WP4298 Acute viral myocarditis;WP4321 Thermogenesis;WP4534 Mechanoregu…	https://www.wikipathways.org/instance/WP2118;https://www.wikipathways.org/instance/WP2272;https://www.wikipathways.org/instance/WP2636;https://www.wikipathways.org/instance/WP289;https://www.wikipathways.org/instance/WP306;https://www.wikipathways.org/instance/WP314;https://www.wikipathways.org/instance/WP4217;https://www.wikipathways.org/instance/WP4298;https://www.wikipathways.org/instance/WP43…		R-HSA-109582 Hemostasis;R-HSA-1266738 Developmental Biology;R-HSA-1445148 Translocation of SLC2A4 (GLUT4) to the plasma membrane;R-HSA-1500931 Cell-Cell communication;R-HSA-157858 Gap junction trafficking and regulation;R-HSA-162582 Signal Transduction;R-HSA-1643685 Disease;R-HSA-168249 Innate Immune System;R-HSA-168256 Immune System;R-HSA-190828 Gap junction trafficking;R-HSA-190873 Gap junction…		APICAL JUNCTION	https://www.gsea-msigdb.org/gsea/msigdb/human/geneset/HALLMARK_APICAL_JUNCTION
Q15233	Non-POU domain-containing octamer-binding protein	NONO	54.2	990	46	17	18	29	1.35e+09	nucleus	K13214			GO:0000003 reproduction; GO:0000375 RNA splicing, via transesterification reactions; GO:0000377 RNA splicing, via transesterification reactions with bulged adenosine as nucleophile; GO:0000398 mRNA splicing, via spliceosome; GO:0002218 activation of innate immune response; GO:0002253 activation of immune response; GO:0002376 immune system process; GO:0002682 regulation of immune system process; G…	GO:0005622 intracellular anatomical structure; GO:0005634 nucleus; GO:0005654 nucleoplasm; GO:0005667 transcription regulator complex; GO:0005681 spliceosomal complex; GO:0005730 nucleolus; GO:0016363 nuclear matrix; GO:0016604 nuclear body; GO:0016607 nuclear speck; GO:0031974 membrane-enclosed lumen; GO:0031981 nuclear lumen; GO:0032991 protein-containing complex; GO:0034399 nuclear periphery; …	GO:0000976 transcription cis-regulatory region binding; GO:0000977 RNA polymerase II transcription regulatory region sequence-specific DNA binding; GO:0000978 RNA polymerase II cis-regulatory region sequence-specific DNA binding; GO:0000981 DNA-binding transcription factor activity, RNA polymerase II-specific; GO:0000987 cis-regulatory region sequence-specific DNA binding; GO:0001067 transcriptio…	PF00076; PF08075	PF00076 RNA recognition motif. (a.k.a. RRM, RBD, or RNP domain); PF08075 NOPS (NUC059) domain	A	KOG0115	RNA-binding protein p54nrb (RRM superfamily)	WP3594 Circadian rhythm genes;WP411 mRNA processing	https://www.wikipathways.org/instance/WP3594;https://www.wikipathways.org/instance/WP411	Transcription factor
Q92499	ATP-dependent RNA helicase DDX1	DDX1	82.4	666	32	18	18	20	3.84e+08	cytoplasm	K13177			GO:0000003 reproduction; GO:0000245 spliceosomal complex assembly; GO:0000375 RNA splicing, via transesterification reactions; GO:0000377 RNA splicing, via transesterification reactions with bulged adenosine as nucleophile; GO:0000394 RNA splicing, via endonucleolytic cleavage and ligation; GO:0000398 mRNA splicing, via spliceosome; GO:0001700 embryonic development via the syncytial blastoderm; G…	GO:0005622 intracellular anatomical structure; GO:0005634 nucleus; GO:0005654 nucleoplasm; GO:0005730 nucleolus; GO:0005737 cytoplasm; GO:0005829 cytosol; GO:0010494 cytoplasmic stress granule; GO:0016604 nuclear body; GO:0031974 membrane-enclosed lumen; GO:0031981 nuclear lumen; GO:0032991 protein-containing complex; GO:0035770 ribonucleoprotein granule; GO:0036464 cytoplasmic ribonucleoprotein …	GO:0003676 nucleic acid binding; GO:0003682 chromatin binding; GO:0003712 transcription coregulator activity; GO:0003723 RNA binding; GO:0003724 RNA helicase activity; GO:0003725 double-stranded RNA binding; GO:0003727 single-stranded RNA binding; GO:0003824 catalytic activity; GO:0004386 helicase activity; GO:0004518 nuclease activity; GO:0005488 binding; GO:0008143 poly(A) binding; GO:0008186 A…	PF00270; PF00271	PF00270 DEAD/DEAH box helicase; PF00271 Helicase conserved C-terminal domain	A	KOG0349	Putative DEAD-box RNA helicase DDX1	WP2942 DDX1 as a regulatory component of the Drosha microprocessor;WP411 mRNA processing	https://www.wikipathways.org/instance/WP2942;https://www.wikipathways.org/instance/WP411		R-HSA-6784531 tRNA processing in the nucleus;R-HSA-72306 tRNA processing;R-HSA-8953854 Metabolism of RNA	https://reactome.org/PathwayBrowser/#/R-HSA-6784531;https://reactome.org/PathwayBrowser/#/R-HSA-72306;https://reactome.org/PathwayBrowser/#/R-HSA-8953854
P23396	Small ribosomal subunit protein uS3	RPS3	26.7	836	72	18	18	23	3.27e+09	cytoplasm	K02985	RP-S3e; small subunit ribosomal protein S3e	hsa05132 Salmonella infection; hsa05130 Pathogenic Escherichia coli infection; hsa03010 Ribosome; hsa05171 Coronavirus disease - COVID-19	GO:0000184 nuclear-transcribed mRNA catabolic process, nonsense-mediated decay; GO:0000226 microtubule cytoskeleton organization; GO:0000302 response to reactive oxygen species; GO:0000956 nuclear-transcribed mRNA catabolic process; GO:0001817 regulation of cytokine production; GO:0001819 positive regulation of cytokine production; GO:0001932 regulation of protein phosphorylation; GO:0001934 posi…	GO:0001726 ruffle; GO:0005622 intracellular anatomical structure; GO:0005634 nucleus; GO:0005654 nucleoplasm; GO:0005730 nucleolus; GO:0005737 cytoplasm; GO:0005739 mitochondrion; GO:0005740 mitochondrial envelope; GO:0005743 mitochondrial inner membrane; GO:0005759 mitochondrial matrix; GO:0005783 endoplasmic reticulum; GO:0005789 endoplasmic reticulum membrane; GO:0005791 rough endoplasmic reti…	GO:0000702 oxidized base lesion DNA N-glycosylase activity; GO:0003676 nucleic acid binding; GO:0003677 DNA binding; GO:0003684 damaged DNA binding; GO:0003690 double-stranded DNA binding; GO:0003723 RNA binding; GO:0003729 mRNA binding; GO:0003735 structural constituent of ribosome; GO:0003824 catalytic activity; GO:0003906 DNA-(apurinic or apyrimidinic site) endonuclease activity; GO:0004518 nu…	PF07650; PF00189	PF07650 KH domain; PF00189 Ribosomal protein S3, C-terminal domain	J	KOG3181	40S ribosomal protein S3	WP477 Cytoplasmic ribosomal proteins	https://www.wikipathways.org/instance/WP477		R-HSA-1266738 Developmental Biology;R-HSA-1430728 Metabolism;R-HSA-156827 L13a-mediated translational silencing of Ceruloplasmin expression;R-HSA-156842 Eukaryotic Translation Elongation;R-HSA-156902 Peptide chain elongation;R-HSA-1643685 Disease;R-HSA-168255 Influenza Infection;R-HSA-168273 Influenza Viral RNA Transcription and Replication;R-HSA-1799339 SRP-dependent cotranslational protein targ…		MYC TARGETS V1	https://www.gsea-msigdb.org/gsea/msigdb/human/geneset/HALLMARK_MYC_TARGETS_V1
P06576	ATP synthase subunit beta, mitochondrial	ATP5F1B	56.5	939	52	18	18	24	1.20e+09	mitochondria	K02133	ATPeF1B; F-type H+-transporting ATPase subunit beta [EC:7.1.2.2]	hsa05208 Chemical carcinogenesis - reactive oxygen species; hsa05016 Huntington disease; hsa00190 Oxidative phosphorylation; hsa05415 Diabetic cardiomyopathy; hsa05012 Parkinson disease; hsa05010 Alzheimer disease; hsa04714 Thermogenesis; hsa05022 Pathways of neurodegeneration - multiple diseases; hsa05014 Amyotrophic lateral sclerosis; hsa05020 Prion disease; hsa01100 Metabolic pathways	GO:0000003 reproduction; GO:0001525 angiogenesis; GO:0001568 blood vessel development; GO:0001944 vasculature development; GO:0002119 nematode larval development; GO:0002164 larval development; GO:0003006 developmental process involved in reproduction; GO:0003008 system process; GO:0006091 generation of precursor metabolites and energy; GO:0006119 oxidative phosphorylation; GO:0006139 nucleobase-…	GO:0000275 mitochondrial proton-transporting ATP synthase complex, catalytic sector F(1); GO:0005622 intracellular anatomical structure; GO:0005737 cytoplasm; GO:0005739 mitochondrion; GO:0005740 mitochondrial envelope; GO:0005743 mitochondrial inner membrane; GO:0005753 mitochondrial proton-transporting ATP synthase complex; GO:0005754 mitochondrial proton-transporting ATP synthase, catalytic co…	GO:0000166 nucleotide binding; GO:0003824 catalytic activity; GO:0005102 signaling receptor binding; GO:0005215 transporter activity; GO:0005488 binding; GO:0005509 calcium ion binding; GO:0005515 protein binding; GO:0005524 ATP binding; GO:0008324 monoatomic cation transmembrane transporter activity; GO:0015075 monoatomic ion transmembrane transporter activity; GO:0015078 proton transmembrane tr…	PF02874; PF00006	PF02874 ATP synthase alpha/beta family, beta-barrel domain; PF00006 ATP synthase alpha/beta family, nucleotide-binding domain	C	KOG1350	F0F1-type ATP synthase, beta subunit	WP111 Electron transport chain OXPHOS system in mitochondria;WP4932 7q11 23 copy number variation syndrome;WP623 Oxidative phosphorylation	https://www.wikipathways.org/instance/WP111;https://www.wikipathways.org/instance/WP4932;https://www.wikipathways.org/instance/WP623		R-HSA-1268020 Mitochondrial protein import;R-HSA-1428517 The citric acid (TCA) cycle and respiratory electron transport;R-HSA-1430728 Metabolism;R-HSA-1592230 Mitochondrial biogenesis;R-HSA-163200 Respiratory electron transport, ATP synthesis by chemiosmotic coupling, and heat production by uncoupling proteins.;R-HSA-163210 Formation of ATP by chemiosmotic coupling;R-HSA-1852241 Organelle biogene…	https://reactome.org/PathwayBrowser/#/R-HSA-1268020;https://reactome.org/PathwayBrowser/#/R-HSA-1428517;https://reactome.org/PathwayBrowser/#/R-HSA-1430728;https://reactome.org/PathwayBrowser/#/R-HSA-1592230;https://reactome.org/PathwayBrowser/#/R-HSA-163200;https://reactome.org/PathwayBrowser/#/R-HSA-163210;https://reactome.org/PathwayBrowser/#/R-HSA-1852241;https://reactome.org/PathwayBrowser/#…	OXIDATIVE PHOSPHORYLATION	https://www.gsea-msigdb.org/gsea/msigdb/human/geneset/HALLMARK_OXIDATIVE_PHOSPHORYLATION
Q9Y230	RuvB-like 2	RUVBL2	51.1	695	45	18	18	22	1.11e+09	cytoplasm	K11338	RUVBL2; RuvB-like protein 2 [EC:5.6.2.3]	hsa03082 ATP-dependent chromatin remodeling	GO:0000226 microtubule cytoskeleton organization; GO:0000491 small nucleolar ribonucleoprotein complex assembly; GO:0000492 box C/D snoRNP assembly; GO:0001578 microtubule bundle formation; GO:0002009 morphogenesis of an epithelium; GO:0002165 instar larval or pupal development; GO:0003341 cilium movement; GO:0003351 epithelial cilium movement involved in extracellular fluid movement; GO:0006139 …	GO:0000123 histone acetyltransferase complex; GO:0000228 nuclear chromosome; GO:0000785 chromatin; GO:0000791 euchromatin; GO:0000812 Swr1 complex; GO:0005622 intracellular anatomical structure; GO:0005634 nucleus; GO:0005654 nucleoplasm; GO:0005694 chromosome; GO:0005737 cytoplasm; GO:0005813 centrosome; GO:0005815 microtubule organizing center; GO:0005829 cytosol; GO:0005856 cytoskeleton; GO:00…	GO:0000166 nucleotide binding; GO:0000976 transcription cis-regulatory region binding; GO:0000977 RNA polymerase II transcription regulatory region sequence-specific DNA binding; GO:0000979 RNA polymerase II core promoter sequence-specific DNA binding; GO:0001046 core promoter sequence-specific DNA binding; GO:0001067 transcription regulatory region nucleic acid binding; GO:0001091 RNA polymerase…	PF06068; PF17856	PF06068 TIP49 P-loop domain; PF17856 TIP49 AAA-lid domain	K	KOG2680	DNA helicase TIP49, TBP-interacting protein			Transcription factor	R-HSA-157579 Telomere Maintenance;R-HSA-1640170 Cell Cycle;R-HSA-171319 Telomere Extension By Telomerase;R-HSA-180786 Extension of Telomeres;R-HSA-3214847 HATs acetylate histones;R-HSA-3247509 Chromatin modifying enzymes;R-HSA-4839726 Chromatin organization;R-HSA-73886 Chromosome Maintenance	https://reactome.org/PathwayBrowser/#/R-HSA-157579;https://reactome.org/PathwayBrowser/#/R-HSA-1640170;https://reactome.org/PathwayBrowser/#/R-HSA-171319;https://reactome.org/PathwayBrowser/#/R-HSA-180786;https://reactome.org/PathwayBrowser/#/R-HSA-3214847;https://reactome.org/PathwayBrowser/#/R-HSA-3247509;https://reactome.org/PathwayBrowser/#/R-HSA-4839726;https://reactome.org/PathwayBrowser/#/…	MYC TARGETS V1	https://www.gsea-msigdb.org/gsea/msigdb/human/geneset/HALLMARK_MYC_TARGETS_V1
P63261	Actin, cytoplasmic 2	ACTG1	41.8	1075	67	1	18	31	3.75e+07	cytoskeleton	K05692	ACTB_G1; actin beta/gamma 1	hsa04510 Focal adhesion; hsa04921 Oxytocin signaling pathway; hsa05412 Arrhythmogenic right ventricular cardiomyopathy; hsa04814 Motor proteins; hsa04919 Thyroid hormone signaling pathway; hsa05110 Vibrio cholerae infection; hsa05418 Fluid shear stress and atherosclerosis; hsa05131 Shigellosis; hsa05132 Salmonella infection; hsa05416 Viral myocarditis; hsa05225 Hepatocellular carcinoma; hsa04670 …	GO:0000902 cell morphogenesis; GO:0001932 regulation of protein phosphorylation; GO:0001933 negative regulation of protein phosphorylation; GO:0002252 immune effector process; GO:0002253 activation of immune response; GO:0002376 immune system process; GO:0002429 immune response-activating cell surface receptor signaling pathway; GO:0002431 Fc receptor mediated stimulatory signaling pathway; GO:00…	GO:0000123 histone acetyltransferase complex; GO:0001725 stress fiber; GO:0002102 podosome; GO:0005576 extracellular region; GO:0005615 extracellular space; GO:0005622 intracellular anatomical structure; GO:0005634 nucleus; GO:0005654 nucleoplasm; GO:0005737 cytoplasm; GO:0005829 cytosol; GO:0005856 cytoskeleton; GO:0005884 actin filament; GO:0005886 plasma membrane; GO:0005912 adherens junction;…	GO:0005198 structural molecule activity; GO:0005200 structural constituent of cytoskeleton; GO:0005488 binding; GO:0005515 protein binding; GO:0005522 profilin binding; GO:0008092 cytoskeletal protein binding; GO:0008134 transcription factor binding; GO:0019894 kinesin binding; GO:0019899 enzyme binding; GO:0019900 kinase binding; GO:0019901 protein kinase binding; GO:0030957 Tat protein binding;…			Z	KOG0676	Actin and related proteins	WP2118 Arrhythmogenic right ventricular cardiomyopathy;WP2272 Pathogenic Escherichia coli infection;WP2636 Common pathways underlying drug addiction;WP289 Myometrial relaxation and contraction pathways;WP306 Focal adhesion;WP314 Fas ligand pathway and stress induction of heat shock proteins;WP383 Striated muscle contraction pathway;WP3888 VEGFA VEGFR2 signaling;WP4217 Ebola virus infection in hos…	https://www.wikipathways.org/instance/WP2118;https://www.wikipathways.org/instance/WP2272;https://www.wikipathways.org/instance/WP2636;https://www.wikipathways.org/instance/WP289;https://www.wikipathways.org/instance/WP306;https://www.wikipathways.org/instance/WP314;https://www.wikipathways.org/instance/WP383;https://www.wikipathways.org/instance/WP3888;https://www.wikipathways.org/instance/WP421…		R-HSA-1266738 Developmental Biology;R-HSA-1445148 Translocation of SLC2A4 (GLUT4) to the plasma membrane;R-HSA-1500931 Cell-Cell communication;R-HSA-157858 Gap junction trafficking and regulation;R-HSA-162582 Signal Transduction;R-HSA-1643685 Disease;R-HSA-168249 Innate Immune System;R-HSA-168256 Immune System;R-HSA-190828 Gap junction trafficking;R-HSA-190873 Gap junction degradation;R-HSA-19413…		CHOLESTEROL HOMEOSTASIS;APICAL JUNCTION	https://www.gsea-msigdb.org/gsea/msigdb/human/geneset/HALLMARK_CHOLESTEROL_HOMEOSTASIS;https://www.gsea-msigdb.org/gsea/msigdb/human/geneset/HALLMARK_APICAL_JUNCTION
P13010	X-ray repair cross-complementing protein 5	XRCC5	82.7	845	34	18	18	23	5.87e+08	cytoplasm	K10885	XRCC5; ATP-dependent DNA helicase 2 subunit 2	hsa03450 Non-homologous end-joining	GO:0000723 telomere maintenance; GO:0001775 cell activation; GO:0001817 regulation of cytokine production; GO:0001819 positive regulation of cytokine production; GO:0001932 regulation of protein phosphorylation; GO:0001934 positive regulation of protein phosphorylation; GO:0002218 activation of innate immune response; GO:0002244 hematopoietic progenitor cell differentiation; GO:0002252 immune eff…	GO:0000228 nuclear chromosome; GO:0000781 chromosome, telomeric region; GO:0000782 telomere cap complex; GO:0000783 nuclear telomere cap complex; GO:0005576 extracellular region; GO:0005622 intracellular anatomical structure; GO:0005634 nucleus; GO:0005654 nucleoplasm; GO:0005694 chromosome; GO:0005737 cytoplasm; GO:0005829 cytosol; GO:0005886 plasma membrane; GO:0012505 endomembrane system; GO:0…	GO:0001067 transcription regulatory region nucleic acid binding; GO:0003676 nucleic acid binding; GO:0003677 DNA binding; GO:0003678 DNA helicase activity; GO:0003690 double-stranded DNA binding; GO:0003723 RNA binding; GO:0003824 catalytic activity; GO:0004386 helicase activity; GO:0005488 binding; GO:0005515 protein binding; GO:0008047 enzyme activator activity; GO:0008094 ATP-dependent activit…	PF03731; PF02735; PF08785	PF03731 Ku70/Ku80 N-terminal alpha/beta domain; PF02735 Ku70/Ku80 beta-barrel domain; PF08785 Ku C terminal domain like	L	KOG2326	DNA-binding subunit of a DNA-dependent protein kinase (Ku80 autoantigen)	WP4016 DNA IR damage and cellular response via ATR;WP438 Non homologous end joining;WP4673 Male infertility;WP4946 DNA repair pathways full network;WP4963 p53 transcriptional gene network	https://www.wikipathways.org/instance/WP4016;https://www.wikipathways.org/instance/WP438;https://www.wikipathways.org/instance/WP4673;https://www.wikipathways.org/instance/WP4946;https://www.wikipathways.org/instance/WP4963	Transcription factor	R-HSA-162587 HIV Life Cycle;R-HSA-162592 Integration of provirus;R-HSA-162594 Early Phase of HIV Life Cycle;R-HSA-162906 HIV Infection;R-HSA-1643685 Disease;R-HSA-164843 2-LTR circle formation;R-HSA-168249 Innate Immune System;R-HSA-168256 Immune System;R-HSA-1834941 STING mediated induction of host immune responses;R-HSA-1834949 Cytosolic sensors of pathogen-associated DNA ;R-HSA-3270619 IRF3-me…	https://reactome.org/PathwayBrowser/#/R-HSA-162587;https://reactome.org/PathwayBrowser/#/R-HSA-162592;https://reactome.org/PathwayBrowser/#/R-HSA-162594;https://reactome.org/PathwayBrowser/#/R-HSA-162906;https://reactome.org/PathwayBrowser/#/R-HSA-1643685;https://reactome.org/PathwayBrowser/#/R-HSA-164843;https://reactome.org/PathwayBrowser/#/R-HSA-168249;https://reactome.org/PathwayBrowser/#/R-H…	ANDROGEN RESPONSE	https://www.gsea-msigdb.org/gsea/msigdb/human/geneset/HALLMARK_ANDROGEN_RESPONSE
Q8IXB1	DnaJ homolog subfamily C member 10	DNAJC10	91	779	31	18	18	20	4.57e+08	plasma membrane	K09530	DNAJC10; DnaJ homolog subfamily C member 10 [EC:1.8.4.-]	hsa04141 Protein processing in endoplasmic reticulum	GO:0001932 regulation of protein phosphorylation; GO:0001933 negative regulation of protein phosphorylation; GO:0006457 protein folding; GO:0006508 proteolysis; GO:0006511 ubiquitin-dependent protein catabolic process; GO:0006807 nitrogen compound metabolic process; GO:0006915 apoptotic process; GO:0006950 response to stress; GO:0007154 cell communication; GO:0007165 signal transduction; GO:00081…	GO:0005622 intracellular anatomical structure; GO:0005737 cytoplasm; GO:0005783 endoplasmic reticulum; GO:0005788 endoplasmic reticulum lumen; GO:0012505 endomembrane system; GO:0031974 membrane-enclosed lumen; GO:0032991 protein-containing complex; GO:0034663 endoplasmic reticulum chaperone complex; GO:0043226 organelle; GO:0043227 membrane-bounded organelle; GO:0043229 intracellular organelle; …	GO:0001671 ATPase activator activity; GO:0003824 catalytic activity; GO:0005488 binding; GO:0005515 protein binding; GO:0008047 enzyme activator activity; GO:0015035 protein-disulfide reductase activity; GO:0015036 disulfide oxidoreductase activity; GO:0016491 oxidoreductase activity; GO:0016667 oxidoreductase activity, acting on a sulfur group of donors; GO:0016671 oxidoreductase activity, actin…	PF00226; PF00085	PF00226 DnaJ domain; PF00085 Thioredoxin	O	KOG0713	Molecular chaperone (DnaJ superfamily)
P25705	ATP synthase subunit alpha, mitochondrial	ATP5F1A	59.7	1166	40	18	18	24	1.53e+09	mitochondria	K02132	ATPeF1A; F-type H+-transporting ATPase subunit alpha	hsa05208 Chemical carcinogenesis - reactive oxygen species; hsa05016 Huntington disease; hsa00190 Oxidative phosphorylation; hsa05415 Diabetic cardiomyopathy; hsa05012 Parkinson disease; hsa05010 Alzheimer disease; hsa04714 Thermogenesis; hsa05022 Pathways of neurodegeneration - multiple diseases; hsa05014 Amyotrophic lateral sclerosis; hsa05020 Prion disease; hsa01100 Metabolic pathways	GO:0001936 regulation of endothelial cell proliferation; GO:0001937 negative regulation of endothelial cell proliferation; GO:0006091 generation of precursor metabolites and energy; GO:0006119 oxidative phosphorylation; GO:0006139 nucleobase-containing compound metabolic process; GO:0006163 purine nucleotide metabolic process; GO:0006164 purine nucleotide biosynthetic process; GO:0006629 lipid me…	GO:0005622 intracellular anatomical structure; GO:0005737 cytoplasm; GO:0005739 mitochondrion; GO:0005740 mitochondrial envelope; GO:0005743 mitochondrial inner membrane; GO:0005753 mitochondrial proton-transporting ATP synthase complex; GO:0005759 mitochondrial matrix; GO:0005886 plasma membrane; GO:0016020 membrane; GO:0016469 proton-transporting two-sector ATPase complex; GO:0019866 organelle …	GO:0000166 nucleotide binding; GO:0003824 catalytic activity; GO:0005102 signaling receptor binding; GO:0005215 transporter activity; GO:0005488 binding; GO:0005515 protein binding; GO:0005524 ATP binding; GO:0008324 monoatomic cation transmembrane transporter activity; GO:0015075 monoatomic ion transmembrane transporter activity; GO:0015078 proton transmembrane transporter activity; GO:0015318 i…	PF02874; PF00006; PF00306	PF02874 ATP synthase alpha/beta family, beta-barrel domain; PF00006 ATP synthase alpha/beta family, nucleotide-binding domain; PF00306 ATP synthase alpha/beta chain, C terminal domain	C	KOG1353	F0F1-type ATP synthase, alpha subunit	WP111 Electron transport chain OXPHOS system in mitochondria;WP4932 7q11 23 copy number variation syndrome;WP623 Oxidative phosphorylation	https://www.wikipathways.org/instance/WP111;https://www.wikipathways.org/instance/WP4932;https://www.wikipathways.org/instance/WP623		R-HSA-1268020 Mitochondrial protein import;R-HSA-1428517 The citric acid (TCA) cycle and respiratory electron transport;R-HSA-1430728 Metabolism;R-HSA-1592230 Mitochondrial biogenesis;R-HSA-163200 Respiratory electron transport, ATP synthesis by chemiosmotic coupling, and heat production by uncoupling proteins.;R-HSA-163210 Formation of ATP by chemiosmotic coupling;R-HSA-1852241 Organelle biogene…	https://reactome.org/PathwayBrowser/#/R-HSA-1268020;https://reactome.org/PathwayBrowser/#/R-HSA-1428517;https://reactome.org/PathwayBrowser/#/R-HSA-1430728;https://reactome.org/PathwayBrowser/#/R-HSA-1592230;https://reactome.org/PathwayBrowser/#/R-HSA-163200;https://reactome.org/PathwayBrowser/#/R-HSA-163210;https://reactome.org/PathwayBrowser/#/R-HSA-1852241;https://reactome.org/PathwayBrowser/#…	OXIDATIVE PHOSPHORYLATION	https://www.gsea-msigdb.org/gsea/msigdb/human/geneset/HALLMARK_OXIDATIVE_PHOSPHORYLATION
P30876	DNA-directed RNA polymerase II subunit RPB2	POLR2B	133.8	683	21	18	18	19	4.41e+08	cytoplasm	K03010	RPB2; DNA-directed RNA polymerase II subunit RPB2 [EC:2.7.7.6]	hsa05016 Huntington disease; hsa03420 Nucleotide excision repair; hsa03020 RNA polymerase	GO:0000375 RNA splicing, via transesterification reactions; GO:0000377 RNA splicing, via transesterification reactions with bulged adenosine as nucleophile; GO:0000398 mRNA splicing, via spliceosome; GO:0006139 nucleobase-containing compound metabolic process; GO:0006259 DNA metabolic process; GO:0006281 DNA repair; GO:0006283 transcription-coupled nucleotide-excision repair; GO:0006289 nucleotid…	GO:0000428 DNA-directed RNA polymerase complex; GO:0005622 intracellular anatomical structure; GO:0005634 nucleus; GO:0005654 nucleoplasm; GO:0005665 RNA polymerase II, core complex; GO:0016591 RNA polymerase II, holoenzyme; GO:0030880 RNA polymerase complex; GO:0031974 membrane-enclosed lumen; GO:0031981 nuclear lumen; GO:0032991 protein-containing complex; GO:0043226 organelle; GO:0043227 membr…	GO:0003676 nucleic acid binding; GO:0003677 DNA binding; GO:0003682 chromatin binding; GO:0003824 catalytic activity; GO:0003899 DNA-directed 5'-3' RNA polymerase activity; GO:0005488 binding; GO:0016740 transferase activity; GO:0016772 transferase activity, transferring phosphorus-containing groups; GO:0016779 nucleotidyltransferase activity; GO:0034062 5'-3' RNA polymerase activity; GO:0097159 …	PF04561; PF04565; PF04566; PF04567; PF00562; PF04560	PF04561 RNA polymerase Rpb2, domain 2; PF04565 RNA polymerase Rpb2, domain 3; PF04566 RNA polymerase Rpb2, domain 4; PF04567 RNA polymerase Rpb2, domain 5; PF00562 RNA polymerase Rpb2, domain 6; PF04560 RNA polymerase Rpb2, domain 7	K	KOG0214	RNA polymerase II, second largest subunit	WP405 Eukaryotic transcription initiation	https://www.wikipathways.org/instance/WP405		R-HSA-112382 Formation of RNA Pol II elongation complex ;R-HSA-113418 Formation of the Early Elongation Complex;R-HSA-1226099 Signaling by FGFR in disease;R-HSA-1266738 Developmental Biology;R-HSA-157579 Telomere Maintenance;R-HSA-162582 Signal Transduction;R-HSA-162587 HIV Life Cycle;R-HSA-162599 Late Phase of HIV Life Cycle;R-HSA-162906 HIV Infection;R-HSA-1640170 Cell Cycle;R-HSA-1643685 Disea…
P38646	Stress-70 protein, mitochondrial	HSPA9	73.6	940	33	18	18	23	8.58e+08	mitochondria	K04043	dnaK; molecular chaperone DnaK	hsa05152 Tuberculosis; hsa03018 RNA degradation	GO:0000422 autophagy of mitochondrion; GO:0001101 response to acid chemical; GO:0002262 myeloid cell homeostasis; GO:0002376 immune system process; GO:0002520 immune system development; GO:0002682 regulation of immune system process; GO:0002683 negative regulation of immune system process; GO:0006457 protein folding; GO:0006468 protein phosphorylation; GO:0006611 protein export from nucleus; GO:0…	GO:0005622 intracellular anatomical structure; GO:0005737 cytoplasm; GO:0005739 mitochondrion; GO:0005759 mitochondrial matrix; GO:0009295 nucleoid; GO:0031974 membrane-enclosed lumen; GO:0042645 mitochondrial nucleoid; GO:0043209 myelin sheath; GO:0043226 organelle; GO:0043227 membrane-bounded organelle; GO:0043228 non-membrane-bounded organelle; GO:0043229 intracellular organelle; GO:0043231 in…	GO:0005488 binding; GO:0005515 protein binding; GO:0017134 fibroblast growth factor binding; GO:0019838 growth factor binding; GO:0019899 enzyme binding; GO:0031072 heat shock protein binding; GO:0031625 ubiquitin protein ligase binding; GO:0044389 ubiquitin-like protein ligase binding; GO:0051082 unfolded protein binding; GO:0051087 protein-folding chaperone binding;			O	KOG0102	Molecular chaperones mortalin/PBP74/GRP75, HSP70 superfamily	WP2359 Parkin ubiquitin proteasomal system pathway;WP5152 Iron sulfur cluster biogenesis;WP5356 Affected pathways in Duchenne muscular dystrophy	https://www.wikipathways.org/instance/WP2359;https://www.wikipathways.org/instance/WP5152;https://www.wikipathways.org/instance/WP5356		R-HSA-1268020 Mitochondrial protein import;R-HSA-1280215 Cytokine Signaling in Immune system;R-HSA-1592230 Mitochondrial biogenesis;R-HSA-168256 Immune System;R-HSA-1852241 Organelle biogenesis and maintenance;R-HSA-2262752 Cellular responses to stress;R-HSA-3371453 Regulation of HSF1-mediated heat shock response;R-HSA-3371556 Cellular response to heat stress;R-HSA-392499 Metabolism of proteins;R…	https://reactome.org/PathwayBrowser/#/R-HSA-1268020;https://reactome.org/PathwayBrowser/#/R-HSA-1280215;https://reactome.org/PathwayBrowser/#/R-HSA-1592230;https://reactome.org/PathwayBrowser/#/R-HSA-168256;https://reactome.org/PathwayBrowser/#/R-HSA-1852241;https://reactome.org/PathwayBrowser/#/R-HSA-2262752;https://reactome.org/PathwayBrowser/#/R-HSA-3371453;https://reactome.org/PathwayBrowser/…	UNFOLDED PROTEIN RESPONSE;MTORC1 SIGNALING;OXIDATIVE PHOSPHORYLATION	https://www.gsea-msigdb.org/gsea/msigdb/human/geneset/HALLMARK_UNFOLDED_PROTEIN_RESPONSE;https://www.gsea-msigdb.org/gsea/msigdb/human/geneset/HALLMARK_MTORC1_SIGNALING;https://www.gsea-msigdb.org/gsea/msigdb/human/geneset/HALLMARK_OXIDATIVE_PHOSPHORYLATION
O43719	HIV Tat-specific factor 1	HTATSF1	85.8	903	36	18	18	20	8.02e+08	nucleus	K13093			GO:0000375 RNA splicing, via transesterification reactions; GO:0000377 RNA splicing, via transesterification reactions with bulged adenosine as nucleophile; GO:0000398 mRNA splicing, via spliceosome; GO:0006139 nucleobase-containing compound metabolic process; GO:0006355 regulation of DNA-templated transcription; GO:0006357 regulation of transcription by RNA polymerase II; GO:0006396 RNA processi…	GO:0005622 intracellular anatomical structure; GO:0005634 nucleus; GO:0005654 nucleoplasm; GO:0005681 spliceosomal complex; GO:0005684 U2-type spliceosomal complex; GO:0005686 U2 snRNP; GO:0030532 small nuclear ribonucleoprotein complex; GO:0031974 membrane-enclosed lumen; GO:0031981 nuclear lumen; GO:0032991 protein-containing complex; GO:0043226 organelle; GO:0043227 membrane-bounded organelle;…	GO:0003676 nucleic acid binding; GO:0003723 RNA binding; GO:0003729 mRNA binding; GO:0005488 binding; GO:0043021 ribonucleoprotein complex binding; GO:0044877 protein-containing complex binding; GO:0070990 snRNP binding; GO:0097159 organic cyclic compound binding; GO:1901363 heterocyclic compound binding; GO:1990447 U2 snRNP binding;	PF00076	PF00076 RNA recognition motif. (a.k.a. RRM, RBD, or RNP domain)	K	KOG1548	Transcription elongation factor TAT-SF1				R-HSA-72163 mRNA Splicing - Major Pathway;R-HSA-72172 mRNA Splicing;R-HSA-72203 Processing of Capped Intron-Containing Pre-mRNA;R-HSA-8953854 Metabolism of RNA	https://reactome.org/PathwayBrowser/#/R-HSA-72163;https://reactome.org/PathwayBrowser/#/R-HSA-72172;https://reactome.org/PathwayBrowser/#/R-HSA-72203;https://reactome.org/PathwayBrowser/#/R-HSA-8953854
Q9UHX1	Poly(U)-binding-splicing factor PUF60	PUF60	59.8	1207	41	18	18	29	1.82e+09	nucleus	K12838	PUF60; poly(U)-binding-splicing factor PUF60	hsa03040 Spliceosome	GO:0000003 reproduction; GO:0000245 spliceosomal complex assembly; GO:0000375 RNA splicing, via transesterification reactions; GO:0000377 RNA splicing, via transesterification reactions with bulged adenosine as nucleophile; GO:0000380 alternative mRNA splicing, via spliceosome; GO:0000381 regulation of alternative mRNA splicing, via spliceosome; GO:0000398 mRNA splicing, via spliceosome; GO:00015…	GO:0005622 intracellular anatomical structure; GO:0005634 nucleus; GO:0005654 nucleoplasm; GO:0030054 cell junction; GO:0031974 membrane-enclosed lumen; GO:0031981 nuclear lumen; GO:0032991 protein-containing complex; GO:0043226 organelle; GO:0043227 membrane-bounded organelle; GO:0043229 intracellular organelle; GO:0043231 intracellular membrane-bounded organelle; GO:0043233 organelle lumen; GO:…	GO:0003676 nucleic acid binding; GO:0003723 RNA binding; GO:0003727 single-stranded RNA binding; GO:0003729 mRNA binding; GO:0005488 binding; GO:0005515 protein binding; GO:0008187 poly-pyrimidine tract binding; GO:0008266 poly(U) RNA binding; GO:0042802 identical protein binding; GO:0097159 organic cyclic compound binding; GO:1901363 heterocyclic compound binding;	PF00076	PF00076 RNA recognition motif. (a.k.a. RRM, RBD, or RNP domain)	A	KOG0124	Polypyrimidine tract-binding protein PUF60 (RRM superfamily)				R-HSA-72163 mRNA Splicing - Major Pathway;R-HSA-72172 mRNA Splicing;R-HSA-72203 Processing of Capped Intron-Containing Pre-mRNA;R-HSA-8953854 Metabolism of RNA	https://reactome.org/PathwayBrowser/#/R-HSA-72163;https://reactome.org/PathwayBrowser/#/R-HSA-72172;https://reactome.org/PathwayBrowser/#/R-HSA-72203;https://reactome.org/PathwayBrowser/#/R-HSA-8953854
P63244	Small ribosomal subunit protein RACK1	RACK1	35.1	915	74	17	17	20	2.07e+09	cytoplasm,nucleus	K14753	RACK1; guanine nucleotide-binding protein subunit beta-2-like 1 protein	hsa05162 Measles	GO:0000003 reproduction; GO:0000278 mitotic cell cycle; GO:0000280 nuclear division; GO:0000281 mitotic cytokinesis; GO:0000375 RNA splicing, via transesterification reactions; GO:0000377 RNA splicing, via transesterification reactions with bulged adenosine as nucleophile; GO:0000398 mRNA splicing, via spliceosome; GO:0000902 cell morphogenesis; GO:0000910 cytokinesis; GO:0001525 angiogenesis; GO…	GO:0000775 chromosome, centromeric region; GO:0000776 kinetochore; GO:0001891 phagocytic cup; GO:0005622 intracellular anatomical structure; GO:0005634 nucleus; GO:0005635 nuclear envelope; GO:0005654 nucleoplasm; GO:0005694 chromosome; GO:0005737 cytoplasm; GO:0005739 mitochondrion; GO:0005773 vacuole; GO:0005776 autophagosome; GO:0005813 centrosome; GO:0005815 microtubule organizing center; GO:…	GO:0004857 enzyme inhibitor activity; GO:0004860 protein kinase inhibitor activity; GO:0005080 protein kinase C binding; GO:0005102 signaling receptor binding; GO:0005198 structural molecule activity; GO:0005488 binding; GO:0005515 protein binding; GO:0008047 enzyme activator activity; GO:0008200 ion channel inhibitor activity; GO:0008656 cysteine-type endopeptidase activator activity involved in…			T	KOG0279	G protein beta subunit-like protein	WP138 Androgen receptor signaling pathway;WP2380 Brain derived neurotrophic factor BDNF signaling pathway;WP3888 VEGFA VEGFR2 signaling;WP4630 Measles virus infection;WP5036 Angiotensin II receptor type 1 pathway;WP5300 TROP2 regulatory signaling;WP585 Interferon type I signaling pathways	https://www.wikipathways.org/instance/WP138;https://www.wikipathways.org/instance/WP2380;https://www.wikipathways.org/instance/WP3888;https://www.wikipathways.org/instance/WP4630;https://www.wikipathways.org/instance/WP5036;https://www.wikipathways.org/instance/WP5300;https://www.wikipathways.org/instance/WP585		R-HSA-162582 Signal Transduction;R-HSA-5357905 Regulation of TNFR1 signaling;R-HSA-5357956 TNFR1-induced NF-kappa-B signaling pathway;R-HSA-5626978 TNFR1-mediated ceramide production;R-HSA-73887 Death Receptor Signaling;R-HSA-75893 TNF signaling	https://reactome.org/PathwayBrowser/#/R-HSA-162582;https://reactome.org/PathwayBrowser/#/R-HSA-5357905;https://reactome.org/PathwayBrowser/#/R-HSA-5357956;https://reactome.org/PathwayBrowser/#/R-HSA-5626978;https://reactome.org/PathwayBrowser/#/R-HSA-73887;https://reactome.org/PathwayBrowser/#/R-HSA-75893	MYC TARGETS V1;P53 PATHWAY	https://www.gsea-msigdb.org/gsea/msigdb/human/geneset/HALLMARK_MYC_TARGETS_V1;https://www.gsea-msigdb.org/gsea/msigdb/human/geneset/HALLMARK_P53_PATHWAY
P31943	Heterogeneous nuclear ribonucleoprotein H	HNRNPH1	49.2	1095	47	9	17	27	2.31e+09	nucleus	K12898			GO:0000003 reproduction; GO:0000375 RNA splicing, via transesterification reactions; GO:0000377 RNA splicing, via transesterification reactions with bulged adenosine as nucleophile; GO:0000398 mRNA splicing, via spliceosome; GO:0000578 embryonic axis specification; GO:0003002 regionalization; GO:0003006 developmental process involved in reproduction; GO:0006139 nucleobase-containing compound meta…	GO:0005622 intracellular anatomical structure; GO:0005634 nucleus; GO:0005654 nucleoplasm; GO:0005681 spliceosomal complex; GO:0005737 cytoplasm; GO:0005829 cytosol; GO:0031974 membrane-enclosed lumen; GO:0031981 nuclear lumen; GO:0032991 protein-containing complex; GO:0043226 organelle; GO:0043227 membrane-bounded organelle; GO:0043229 intracellular organelle; GO:0043231 intracellular membrane-b…	GO:0003676 nucleic acid binding; GO:0003723 RNA binding; GO:0003727 single-stranded RNA binding; GO:0003729 mRNA binding; GO:0005488 binding; GO:0005515 protein binding; GO:0008187 poly-pyrimidine tract binding; GO:0008266 poly(U) RNA binding; GO:0019899 enzyme binding; GO:0097159 organic cyclic compound binding; GO:1901363 heterocyclic compound binding;	PF00076; PF08080	PF00076 RNA recognition motif. (a.k.a. RRM, RBD, or RNP domain); PF08080 RNPHF zinc finger	A	KOG4211	Splicing factor hnRNP-F and related RNA-binding proteins	WP3584 MECP2 and associated Rett syndrome;WP411 mRNA processing;WP4301 Inhibition of exosome biogenesis and secretion by Manumycin A in CRPC cells	https://www.wikipathways.org/instance/WP3584;https://www.wikipathways.org/instance/WP411;https://www.wikipathways.org/instance/WP4301	Transcription factor	R-HSA-162582 Signal Transduction;R-HSA-190236 Signaling by FGFR;R-HSA-5654738 Signaling by FGFR2;R-HSA-6803529 FGFR2 alternative splicing;R-HSA-72163 mRNA Splicing - Major Pathway;R-HSA-72172 mRNA Splicing;R-HSA-72203 Processing of Capped Intron-Containing Pre-mRNA;R-HSA-8953854 Metabolism of RNA;R-HSA-9006934 Signaling by Receptor Tyrosine Kinases	https://reactome.org/PathwayBrowser/#/R-HSA-162582;https://reactome.org/PathwayBrowser/#/R-HSA-190236;https://reactome.org/PathwayBrowser/#/R-HSA-5654738;https://reactome.org/PathwayBrowser/#/R-HSA-6803529;https://reactome.org/PathwayBrowser/#/R-HSA-72163;https://reactome.org/PathwayBrowser/#/R-HSA-72172;https://reactome.org/PathwayBrowser/#/R-HSA-72203;https://reactome.org/PathwayBrowser/#/R-HSA…
Q92621	Nuclear pore complex protein Nup205	NUP205	227.8	674	11	17	17	18	1.94e+08	plasma membrane	K14310	NUP205; nuclear pore complex protein Nup205	hsa03013 Nucleocytoplasmic transport; hsa05014 Amyotrophic lateral sclerosis	GO:0000132 establishment of mitotic spindle orientation; GO:0000226 microtubule cytoskeleton organization; GO:0000278 mitotic cell cycle; GO:0006403 RNA localization; GO:0006405 RNA export from nucleus; GO:0006406 mRNA export from nucleus; GO:0006606 protein import into nucleus; GO:0006611 protein export from nucleus; GO:0006810 transport; GO:0006886 intracellular protein transport; GO:0006913 nu…	GO:0005622 intracellular anatomical structure; GO:0005634 nucleus; GO:0005635 nuclear envelope; GO:0005643 nuclear pore; GO:0012505 endomembrane system; GO:0016020 membrane; GO:0031090 organelle membrane; GO:0031965 nuclear membrane; GO:0031967 organelle envelope; GO:0031974 membrane-enclosed lumen; GO:0031975 envelope; GO:0031981 nuclear lumen; GO:0032991 protein-containing complex; GO:0034399 n…	GO:0005198 structural molecule activity; GO:0005488 binding; GO:0005515 protein binding; GO:0017056 structural constituent of nuclear pore;			S	KOG1835	Uncharacterized conserved protein	WP3998 Prader Willi and Angelman syndrome	https://www.wikipathways.org/instance/WP3998		R-HSA-1169408 ISG15 antiviral mechanism;R-HSA-1169410 Antiviral mechanism by IFN-stimulated genes;R-HSA-1280215 Cytokine Signaling in Immune system;R-HSA-1430728 Metabolism;R-HSA-159227 Transport of the SLBP independent Mature mRNA;R-HSA-159230 Transport of the SLBP Dependant Mature mRNA;R-HSA-159231 Transport of Mature mRNA Derived from an Intronless Transcript;R-HSA-159234 Transport of Mature m…		MTORC1 SIGNALING;E2F TARGETS	https://www.gsea-msigdb.org/gsea/msigdb/human/geneset/HALLMARK_MTORC1_SIGNALING;https://www.gsea-msigdb.org/gsea/msigdb/human/geneset/HALLMARK_E2F_TARGETS
Q15021	Condensin complex subunit 1	NCAPD2	157.1	540	18	17	17	18	2.42e+08	nucleus	K06677			GO:0000003 reproduction; GO:0000018 regulation of DNA recombination; GO:0000070 mitotic sister chromatid segregation; GO:0000278 mitotic cell cycle; GO:0000280 nuclear division; GO:0000819 sister chromatid segregation; GO:0006996 organelle organization; GO:0007049 cell cycle; GO:0007059 chromosome segregation; GO:0007076 mitotic chromosome condensation; GO:0007135 meiosis II; GO:0009892 negative …	GO:0000228 nuclear chromosome; GO:0000775 chromosome, centromeric region; GO:0000779 condensed chromosome, centromeric region; GO:0000785 chromatin; GO:0000793 condensed chromosome; GO:0000794 condensed nuclear chromosome; GO:0000796 condensin complex; GO:0000803 sex chromosome; GO:0000805 X chromosome; GO:0005622 intracellular anatomical structure; GO:0005634 nucleus; GO:0005654 nucleoplasm; GO:…	GO:0003682 chromatin binding; GO:0005488 binding; GO:0005515 protein binding; GO:0042393 histone binding;	PF12922	PF12922 non-SMC mitotic condensation complex subunit 1, N-term	BD	KOG0414	Chromosome condensation complex Condensin, subunit D2				R-HSA-1640170 Cell Cycle;R-HSA-2514853 Condensation of Prometaphase Chromosomes;R-HSA-68877 Mitotic Prometaphase;R-HSA-68886 M Phase;R-HSA-69278 Cell Cycle, Mitotic	https://reactome.org/PathwayBrowser/#/R-HSA-1640170;https://reactome.org/PathwayBrowser/#/R-HSA-2514853;https://reactome.org/PathwayBrowser/#/R-HSA-68877;https://reactome.org/PathwayBrowser/#/R-HSA-68886;https://reactome.org/PathwayBrowser/#/R-HSA-69278	E2F TARGETS	https://www.gsea-msigdb.org/gsea/msigdb/human/geneset/HALLMARK_E2F_TARGETS
P30153	Serine/threonine-protein phosphatase 2A 65 kDa regulatory subunit A alpha isoform	PPP2R1A	65.3	894	41	14	17	23	8.34e+08	cytoplasm	K03456	PPP2R1; serine/threonine-protein phosphatase 2A regulatory subunit A	hsa05160 Hepatitis C; hsa04350 TGF-beta signaling pathway; hsa04261 Adrenergic signaling in cardiomyocytes; hsa05165 Human papillomavirus infection; hsa04110 Cell cycle; hsa04660 T cell receptor signaling pathway; hsa04071 Sphingolipid signaling pathway; hsa04152 AMPK signaling pathway; hsa05142 Chagas disease; hsa04530 Tight junction; hsa04730 Long-term depression; hsa04390 Hippo signaling pathw…	GO:0000003 reproduction; GO:0000070 mitotic sister chromatid segregation; GO:0000086 G2/M transition of mitotic cell cycle; GO:0000184 nuclear-transcribed mRNA catabolic process, nonsense-mediated decay; GO:0000212 meiotic spindle organization; GO:0000226 microtubule cytoskeleton organization; GO:0000278 mitotic cell cycle; GO:0000280 nuclear division; GO:0000819 sister chromatid segregation; GO:…	GO:0000159 protein phosphatase type 2A complex; GO:0000775 chromosome, centromeric region; GO:0005622 intracellular anatomical structure; GO:0005634 nucleus; GO:0005635 nuclear envelope; GO:0005694 chromosome; GO:0005737 cytoplasm; GO:0005739 mitochondrion; GO:0005813 centrosome; GO:0005814 centriole; GO:0005815 microtubule organizing center; GO:0005819 spindle; GO:0005829 cytosol; GO:0005856 cyt…	GO:0003823 antigen binding; GO:0003824 catalytic activity; GO:0004721 phosphoprotein phosphatase activity; GO:0004722 protein serine/threonine phosphatase activity; GO:0005488 binding; GO:0005515 protein binding; GO:0016787 hydrolase activity; GO:0016788 hydrolase activity, acting on ester bonds; GO:0016791 phosphatase activity; GO:0017151 DEAD/H-box RNA helicase binding; GO:0019208 phosphatase r…			T	KOG0211	Protein phosphatase 2A regulatory subunit A and related proteins	WP3932 Focal adhesion PI3K Akt mTOR signaling pathway;WP399 Wnt signaling pathway and pluripotency;WP4172 PI3K Akt signaling pathway;WP4949 16p11 2 proximal deletion syndrome;WP500 Glycogen synthesis and degradation;WP5117 Cohesin complex Cornelia de Lange syndrome	https://www.wikipathways.org/instance/WP3932;https://www.wikipathways.org/instance/WP399;https://www.wikipathways.org/instance/WP4172;https://www.wikipathways.org/instance/WP4949;https://www.wikipathways.org/instance/WP500;https://www.wikipathways.org/instance/WP5117		R-HSA-109582 Hemostasis;R-HSA-111885 Opioid Signalling;R-HSA-113501 Inhibition of replication initiation of damaged DNA by RB1/E2F1;R-HSA-113510 E2F mediated regulation of DNA replication;R-HSA-1169410 Antiviral mechanism by IFN-stimulated genes;R-HSA-1257604 PIP3 activates AKT signaling;R-HSA-1280215 Cytokine Signaling in Immune system;R-HSA-1280218 Adaptive Immune System;R-HSA-1295596 Spry regu…
P12956	X-ray repair cross-complementing protein 6	XRCC6	69.8	703	38	17	17	19	9.22e+08	cytoplasm	K10884	XRCC6; ATP-dependent DNA helicase 2 subunit 1	hsa03450 Non-homologous end-joining	GO:0000723 telomere maintenance; GO:0001775 cell activation; GO:0001817 regulation of cytokine production; GO:0001819 positive regulation of cytokine production; GO:0001932 regulation of protein phosphorylation; GO:0001934 positive regulation of protein phosphorylation; GO:0002200 somatic diversification of immune receptors; GO:0002218 activation of innate immune response; GO:0002252 immune effec…	GO:0000228 nuclear chromosome; GO:0000781 chromosome, telomeric region; GO:0000782 telomere cap complex; GO:0000783 nuclear telomere cap complex; GO:0005576 extracellular region; GO:0005622 intracellular anatomical structure; GO:0005634 nucleus; GO:0005654 nucleoplasm; GO:0005667 transcription regulator complex; GO:0005694 chromosome; GO:0005730 nucleolus; GO:0005737 cytoplasm; GO:0005829 cytosol…	GO:0001067 transcription regulatory region nucleic acid binding; GO:0003676 nucleic acid binding; GO:0003677 DNA binding; GO:0003678 DNA helicase activity; GO:0003690 double-stranded DNA binding; GO:0003723 RNA binding; GO:0003824 catalytic activity; GO:0004386 helicase activity; GO:0005488 binding; GO:0005515 protein binding; GO:0008094 ATP-dependent activity, acting on DNA; GO:0016462 pyrophosp…	PF03731; PF02735; PF02037	PF03731 Ku70/Ku80 N-terminal alpha/beta domain; PF02735 Ku70/Ku80 beta-barrel domain; PF02037 SAP domain	L	KOG2327	DNA-binding subunit of a DNA-dependent protein kinase (Ku70 autoantigen)	WP438 Non homologous end joining;WP4946 DNA repair pathways full network;WP5316 Primary ovarian insufficiency	https://www.wikipathways.org/instance/WP438;https://www.wikipathways.org/instance/WP4946;https://www.wikipathways.org/instance/WP5316	Transcription factor	R-HSA-162587 HIV Life Cycle;R-HSA-162592 Integration of provirus;R-HSA-162594 Early Phase of HIV Life Cycle;R-HSA-162906 HIV Infection;R-HSA-1643685 Disease;R-HSA-164843 2-LTR circle formation;R-HSA-168249 Innate Immune System;R-HSA-168256 Immune System;R-HSA-1834941 STING mediated induction of host immune responses;R-HSA-1834949 Cytosolic sensors of pathogen-associated DNA ;R-HSA-3270619 IRF3-me…	https://reactome.org/PathwayBrowser/#/R-HSA-162587;https://reactome.org/PathwayBrowser/#/R-HSA-162592;https://reactome.org/PathwayBrowser/#/R-HSA-162594;https://reactome.org/PathwayBrowser/#/R-HSA-162906;https://reactome.org/PathwayBrowser/#/R-HSA-1643685;https://reactome.org/PathwayBrowser/#/R-HSA-164843;https://reactome.org/PathwayBrowser/#/R-HSA-168249;https://reactome.org/PathwayBrowser/#/R-H…	ANDROGEN RESPONSE;E2F TARGETS;MYC TARGETS V1	https://www.gsea-msigdb.org/gsea/msigdb/human/geneset/HALLMARK_ANDROGEN_RESPONSE;https://www.gsea-msigdb.org/gsea/msigdb/human/geneset/HALLMARK_E2F_TARGETS;https://www.gsea-msigdb.org/gsea/msigdb/human/geneset/HALLMARK_MYC_TARGETS_V1
Q13509	Tubulin beta-3 chain	TUBB3	50.4	1920	44	2	17	42	2.32e+07	cytoplasm	K07375	TUBB; tubulin beta	hsa05016 Huntington disease; hsa04814 Motor proteins; hsa04540 Gap junction; hsa05012 Parkinson disease; hsa05010 Alzheimer disease; hsa05132 Salmonella infection; hsa04145 Phagosome; hsa05130 Pathogenic Escherichia coli infection; hsa05022 Pathways of neurodegeneration - multiple diseases; hsa05014 Amyotrophic lateral sclerosis; hsa05020 Prion disease	GO:0000278 mitotic cell cycle; GO:0000902 cell morphogenesis; GO:0006935 chemotaxis; GO:0006996 organelle organization; GO:0007010 cytoskeleton organization; GO:0007049 cell cycle; GO:0007275 multicellular organism development; GO:0007399 nervous system development; GO:0007409 axonogenesis; GO:0007411 axon guidance; GO:0009605 response to external stimulus; GO:0009653 anatomical structure morphog…	GO:0005622 intracellular anatomical structure; GO:0005737 cytoplasm; GO:0005856 cytoskeleton; GO:0005874 microtubule; GO:0005886 plasma membrane; GO:0015630 microtubule cytoskeleton; GO:0016020 membrane; GO:0030424 axon; GO:0030425 dendrite; GO:0036477 somatodendritic compartment; GO:0042995 cell projection; GO:0043005 neuron projection; GO:0043025 neuronal cell body; GO:0043226 organelle; GO:004…	GO:0005198 structural molecule activity; GO:0005200 structural constituent of cytoskeleton; GO:0005488 binding; GO:0033218 amide binding; GO:0042277 peptide binding;	PF00091; PF03953	PF00091 Tubulin/FtsZ family, GTPase domain; PF03953 Tubulin C-terminal domain	R	KOG3656	FOG: 7 transmembrane receptor	WP2059 Alzheimer 39 s disease and miRNA effects;WP2272 Pathogenic Escherichia coli infection;WP2359 Parkin ubiquitin proteasomal system pathway;WP410 Exercise induced circadian regulation;WP5124 Alzheimer 39 s disease;WP5417 Cell lineage map for neuronal differentiation	https://www.wikipathways.org/instance/WP2059;https://www.wikipathways.org/instance/WP2272;https://www.wikipathways.org/instance/WP2359;https://www.wikipathways.org/instance/WP410;https://www.wikipathways.org/instance/WP5124;https://www.wikipathways.org/instance/WP5417		R-HSA-109582 Hemostasis;R-HSA-112314 Neurotransmitter receptors and postsynaptic signal transmission;R-HSA-112315 Transmission across Chemical Synapses;R-HSA-112316 Neuronal System;R-HSA-1169410 Antiviral mechanism by IFN-stimulated genes;R-HSA-1266738 Developmental Biology;R-HSA-1280215 Cytokine Signaling in Immune system;R-HSA-1280218 Adaptive Immune System;R-HSA-1445148 Translocation of SLC2A4…
P62424	Large ribosomal subunit protein eL8	RPL7A	30	998	45	17	17	25	5.69e+09	cytoplasm	K02936	RP-L7Ae; large subunit ribosomal protein L7Ae	hsa03010 Ribosome; hsa05171 Coronavirus disease - COVID-19	GO:0000184 nuclear-transcribed mRNA catabolic process, nonsense-mediated decay; GO:0000470 maturation of LSU-rRNA; GO:0000956 nuclear-transcribed mRNA catabolic process; GO:0002181 cytoplasmic translation; GO:0006139 nucleobase-containing compound metabolic process; GO:0006364 rRNA processing; GO:0006396 RNA processing; GO:0006401 RNA catabolic process; GO:0006402 mRNA catabolic process; GO:00064…	GO:0005622 intracellular anatomical structure; GO:0005737 cytoplasm; GO:0005829 cytosol; GO:0005840 ribosome; GO:0005844 polysome; GO:0015934 large ribosomal subunit; GO:0016020 membrane; GO:0022625 cytosolic large ribosomal subunit; GO:0022626 cytosolic ribosome; GO:0032991 protein-containing complex; GO:0042788 polysomal ribosome; GO:0043226 organelle; GO:0043228 non-membrane-bounded organelle;…	GO:0003676 nucleic acid binding; GO:0003723 RNA binding; GO:0003735 structural constituent of ribosome; GO:0005198 structural molecule activity; GO:0005488 binding; GO:0005515 protein binding; GO:0005516 calmodulin binding; GO:0097159 organic cyclic compound binding; GO:1901363 heterocyclic compound binding;	PF01248	PF01248 Ribosomal protein L7Ae/L30e/S12e/Gadd45 family	J	KOG3166	60S ribosomal protein L7A	WP477 Cytoplasmic ribosomal proteins	https://www.wikipathways.org/instance/WP477		R-HSA-1266738 Developmental Biology;R-HSA-1430728 Metabolism;R-HSA-156827 L13a-mediated translational silencing of Ceruloplasmin expression;R-HSA-156842 Eukaryotic Translation Elongation;R-HSA-156902 Peptide chain elongation;R-HSA-1643685 Disease;R-HSA-168255 Influenza Infection;R-HSA-168273 Influenza Viral RNA Transcription and Replication;R-HSA-1799339 SRP-dependent cotranslational protein targ…	https://reactome.org/PathwayBrowser/#/R-HSA-1266738;https://reactome.org/PathwayBrowser/#/R-HSA-1430728;https://reactome.org/PathwayBrowser/#/R-HSA-156827;https://reactome.org/PathwayBrowser/#/R-HSA-156842;https://reactome.org/PathwayBrowser/#/R-HSA-156902;https://reactome.org/PathwayBrowser/#/R-HSA-1643685;https://reactome.org/PathwayBrowser/#/R-HSA-168255;https://reactome.org/PathwayBrowser/#/R…
Q13045	Protein flightless-1 homolog	FLII	144.7	628	16	17	17	17	3.30e+08	cytoplasm				GO:0001703 gastrulation with mouth forming first; GO:0006996 organelle organization; GO:0007010 cytoskeleton organization; GO:0007275 multicellular organism development; GO:0007369 gastrulation; GO:0007525 somatic muscle development; GO:0007527 adult somatic muscle development; GO:0009653 anatomical structure morphogenesis; GO:0009790 embryo development; GO:0009987 cellular process; GO:0010004 ga…	GO:0005622 intracellular anatomical structure; GO:0005634 nucleus; GO:0005654 nucleoplasm; GO:0005737 cytoplasm; GO:0005815 microtubule organizing center; GO:0005829 cytosol; GO:0005856 cytoskeleton; GO:0005903 brush border; GO:0005912 adherens junction; GO:0005925 focal adhesion; GO:0015630 microtubule cytoskeleton; GO:0030054 cell junction; GO:0030055 cell-substrate junction; GO:0031974 membran…	GO:0003779 actin binding; GO:0005488 binding; GO:0005509 calcium ion binding; GO:0005515 protein binding; GO:0008092 cytoskeletal protein binding; GO:0043167 ion binding; GO:0043169 cation binding; GO:0046872 metal ion binding;	PF00626	PF00626 Gelsolin repeat	Z	KOG0444	Cytoskeletal regulator Flightless-I (contains leucine-rich and gelsolin repeats)	WP3888 VEGFA VEGFR2 signaling;WP5381 Smith Magenis and Potocki Lupski syndrome copy number variation	https://www.wikipathways.org/instance/WP3888;https://www.wikipathways.org/instance/WP5381				MYOGENESIS	https://www.gsea-msigdb.org/gsea/msigdb/human/geneset/HALLMARK_MYOGENESIS
Q9BRS2	Serine/threonine-protein kinase RIO1	RIOK1	65.5	1047	37	17	17	26	1.58e+09	cytoplasm	K07178	RIOK1; RIO kinase 1 [EC:2.7.11.1]	hsa03008 Ribosome biogenesis in eukaryotes	GO:0000003 reproduction; GO:0001932 regulation of protein phosphorylation; GO:0001933 negative regulation of protein phosphorylation; GO:0002119 nematode larval development; GO:0002164 larval development; GO:0003006 developmental process involved in reproduction; GO:0006139 nucleobase-containing compound metabolic process; GO:0006364 rRNA processing; GO:0006396 RNA processing; GO:0006468 protein …	GO:0005622 intracellular anatomical structure; GO:0005634 nucleus; GO:0005654 nucleoplasm; GO:0005737 cytoplasm; GO:0005829 cytosol; GO:0030684 preribosome; GO:0030688 preribosome, small subunit precursor; GO:0031974 membrane-enclosed lumen; GO:0031981 nuclear lumen; GO:0032991 protein-containing complex; GO:0034708 methyltransferase complex; GO:0043226 organelle; GO:0043227 membrane-bounded orga…	GO:0003824 catalytic activity; GO:0004672 protein kinase activity; GO:0016301 kinase activity; GO:0016740 transferase activity; GO:0016772 transferase activity, transferring phosphorus-containing groups; GO:0016773 phosphotransferase activity, alcohol group as acceptor; GO:0140096 catalytic activity, acting on a protein;			TD	KOG2270	Serine/threonine protein kinase involved in cell cycle control				R-HSA-6791226 Major pathway of rRNA processing in the nucleolus and cytosol;R-HSA-72312 rRNA processing;R-HSA-8868773 rRNA processing in the nucleus and cytosol;R-HSA-8953854 Metabolism of RNA	https://reactome.org/PathwayBrowser/#/R-HSA-6791226;https://reactome.org/PathwayBrowser/#/R-HSA-72312;https://reactome.org/PathwayBrowser/#/R-HSA-8868773;https://reactome.org/PathwayBrowser/#/R-HSA-8953854
Q8TEL6	Short transient receptor potential channel 4-associated protein	TRPC4AP	90.8	923	26	17	17	20	6.59e+08	mitochondria	K11796			GO:0001942 hair follicle development; GO:0006508 proteolysis; GO:0006511 ubiquitin-dependent protein catabolic process; GO:0006807 nitrogen compound metabolic process; GO:0006810 transport; GO:0006811 monoatomic ion transport; GO:0006812 monoatomic cation transport; GO:0006816 calcium ion transport; GO:0007275 multicellular organism development; GO:0008152 metabolic process; GO:0008544 epidermis …	GO:0000151 ubiquitin ligase complex; GO:0005622 intracellular anatomical structure; GO:0005886 plasma membrane; GO:0016020 membrane; GO:0031461 cullin-RING ubiquitin ligase complex; GO:0031464 Cul4A-RING E3 ubiquitin ligase complex; GO:0032991 protein-containing complex; GO:0071944 cell periphery; GO:0080008 Cul4-RING E3 ubiquitin ligase complex; GO:1902494 catalytic complex; GO:1990234 transfera…	GO:0005215 transporter activity; GO:0005216 monoatomic ion channel activity; GO:0005261 monoatomic cation channel activity; GO:0005262 calcium channel activity; GO:0005488 binding; GO:0005515 protein binding; GO:0008324 monoatomic cation transmembrane transporter activity; GO:0015075 monoatomic ion transmembrane transporter activity; GO:0015085 calcium ion transmembrane transporter activity; GO:0…									R-HSA-2672351 Stimuli-sensing channels;R-HSA-3295583 TRP channels;R-HSA-382551 Transport of small molecules;R-HSA-983712 Ion channel transport	https://reactome.org/PathwayBrowser/#/R-HSA-2672351;https://reactome.org/PathwayBrowser/#/R-HSA-3295583;https://reactome.org/PathwayBrowser/#/R-HSA-382551;https://reactome.org/PathwayBrowser/#/R-HSA-983712
O95831	Apoptosis-inducing factor 1, mitochondrial	AIFM1	66.9	787	36	17	17	20	1.04e+09	mitochondria	K04727	AIFM1; apoptosis-inducing factor 1 [EC:1.-.-.-]	hsa04210 Apoptosis; hsa04217 Necroptosis	GO:0000302 response to reactive oxygen species; GO:0001101 response to acid chemical; GO:0002931 response to ischemia; GO:0006091 generation of precursor metabolites and energy; GO:0006119 oxidative phosphorylation; GO:0006139 nucleobase-containing compound metabolic process; GO:0006163 purine nucleotide metabolic process; GO:0006259 DNA metabolic process; GO:0006308 DNA catabolic process; GO:000…	GO:0005622 intracellular anatomical structure; GO:0005634 nucleus; GO:0005737 cytoplasm; GO:0005739 mitochondrion; GO:0005740 mitochondrial envelope; GO:0005741 mitochondrial outer membrane; GO:0005743 mitochondrial inner membrane; GO:0005758 mitochondrial intermembrane space; GO:0005829 cytosol; GO:0016020 membrane; GO:0019866 organelle inner membrane; GO:0019867 outer membrane; GO:0031090 organ…	GO:0000166 nucleotide binding; GO:0003676 nucleic acid binding; GO:0003677 DNA binding; GO:0003824 catalytic activity; GO:0004174 electron-transferring-flavoprotein dehydrogenase activity; GO:0005488 binding; GO:0005515 protein binding; GO:0009055 electron transfer activity; GO:0016174 NAD(P)H oxidase H2O2-forming activity; GO:0016491 oxidoreductase activity; GO:0016645 oxidoreductase activity, a…	PF07992; PF14721	PF07992 Pyridine nucleotide-disulphide oxidoreductase; PF14721 Apoptosis-inducing factor, mitochondrion-associated, C-term	T	KOG1346	Programmed cell death 8 (apoptosis-inducing factor)	WP1772 Apoptosis modulation and signaling;WP2507 Nanomaterial induced apoptosis;WP384 Apoptosis modulation by HSP70	https://www.wikipathways.org/instance/WP1772;https://www.wikipathways.org/instance/WP2507;https://www.wikipathways.org/instance/WP384				ADIPOGENESIS;OXIDATIVE PHOSPHORYLATION	https://www.gsea-msigdb.org/gsea/msigdb/human/geneset/HALLMARK_ADIPOGENESIS;https://www.gsea-msigdb.org/gsea/msigdb/human/geneset/HALLMARK_OXIDATIVE_PHOSPHORYLATION
O43592	Exportin-T	XPOT	109.9	1094	25	17	17	22	5.94e+08	cytoplasm	K14288	XPOT; exportin-T	hsa03013 Nucleocytoplasmic transport	GO:0006403 RNA localization; GO:0006405 RNA export from nucleus; GO:0006409 tRNA export from nucleus; GO:0006611 protein export from nucleus; GO:0006810 transport; GO:0006886 intracellular protein transport; GO:0006913 nucleocytoplasmic transport; GO:0008104 protein localization; GO:0015031 protein transport; GO:0015833 peptide transport; GO:0015931 nucleobase-containing compound transport; GO:00…	GO:0005622 intracellular anatomical structure; GO:0005634 nucleus; GO:0005635 nuclear envelope; GO:0005643 nuclear pore; GO:0005654 nucleoplasm; GO:0005737 cytoplasm; GO:0005829 cytosol; GO:0012505 endomembrane system; GO:0016363 nuclear matrix; GO:0031967 organelle envelope; GO:0031974 membrane-enclosed lumen; GO:0031975 envelope; GO:0031981 nuclear lumen; GO:0032991 protein-containing complex; …	GO:0000049 tRNA binding; GO:0003676 nucleic acid binding; GO:0003723 RNA binding; GO:0005488 binding; GO:0005515 protein binding; GO:0019899 enzyme binding; GO:0031267 small GTPase binding; GO:0051020 GTPase binding; GO:0097159 organic cyclic compound binding; GO:1901363 heterocyclic compound binding;			YUJ	KOG2021	Nuclear mRNA export factor receptor LOS1/Exportin-t (importin beta superfamily)				R-HSA-6784531 tRNA processing in the nucleus;R-HSA-72306 tRNA processing;R-HSA-8953854 Metabolism of RNA	https://reactome.org/PathwayBrowser/#/R-HSA-6784531;https://reactome.org/PathwayBrowser/#/R-HSA-72306;https://reactome.org/PathwayBrowser/#/R-HSA-8953854	UNFOLDED PROTEIN RESPONSE;MYC TARGETS V1	https://www.gsea-msigdb.org/gsea/msigdb/human/geneset/HALLMARK_UNFOLDED_PROTEIN_RESPONSE;https://www.gsea-msigdb.org/gsea/msigdb/human/geneset/HALLMARK_MYC_TARGETS_V1
O95373	Importin-7	IPO7	119.4	1102	23	17	17	26	1.39e+09	cytoplasm	K20223	IPO7; importin-7	hsa03013 Nucleocytoplasmic transport	GO:0000079 regulation of cyclin-dependent protein serine/threonine kinase activity; GO:0001654 eye development; GO:0001708 cell fate specification; GO:0001736 establishment of planar polarity; GO:0001738 morphogenesis of a polarized epithelium; GO:0001745 compound eye morphogenesis; GO:0001751 compound eye photoreceptor cell differentiation; GO:0001754 eye photoreceptor cell differentiation; GO:0…	GO:0005622 intracellular anatomical structure; GO:0005634 nucleus; GO:0005635 nuclear envelope; GO:0005643 nuclear pore; GO:0005654 nucleoplasm; GO:0005737 cytoplasm; GO:0005829 cytosol; GO:0005938 cell cortex; GO:0012505 endomembrane system; GO:0015030 Cajal body; GO:0016604 nuclear body; GO:0031967 organelle envelope; GO:0031974 membrane-enclosed lumen; GO:0031975 envelope; GO:0031981 nuclear l…	GO:0003676 nucleic acid binding; GO:0003723 RNA binding; GO:0005215 transporter activity; GO:0005488 binding; GO:0005515 protein binding; GO:0017069 snRNA binding; GO:0019899 enzyme binding; GO:0030234 enzyme regulator activity; GO:0030619 U1 snRNA binding; GO:0030620 U2 snRNA binding; GO:0030621 U4 snRNA binding; GO:0030695 GTPase regulator activity; GO:0031267 small GTPase binding; GO:0042393 h…			YU	KOG1991	Nuclear transport receptor RANBP7/RANBP8 (importin beta superfamily)						E2F TARGETS	https://www.gsea-msigdb.org/gsea/msigdb/human/geneset/HALLMARK_E2F_TARGETS
P10809	60 kDa heat shock protein, mitochondrial	HSPD1	61	1151	42	17	17	23	1.16e+09	mitochondria	K04077	groEL; chaperonin GroEL [EC:5.6.1.7]	hsa05134 Legionellosis; hsa05152 Tuberculosis; hsa03018 RNA degradation; hsa04940 Type I diabetes mellitus; hsa05417 Lipid and atherosclerosis	GO:0000302 response to reactive oxygen species; GO:0001666 response to hypoxia; GO:0001775 cell activation; GO:0001816 cytokine production; GO:0001817 regulation of cytokine production; GO:0001819 positive regulation of cytokine production; GO:0002119 nematode larval development; GO:0002164 larval development; GO:0002200 somatic diversification of immune receptors; GO:0002204 somatic recombinatio…	GO:0005576 extracellular region; GO:0005615 extracellular space; GO:0005622 intracellular anatomical structure; GO:0005737 cytoplasm; GO:0005739 mitochondrion; GO:0005740 mitochondrial envelope; GO:0005743 mitochondrial inner membrane; GO:0005759 mitochondrial matrix; GO:0005768 endosome; GO:0005769 early endosome; GO:0005777 peroxisome; GO:0005782 peroxisomal matrix; GO:0005783 endoplasmic retic…	GO:0001530 lipopolysaccharide binding; GO:0002020 protease binding; GO:0002039 p53 binding; GO:0003676 nucleic acid binding; GO:0003677 DNA binding; GO:0003688 DNA replication origin binding; GO:0003690 double-stranded DNA binding; GO:0003697 single-stranded DNA binding; GO:0003723 RNA binding; GO:0003725 double-stranded RNA binding; GO:0003824 catalytic activity; GO:0005488 binding; GO:0005515 p…			O	KOG0356	Mitochondrial chaperonin, Cpn60/Hsp60p	WP2864 Apoptosis related network due to altered Notch3 in ovarian cancer;WP5346 8p23 1 copy number variation syndrome;WP706 Sudden infant death syndrome SIDS susceptibility pathways	https://www.wikipathways.org/instance/WP2864;https://www.wikipathways.org/instance/WP5346;https://www.wikipathways.org/instance/WP706		R-HSA-1268020 Mitochondrial protein import;R-HSA-212436 Generic Transcription Pathway;R-HSA-392499 Metabolism of proteins;R-HSA-73857 RNA Polymerase II Transcription;R-HSA-74160 Gene expression (Transcription);R-HSA-8864260 Transcriptional regulation by the AP-2 (TFAP2) family of transcription factors;R-HSA-8869496 TFAP2A acts as a transcriptional repressor during retinoic acid induced cell diffe…	https://reactome.org/PathwayBrowser/#/R-HSA-1268020;https://reactome.org/PathwayBrowser/#/R-HSA-212436;https://reactome.org/PathwayBrowser/#/R-HSA-392499;https://reactome.org/PathwayBrowser/#/R-HSA-73857;https://reactome.org/PathwayBrowser/#/R-HSA-74160;https://reactome.org/PathwayBrowser/#/R-HSA-8864260;https://reactome.org/PathwayBrowser/#/R-HSA-8869496;https://reactome.org/PathwayBrowser/#/R-H…	MTORC1 SIGNALING;MYC TARGETS V1;MYC TARGETS V2	https://www.gsea-msigdb.org/gsea/msigdb/human/geneset/HALLMARK_MTORC1_SIGNALING;https://www.gsea-msigdb.org/gsea/msigdb/human/geneset/HALLMARK_MYC_TARGETS_V1;https://www.gsea-msigdb.org/gsea/msigdb/human/geneset/HALLMARK_MYC_TARGETS_V2
P05141	ADP/ATP translocase 2	SLC25A5	32.8	737	45	6	16	20	9.56e+09	cytoplasm	K05863	SLC25A4S; solute carrier family 25 (mitochondrial adenine nucleotide translocator), member 4/5/6/31	hsa05017 Spinocerebellar ataxia; hsa04613 Neutrophil extracellular trap formation; hsa05208 Chemical carcinogenesis - reactive oxygen species; hsa05016 Huntington disease; hsa04020 Calcium signaling pathway; hsa05164 Influenza A; hsa05166 Human T-cell leukemia virus 1 infection; hsa05415 Diabetic cardiomyopathy; hsa05012 Parkinson disease; hsa05010 Alzheimer disease; hsa04218 Cellular senescence;…	GO:0002791 regulation of peptide secretion; GO:0006810 transport; GO:0006811 monoatomic ion transport; GO:0006820 monoatomic anion transport; GO:0006839 mitochondrial transport; GO:0006855 xenobiotic transmembrane transport; GO:0006862 nucleotide transport; GO:0006863 purine nucleobase transport; GO:0006996 organelle organization; GO:0007005 mitochondrion organization; GO:0007006 mitochondrial me…	GO:0005622 intracellular anatomical structure; GO:0005737 cytoplasm; GO:0005739 mitochondrion; GO:0005740 mitochondrial envelope; GO:0005743 mitochondrial inner membrane; GO:0005759 mitochondrial matrix; GO:0005819 spindle; GO:0005856 cytoskeleton; GO:0005886 plasma membrane; GO:0009295 nucleoid; GO:0015630 microtubule cytoskeleton; GO:0016020 membrane; GO:0019866 organelle inner membrane; GO:003…	GO:0000295 adenine nucleotide transmembrane transporter activity; GO:0005215 transporter activity; GO:0005345 purine nucleobase transmembrane transporter activity; GO:0005346 purine ribonucleotide transmembrane transporter activity; GO:0005347 ATP transmembrane transporter activity; GO:0005471 ATP:ADP antiporter activity; GO:0005488 binding; GO:0005515 protein binding; GO:0008509 monoatomic anion…			C	KOG0749	Mitochondrial ADP/ATP carrier proteins	WP111 Electron transport chain OXPHOS system in mitochondria;WP2059 Alzheimer 39 s disease and miRNA effects;WP5124 Alzheimer 39 s disease;WP5355 Metabolic Epileptic Disorders;WP5356 Affected pathways in Duchenne muscular dystrophy	https://www.wikipathways.org/instance/WP111;https://www.wikipathways.org/instance/WP2059;https://www.wikipathways.org/instance/WP5124;https://www.wikipathways.org/instance/WP5355;https://www.wikipathways.org/instance/WP5356		R-HSA-162906 HIV Infection;R-HSA-162909 Host Interactions of HIV factors;R-HSA-1643685 Disease;R-HSA-176033 Interactions of Vpr with host cellular proteins;R-HSA-180897 Vpr-mediated induction of apoptosis by mitochondrial outer membrane permeabilization;R-HSA-382551 Transport of small molecules;R-HSA-392499 Metabolism of proteins;R-HSA-425397 Transport of vitamins, nucleosides, and related molecu…	https://reactome.org/PathwayBrowser/#/R-HSA-162906;https://reactome.org/PathwayBrowser/#/R-HSA-162909;https://reactome.org/PathwayBrowser/#/R-HSA-1643685;https://reactome.org/PathwayBrowser/#/R-HSA-176033;https://reactome.org/PathwayBrowser/#/R-HSA-180897;https://reactome.org/PathwayBrowser/#/R-HSA-382551;https://reactome.org/PathwayBrowser/#/R-HSA-392499;https://reactome.org/PathwayBrowser/#/R-H…	OXIDATIVE PHOSPHORYLATION	https://www.gsea-msigdb.org/gsea/msigdb/human/geneset/HALLMARK_OXIDATIVE_PHOSPHORYLATION
Q9Y4R8	Telomere length regulation protein TEL2 homolog	TELO2	91.7	728	23	16	16	18	4.15e+08	cytoplasm	K11137	TELO2; telomere length regulation protein	hsa03460 Fanconi anemia pathway; hsa04150 mTOR signaling pathway	GO:0000075 cell cycle checkpoint signaling; GO:0000077 DNA damage checkpoint signaling; GO:0000723 telomere maintenance; GO:0001932 regulation of protein phosphorylation; GO:0001934 positive regulation of protein phosphorylation; GO:0006139 nucleobase-containing compound metabolic process; GO:0006259 DNA metabolic process; GO:0006725 cellular aromatic compound metabolic process; GO:0006807 nitrog…	GO:0005622 intracellular anatomical structure; GO:0005634 nucleus; GO:0005654 nucleoplasm; GO:0005737 cytoplasm; GO:0005829 cytosol; GO:0016604 nuclear body; GO:0031931 TORC1 complex; GO:0031932 TORC2 complex; GO:0031974 membrane-enclosed lumen; GO:0031981 nuclear lumen; GO:0032991 protein-containing complex; GO:0034399 nuclear periphery; GO:0038201 TOR complex; GO:0043226 organelle; GO:0043227 m…	GO:0005198 structural molecule activity; GO:0005488 binding; GO:0005515 protein binding; GO:0019899 enzyme binding; GO:0019900 kinase binding; GO:0019901 protein kinase binding; GO:0031072 heat shock protein binding; GO:0044877 protein-containing complex binding; GO:0051879 Hsp90 protein binding;			S	KOG4346	Uncharacterized conserved protein	WP4549 Fragile X syndrome;WP5087 Pleural mesothelioma	https://www.wikipathways.org/instance/WP4549;https://www.wikipathways.org/instance/WP5087
O95071	E3 ubiquitin-protein ligase UBR5	UBR5	309.2	488	10	16	16	16	3.89e+08	nucleus	K10593	EDD1; E3 ubiquitin-protein ligase EDD1 [EC:2.3.2.26]	hsa04120 Ubiquitin mediated proteolysis	GO:0000003 reproduction; GO:0000209 protein polyubiquitination; GO:0000280 nuclear division; GO:0000910 cytokinesis; GO:0001654 eye development; GO:0001817 regulation of cytokine production; GO:0001818 negative regulation of cytokine production; GO:0002009 morphogenesis of an epithelium; GO:0002165 instar larval or pupal development; GO:0002791 regulation of peptide secretion; GO:0002792 negative…	GO:0005622 intracellular anatomical structure; GO:0005634 nucleus; GO:0005654 nucleoplasm; GO:0005737 cytoplasm; GO:0005829 cytosol; GO:0031974 membrane-enclosed lumen; GO:0031981 nuclear lumen; GO:0032991 protein-containing complex; GO:0043226 organelle; GO:0043227 membrane-bounded organelle; GO:0043229 intracellular organelle; GO:0043231 intracellular membrane-bounded organelle; GO:0043233 orga…	GO:0003824 catalytic activity; GO:0004842 ubiquitin-protein transferase activity; GO:0005488 binding; GO:0005515 protein binding; GO:0016740 transferase activity; GO:0019787 ubiquitin-like protein transferase activity; GO:0019904 protein domain specific binding; GO:0034450 ubiquitin-ubiquitin ligase activity; GO:0061630 ubiquitin protein ligase activity; GO:0061659 ubiquitin-like protein ligase a…	PF11547; PF00632	PF11547 E3 ubiquitin ligase EDD; PF00632 HECT-domain (ubiquitin-transferase)	O	KOG0943	Predicted ubiquitin-protein ligase/hyperplastic discs protein, HECT superfamily	WP2853 Endoderm differentiation;WP2857 Mesodermal commitment pathway	https://www.wikipathways.org/instance/WP2853;https://www.wikipathways.org/instance/WP2857
Q9Y5V3	Melanoma-associated antigen D1	MAGED1	86.1	659	25	14	16	16	5.22e+08	cytoplasm	K12464	MAGED1; melanoma-associated antigen D1	hsa04722 Neurotrophin signaling pathway	GO:0000165 MAPK cascade; GO:0001932 regulation of protein phosphorylation; GO:0001934 positive regulation of protein phosphorylation; GO:0006355 regulation of DNA-templated transcription; GO:0006357 regulation of transcription by RNA polymerase II; GO:0006468 protein phosphorylation; GO:0006793 phosphorus metabolic process; GO:0006796 phosphate-containing compound metabolic process; GO:0006807 ni…	GO:0000785 chromatin; GO:0005622 intracellular anatomical structure; GO:0005634 nucleus; GO:0005694 chromosome; GO:0005737 cytoplasm; GO:0005829 cytosol; GO:0032991 protein-containing complex; GO:0043226 organelle; GO:0043227 membrane-bounded organelle; GO:0043228 non-membrane-bounded organelle; GO:0043229 intracellular organelle; GO:0043231 intracellular membrane-bounded organelle; GO:0043232 in…	GO:0003712 transcription coregulator activity; GO:0003713 transcription coactivator activity; GO:0003824 catalytic activity; GO:0004672 protein kinase activity; GO:0004674 protein serine/threonine kinase activity; GO:0004705 JUN kinase activity; GO:0004707 MAP kinase activity; GO:0005488 binding; GO:0005515 protein binding; GO:0016301 kinase activity; GO:0016740 transferase activity; GO:0016772 t…			S	KOG4562	Uncharacterized conserved protein (tumor-rejection antigen MAGE in humans)	WP3594 Circadian rhythm genes;WP5380 5q35 copy number variation	https://www.wikipathways.org/instance/WP3594;https://www.wikipathways.org/instance/WP5380		R-HSA-109581 Apoptosis;R-HSA-162582 Signal Transduction;R-HSA-193648 NRAGE signals death through JNK;R-HSA-193704 p75 NTR receptor-mediated signalling;R-HSA-204998 Cell death signalling via NRAGE, NRIF and NADE;R-HSA-418889 Caspase activation via Dependence Receptors in the absence of ligand;R-HSA-5357769 Caspase activation via extrinsic apoptotic signalling pathway;R-HSA-5357801 Programmed Cell …	https://reactome.org/PathwayBrowser/#/R-HSA-109581;https://reactome.org/PathwayBrowser/#/R-HSA-162582;https://reactome.org/PathwayBrowser/#/R-HSA-193648;https://reactome.org/PathwayBrowser/#/R-HSA-193704;https://reactome.org/PathwayBrowser/#/R-HSA-204998;https://reactome.org/PathwayBrowser/#/R-HSA-418889;https://reactome.org/PathwayBrowser/#/R-HSA-5357769;https://reactome.org/PathwayBrowser/#/R-H…
P05388	Large ribosomal subunit protein uL10	RPLP0	34.3	923	60	16	16	21	8.05e+09	cytoplasm,nucleus	K02941	RP-LP0; large subunit ribosomal protein LP0	hsa03010 Ribosome; hsa05171 Coronavirus disease - COVID-19	GO:0000184 nuclear-transcribed mRNA catabolic process, nonsense-mediated decay; GO:0000956 nuclear-transcribed mRNA catabolic process; GO:0002181 cytoplasmic translation; GO:0006139 nucleobase-containing compound metabolic process; GO:0006259 DNA metabolic process; GO:0006401 RNA catabolic process; GO:0006402 mRNA catabolic process; GO:0006412 translation; GO:0006413 translational initiation; GO:…	GO:0005622 intracellular anatomical structure; GO:0005634 nucleus; GO:0005737 cytoplasm; GO:0005783 endoplasmic reticulum; GO:0005829 cytosol; GO:0005840 ribosome; GO:0012505 endomembrane system; GO:0015934 large ribosomal subunit; GO:0016020 membrane; GO:0022625 cytosolic large ribosomal subunit; GO:0022626 cytosolic ribosome; GO:0030425 dendrite; GO:0032991 protein-containing complex; GO:003577…	GO:0003735 structural constituent of ribosome; GO:0003824 catalytic activity; GO:0003906 DNA-(apurinic or apyrimidinic site) endonuclease activity; GO:0004518 nuclease activity; GO:0004519 endonuclease activity; GO:0004520 DNA endonuclease activity; GO:0004536 DNA nuclease activity; GO:0005198 structural molecule activity; GO:0005488 binding; GO:0016787 hydrolase activity; GO:0016788 hydrolase ac…	PF17777	PF17777 Insertion domain in 60S ribosomal protein L10P	J	KOG0815	60S acidic ribosomal protein P0	WP477 Cytoplasmic ribosomal proteins	https://www.wikipathways.org/instance/WP477		R-HSA-1266738 Developmental Biology;R-HSA-1280215 Cytokine Signaling in Immune system;R-HSA-1430728 Metabolism;R-HSA-156827 L13a-mediated translational silencing of Ceruloplasmin expression;R-HSA-156842 Eukaryotic Translation Elongation;R-HSA-156902 Peptide chain elongation;R-HSA-1643685 Disease;R-HSA-168255 Influenza Infection;R-HSA-168256 Immune System;R-HSA-168273 Influenza Viral RNA Transcrip…		MYC TARGETS V1	https://www.gsea-msigdb.org/gsea/msigdb/human/geneset/HALLMARK_MYC_TARGETS_V1
Q7Z2W4	Zinc finger CCCH-type antiviral protein 1	ZC3HAV1	101.4	583	24	16	16	17	2.92e+08	cytoplasm	K15259			GO:0001817 regulation of cytokine production; GO:0001819 positive regulation of cytokine production; GO:0002682 regulation of immune system process; GO:0002684 positive regulation of immune system process; GO:0002697 regulation of immune effector process; GO:0002699 positive regulation of immune effector process; GO:0002831 regulation of response to biotic stimulus; GO:0002833 positive regulation…	GO:0000323 lytic vacuole; GO:0005622 intracellular anatomical structure; GO:0005634 nucleus; GO:0005737 cytoplasm; GO:0005764 lysosome; GO:0005768 endosome; GO:0005770 late endosome; GO:0005773 vacuole; GO:0005829 cytosol; GO:0012505 endomembrane system; GO:0031410 cytoplasmic vesicle; GO:0031982 vesicle; GO:0043226 organelle; GO:0043227 membrane-bounded organelle; GO:0043229 intracellular organe…	GO:0005488 binding; GO:0005515 protein binding; GO:0017151 DEAD/H-box RNA helicase binding; GO:0019899 enzyme binding; GO:0042802 identical protein binding;	PF18606; PF18633	PF18606 Zap helix turn helix N-terminal domain; PF18633 Zinc-finger antiviral protein (ZAP) zinc finger domain 3							R-HSA-1643685 Disease;R-HSA-5663202 Diseases of signal transduction by growth factor receptors and second messengers;R-HSA-6802952 Signaling by BRAF and RAF1 fusions;R-HSA-6802957 Oncogenic MAPK signaling	https://reactome.org/PathwayBrowser/#/R-HSA-1643685;https://reactome.org/PathwayBrowser/#/R-HSA-5663202;https://reactome.org/PathwayBrowser/#/R-HSA-6802952;https://reactome.org/PathwayBrowser/#/R-HSA-6802957
Q96EB1	Elongator complex protein 4	ELP4	46.6	677	42	16	16	21	1.18e+09	mitochondria	K11375			GO:0001932 regulation of protein phosphorylation; GO:0006139 nucleobase-containing compound metabolic process; GO:0006325 chromatin organization; GO:0006351 DNA-templated transcription; GO:0006354 DNA-templated transcription elongation; GO:0006355 regulation of DNA-templated transcription; GO:0006357 regulation of transcription by RNA polymerase II; GO:0006366 transcription by RNA polymerase II; …	GO:0000123 histone acetyltransferase complex; GO:0005622 intracellular anatomical structure; GO:0005634 nucleus; GO:0005654 nucleoplasm; GO:0005737 cytoplasm; GO:0008023 transcription elongation factor complex; GO:0031248 protein acetyltransferase complex; GO:0031974 membrane-enclosed lumen; GO:0031981 nuclear lumen; GO:0032991 protein-containing complex; GO:0033588 elongator holoenzyme complex; …	GO:0000993 RNA polymerase II complex binding; GO:0001098 basal transcription machinery binding; GO:0001099 basal RNA polymerase II transcription machinery binding; GO:0005488 binding; GO:0005515 protein binding; GO:0008607 phosphorylase kinase regulator activity; GO:0019207 kinase regulator activity; GO:0019887 protein kinase regulator activity; GO:0019899 enzyme binding; GO:0030234 enzyme regula…	PF05625	PF05625 PAXNEB protein	BK	KOG3949	RNA polymerase II elongator complex, subunit ELP4	WP2853 Endoderm differentiation;WP2857 Mesodermal commitment pathway	https://www.wikipathways.org/instance/WP2853;https://www.wikipathways.org/instance/WP2857		R-HSA-3214847 HATs acetylate histones;R-HSA-3247509 Chromatin modifying enzymes;R-HSA-4839726 Chromatin organization	https://reactome.org/PathwayBrowser/#/R-HSA-3214847;https://reactome.org/PathwayBrowser/#/R-HSA-3247509;https://reactome.org/PathwayBrowser/#/R-HSA-4839726	PANCREAS BETA CELLS	https://www.gsea-msigdb.org/gsea/msigdb/human/geneset/HALLMARK_PANCREAS_BETA_CELLS
Q9Y265	RuvB-like 1	RUVBL1	50.2	1006	48	16	16	24	1.62e+09	cytoplasm	K04499	RUVBL1; RuvB-like protein 1 [EC:5.6.2.4]	hsa04310 Wnt signaling pathway; hsa03082 ATP-dependent chromatin remodeling	GO:0000003 reproduction; GO:0000226 microtubule cytoskeleton organization; GO:0000278 mitotic cell cycle; GO:0000280 nuclear division; GO:0000491 small nucleolar ribonucleoprotein complex assembly; GO:0000492 box C/D snoRNP assembly; GO:0002119 nematode larval development; GO:0002164 larval development; GO:0006325 chromatin organization; GO:0006334 nucleosome assembly; GO:0006338 chromatin remode…	GO:0000123 histone acetyltransferase complex; GO:0000228 nuclear chromosome; GO:0000785 chromatin; GO:0000812 Swr1 complex; GO:0005622 intracellular anatomical structure; GO:0005634 nucleus; GO:0005654 nucleoplasm; GO:0005694 chromosome; GO:0005737 cytoplasm; GO:0005815 microtubule organizing center; GO:0005829 cytosol; GO:0005856 cytoskeleton; GO:0015630 microtubule cytoskeleton; GO:0016020 memb…	GO:0000166 nucleotide binding; GO:0001091 RNA polymerase II general transcription initiation factor binding; GO:0001094 TFIID-class transcription factor complex binding; GO:0001098 basal transcription machinery binding; GO:0001099 basal RNA polymerase II transcription machinery binding; GO:0003678 DNA helicase activity; GO:0003712 transcription coregulator activity; GO:0003713 transcription coact…	PF06068; PF17856	PF06068 TIP49 P-loop domain; PF17856 TIP49 AAA-lid domain	L	KOG1942	DNA helicase, TBP-interacting protein	WP2361 Gastric cancer network 1;WP4258 lncRNA in canonical Wnt signaling and colorectal cancer	https://www.wikipathways.org/instance/WP2361;https://www.wikipathways.org/instance/WP4258	Transcription factor	R-HSA-157579 Telomere Maintenance;R-HSA-162582 Signal Transduction;R-HSA-1640170 Cell Cycle;R-HSA-171319 Telomere Extension By Telomerase;R-HSA-180786 Extension of Telomeres;R-HSA-195721 Signaling by WNT;R-HSA-201681 TCF dependent signaling in response to WNT;R-HSA-201722 Formation of the beta-catenin:TCF transactivating complex;R-HSA-3214847 HATs acetylate histones;R-HSA-3247509 Chromatin modify…	https://reactome.org/PathwayBrowser/#/R-HSA-157579;https://reactome.org/PathwayBrowser/#/R-HSA-162582;https://reactome.org/PathwayBrowser/#/R-HSA-1640170;https://reactome.org/PathwayBrowser/#/R-HSA-171319;https://reactome.org/PathwayBrowser/#/R-HSA-180786;https://reactome.org/PathwayBrowser/#/R-HSA-195721;https://reactome.org/PathwayBrowser/#/R-HSA-201681;https://reactome.org/PathwayBrowser/#/R-H…
P35998	26S proteasome regulatory subunit 7	PSMC2	48.6	514	43	15	15	17	3.25e+08	cytoplasm	K03061	PSMC2; 26S proteasome regulatory subunit T1	hsa05017 Spinocerebellar ataxia; hsa05016 Huntington disease; hsa03050 Proteasome; hsa05169 Epstein-Barr virus infection; hsa05012 Parkinson disease; hsa05010 Alzheimer disease; hsa05022 Pathways of neurodegeneration - multiple diseases; hsa05014 Amyotrophic lateral sclerosis; hsa05020 Prion disease	GO:0001775 cell activation; GO:0002252 immune effector process; GO:0002263 cell activation involved in immune response; GO:0002274 myeloid leukocyte activation; GO:0002275 myeloid cell activation involved in immune response; GO:0002283 neutrophil activation involved in immune response; GO:0002366 leukocyte activation involved in immune response; GO:0002376 immune system process; GO:0002443 leukoc…	GO:0000502 proteasome complex; GO:0000932 P-body; GO:0005576 extracellular region; GO:0005622 intracellular anatomical structure; GO:0005634 nucleus; GO:0005654 nucleoplasm; GO:0005737 cytoplasm; GO:0005829 cytosol; GO:0005838 proteasome regulatory particle; GO:0008540 proteasome regulatory particle, base subcomplex; GO:0012505 endomembrane system; GO:0022624 proteasome accessory complex; GO:0030…	GO:0003824 catalytic activity; GO:0005488 binding; GO:0005515 protein binding; GO:0008134 transcription factor binding; GO:0016462 pyrophosphatase activity; GO:0016787 hydrolase activity; GO:0016817 hydrolase activity, acting on acid anhydrides; GO:0016818 hydrolase activity, acting on acid anhydrides, in phosphorus-containing anhydrides; GO:0016887 ATP hydrolysis activity; GO:0017025 TBP-class p…	PF00004; PF17862	PF00004 ATPase family associated with various cellular activities (AAA); PF17862 AAA+ lid domain	O	KOG0729	26S proteasome regulatory complex, ATPase RPT1	WP183 Proteasome degradation;WP2059 Alzheimer 39 s disease and miRNA effects;WP2359 Parkin ubiquitin proteasomal system pathway;WP5124 Alzheimer 39 s disease	https://www.wikipathways.org/instance/WP183;https://www.wikipathways.org/instance/WP2059;https://www.wikipathways.org/instance/WP2359;https://www.wikipathways.org/instance/WP5124		R-HSA-109581 Apoptosis;R-HSA-1168372 Downstream signaling events of B Cell Receptor (BCR);R-HSA-1169091 Activation of NF-kappaB in B cells;R-HSA-1234174 Cellular response to hypoxia;R-HSA-1234176 Oxygen-dependent proline hydroxylation of Hypoxia-inducible Factor Alpha;R-HSA-1236974 ER-Phagosome pathway;R-HSA-1236975 Antigen processing-Cross presentation;R-HSA-1236978 Cross-presentation of soluble…		MTORC1 SIGNALING	https://www.gsea-msigdb.org/gsea/msigdb/human/geneset/HALLMARK_MTORC1_SIGNALING
Q7L576	Cytoplasmic FMR1-interacting protein 1	CYFIP1	145.1	591	13	7	15	18	3.67e+08	cytoplasm	K05749	CYFIP; cytoplasmic FMR1 interacting protein	hsa04810 Regulation of actin cytoskeleton; hsa05132 Salmonella infection; hsa05130 Pathogenic Escherichia coli infection	GO:0000003 reproduction; GO:0000902 cell morphogenesis; GO:0001558 regulation of cell growth; GO:0001654 eye development; GO:0001667 ameboidal-type cell migration; GO:0001745 compound eye morphogenesis; GO:0001775 cell activation; GO:0002064 epithelial cell development; GO:0002065 columnar/cuboidal epithelial cell differentiation; GO:0002066 columnar/cuboidal epithelial cell development; GO:00022…	GO:0001726 ruffle; GO:0005576 extracellular region; GO:0005622 intracellular anatomical structure; GO:0005737 cytoplasm; GO:0005829 cytosol; GO:0005845 mRNA cap binding complex; GO:0012505 endomembrane system; GO:0030027 lamellipodium; GO:0030054 cell junction; GO:0030141 secretory granule; GO:0030175 filopodium; GO:0030424 axon; GO:0030425 dendrite; GO:0030426 growth cone; GO:0030427 site of pol…	GO:0000339 RNA cap binding; GO:0000340 RNA 7-methylguanosine cap binding; GO:0003676 nucleic acid binding; GO:0003723 RNA binding; GO:0003779 actin binding; GO:0005488 binding; GO:0005515 protein binding; GO:0005522 profilin binding; GO:0008092 cytoskeletal protein binding; GO:0019899 enzyme binding; GO:0031267 small GTPase binding; GO:0044877 protein-containing complex binding; GO:0051015 actin …	PF07159	PF07159 CYRIA/CYRIB Rac1 binding domain	R	KOG3534	p53 inducible protein PIR121	WP2380 Brain derived neurotrophic factor BDNF signaling pathway;WP3998 Prader Willi and Angelman syndrome;WP4549 Fragile X syndrome;WP4875 Disruption of postsynaptic signaling by CNV;WP4940 15q11 2 copy number variation syndrome;WP524 G13 signaling pathway	https://www.wikipathways.org/instance/WP2380;https://www.wikipathways.org/instance/WP3998;https://www.wikipathways.org/instance/WP4549;https://www.wikipathways.org/instance/WP4875;https://www.wikipathways.org/instance/WP4940;https://www.wikipathways.org/instance/WP524		R-HSA-162582 Signal Transduction;R-HSA-1643685 Disease;R-HSA-168249 Innate Immune System;R-HSA-168256 Immune System;R-HSA-194138 Signaling by VEGF;R-HSA-194315 Signaling by Rho GTPases;R-HSA-195258 RHO GTPase Effectors;R-HSA-2029480 Fcgamma receptor (FCGR) dependent phagocytosis;R-HSA-2029482 Regulation of actin dynamics for phagocytic cup formation;R-HSA-4420097 VEGFA-VEGFR2 Pathway;R-HSA-566320…	https://reactome.org/PathwayBrowser/#/R-HSA-162582;https://reactome.org/PathwayBrowser/#/R-HSA-1643685;https://reactome.org/PathwayBrowser/#/R-HSA-168249;https://reactome.org/PathwayBrowser/#/R-HSA-168256;https://reactome.org/PathwayBrowser/#/R-HSA-194138;https://reactome.org/PathwayBrowser/#/R-HSA-194315;https://reactome.org/PathwayBrowser/#/R-HSA-195258;https://reactome.org/PathwayBrowser/#/R-H…	IL2 STAT5 SIGNALING	https://www.gsea-msigdb.org/gsea/msigdb/human/geneset/HALLMARK_IL2_STAT5_SIGNALING
P33991	DNA replication licensing factor MCM4	MCM4	96.5	605	20	15	15	17	1.20e+09	nucleus	K02212	MCM4; DNA replication licensing factor MCM4 [EC:5.6.2.3]	hsa03030 DNA replication; hsa04110 Cell cycle	GO:0000003 reproduction; GO:0000082 G1/S transition of mitotic cell cycle; GO:0000226 microtubule cytoskeleton organization; GO:0000278 mitotic cell cycle; GO:0003006 developmental process involved in reproduction; GO:0006139 nucleobase-containing compound metabolic process; GO:0006259 DNA metabolic process; GO:0006260 DNA replication; GO:0006261 DNA-templated DNA replication; GO:0006268 DNA unwi…	GO:0000785 chromatin; GO:0005622 intracellular anatomical structure; GO:0005634 nucleus; GO:0005654 nucleoplasm; GO:0005694 chromosome; GO:0031974 membrane-enclosed lumen; GO:0031981 nuclear lumen; GO:0032991 protein-containing complex; GO:0042555 MCM complex; GO:0043226 organelle; GO:0043227 membrane-bounded organelle; GO:0043228 non-membrane-bounded organelle; GO:0043229 intracellular organelle…	GO:0003676 nucleic acid binding; GO:0003677 DNA binding; GO:0003697 single-stranded DNA binding; GO:0005488 binding; GO:0097159 organic cyclic compound binding; GO:1901363 heterocyclic compound binding;	PF14551; PF17207; PF00493; PF17855	PF14551 MCM N-terminal domain; PF17207 MCM OB domain; PF00493 MCM P-loop domain; PF17855 MCM AAA-lid domain	L	KOG0478	DNA replication licensing factor, MCM4 component	WP179 Cell cycle;WP2361 Gastric cancer network 1;WP2446 Retinoblastoma gene in cancer;WP4352 Ciliary landscape;WP45 G1 to S cell cycle control;WP466 DNA replication	https://www.wikipathways.org/instance/WP179;https://www.wikipathways.org/instance/WP2361;https://www.wikipathways.org/instance/WP2446;https://www.wikipathways.org/instance/WP4352;https://www.wikipathways.org/instance/WP45;https://www.wikipathways.org/instance/WP466		R-HSA-1640170 Cell Cycle;R-HSA-176187 Activation of ATR in response to replication stress;R-HSA-176974 Unwinding of DNA;R-HSA-453279 Mitotic G1 phase and G1/S transition;R-HSA-68867 Assembly of the pre-replicative complex;R-HSA-68949 Orc1 removal from chromatin;R-HSA-68962 Activation of the pre-replicative complex;R-HSA-69002 DNA Replication Pre-Initiation;R-HSA-69052 Switching of origins to a po…	https://reactome.org/PathwayBrowser/#/R-HSA-1640170;https://reactome.org/PathwayBrowser/#/R-HSA-176187;https://reactome.org/PathwayBrowser/#/R-HSA-176974;https://reactome.org/PathwayBrowser/#/R-HSA-453279;https://reactome.org/PathwayBrowser/#/R-HSA-68867;https://reactome.org/PathwayBrowser/#/R-HSA-68949;https://reactome.org/PathwayBrowser/#/R-HSA-68962;https://reactome.org/PathwayBrowser/#/R-HSA-…	MTORC1 SIGNALING;E2F TARGETS;MYC TARGETS V1;MYC TARGETS V2	https://www.gsea-msigdb.org/gsea/msigdb/human/geneset/HALLMARK_MTORC1_SIGNALING;https://www.gsea-msigdb.org/gsea/msigdb/human/geneset/HALLMARK_E2F_TARGETS;https://www.gsea-msigdb.org/gsea/msigdb/human/geneset/HALLMARK_MYC_TARGETS_V1;https://www.gsea-msigdb.org/gsea/msigdb/human/geneset/HALLMARK_MYC_TARGETS_V2
O43852	Calumenin	CALU	37.1	866	56	15	15	23	1.10e+09	extracellular	K23901			GO:0006139 nucleobase-containing compound metabolic process; GO:0006259 DNA metabolic process; GO:0006265 DNA topological change; GO:0006325 chromatin organization; GO:0006355 regulation of DNA-templated transcription; GO:0006725 cellular aromatic compound metabolic process; GO:0006807 nitrogen compound metabolic process; GO:0006996 organelle organization; GO:0007549 sex-chromosome dosage compens…	GO:0005576 extracellular region; GO:0005622 intracellular anatomical structure; GO:0005634 nucleus; GO:0005694 chromosome; GO:0005700 polytene chromosome; GO:0005703 polytene chromosome puff; GO:0005737 cytoplasm; GO:0005783 endoplasmic reticulum; GO:0005788 endoplasmic reticulum lumen; GO:0005794 Golgi apparatus; GO:0012505 endomembrane system; GO:0031974 membrane-enclosed lumen; GO:0043226 orga…	GO:0004857 enzyme inhibitor activity; GO:0005488 binding; GO:0005509 calcium ion binding; GO:0005515 protein binding; GO:0019899 enzyme binding; GO:0030234 enzyme regulator activity; GO:0043167 ion binding; GO:0043169 cation binding; GO:0046872 metal ion binding; GO:0098772 molecular function regulator activity;	PF13202; PF13833	PF13202 EF hand; PF13833 EF-hand domain pair	TU	KOG4223	Reticulocalbin, calumenin, DNA supercoiling factor, and related Ca2+-binding proteins of the CREC family (EF-Hand protein superfamily)	WP3413 NOTCH1 regulation of endothelial cell calcification;WP3888 VEGFA VEGFR2 signaling	https://www.wikipathways.org/instance/WP3413;https://www.wikipathways.org/instance/WP3888		R-HSA-109582 Hemostasis;R-HSA-114608 Platelet degranulation ;R-HSA-381426 Regulation of Insulin-like Growth Factor (IGF) transport and uptake by Insulin-like Growth Factor Binding Proteins (IGFBPs);R-HSA-392499 Metabolism of proteins;R-HSA-597592 Post-translational protein modification;R-HSA-76002 Platelet activation, signaling and aggregation;R-HSA-76005 Response to elevated platelet cytosolic C…	https://reactome.org/PathwayBrowser/#/R-HSA-109582;https://reactome.org/PathwayBrowser/#/R-HSA-114608;https://reactome.org/PathwayBrowser/#/R-HSA-381426;https://reactome.org/PathwayBrowser/#/R-HSA-392499;https://reactome.org/PathwayBrowser/#/R-HSA-597592;https://reactome.org/PathwayBrowser/#/R-HSA-76002;https://reactome.org/PathwayBrowser/#/R-HSA-76005;https://reactome.org/PathwayBrowser/#/R-HSA-…	EPITHELIAL MESENCHYMAL TRANSITION	https://www.gsea-msigdb.org/gsea/msigdb/human/geneset/HALLMARK_EPITHELIAL_MESENCHYMAL_TRANSITION
P39023	Large ribosomal subunit protein uL3	RPL3	46.1	865	35	15	15	23	2.78e+09	cytoplasm	K02925	RP-L3e; large subunit ribosomal protein L3e	hsa03010 Ribosome; hsa05171 Coronavirus disease - COVID-19	GO:0000027 ribosomal large subunit assembly; GO:0000184 nuclear-transcribed mRNA catabolic process, nonsense-mediated decay; GO:0000956 nuclear-transcribed mRNA catabolic process; GO:0006139 nucleobase-containing compound metabolic process; GO:0006401 RNA catabolic process; GO:0006402 mRNA catabolic process; GO:0006412 translation; GO:0006413 translational initiation; GO:0006518 peptide metabolic…	GO:0005622 intracellular anatomical structure; GO:0005634 nucleus; GO:0005730 nucleolus; GO:0005737 cytoplasm; GO:0005829 cytosol; GO:0031974 membrane-enclosed lumen; GO:0031981 nuclear lumen; GO:0032991 protein-containing complex; GO:0043226 organelle; GO:0043227 membrane-bounded organelle; GO:0043228 non-membrane-bounded organelle; GO:0043229 intracellular organelle; GO:0043231 intracellular me…	GO:0003735 structural constituent of ribosome; GO:0005198 structural molecule activity;			J	KOG0746	60S ribosomal protein L3 and related proteins	WP477 Cytoplasmic ribosomal proteins	https://www.wikipathways.org/instance/WP477		R-HSA-1266738 Developmental Biology;R-HSA-1430728 Metabolism;R-HSA-156827 L13a-mediated translational silencing of Ceruloplasmin expression;R-HSA-156842 Eukaryotic Translation Elongation;R-HSA-156902 Peptide chain elongation;R-HSA-1643685 Disease;R-HSA-168255 Influenza Infection;R-HSA-168273 Influenza Viral RNA Transcription and Replication;R-HSA-1799339 SRP-dependent cotranslational protein targ…	https://reactome.org/PathwayBrowser/#/R-HSA-1266738;https://reactome.org/PathwayBrowser/#/R-HSA-1430728;https://reactome.org/PathwayBrowser/#/R-HSA-156827;https://reactome.org/PathwayBrowser/#/R-HSA-156842;https://reactome.org/PathwayBrowser/#/R-HSA-156902;https://reactome.org/PathwayBrowser/#/R-HSA-1643685;https://reactome.org/PathwayBrowser/#/R-HSA-168255;https://reactome.org/PathwayBrowser/#/R…
P62195	26S proteasome regulatory subunit 8	PSMC5	45.6	610	44	15	15	19	5.06e+08	cytoplasm	K03066	PSMC5; 26S proteasome regulatory subunit T6	hsa05017 Spinocerebellar ataxia; hsa05016 Huntington disease; hsa03050 Proteasome; hsa05169 Epstein-Barr virus infection; hsa05012 Parkinson disease; hsa05010 Alzheimer disease; hsa05022 Pathways of neurodegeneration - multiple diseases; hsa05014 Amyotrophic lateral sclerosis; hsa05020 Prion disease	GO:0006355 regulation of DNA-templated transcription; GO:0006357 regulation of transcription by RNA polymerase II; GO:0006508 proteolysis; GO:0006511 ubiquitin-dependent protein catabolic process; GO:0006807 nitrogen compound metabolic process; GO:0006950 response to stress; GO:0008152 metabolic process; GO:0009056 catabolic process; GO:0009057 macromolecule catabolic process; GO:0009889 regulati…	GO:0000428 DNA-directed RNA polymerase complex; GO:0000502 proteasome complex; GO:0005622 intracellular anatomical structure; GO:0005634 nucleus; GO:0005654 nucleoplasm; GO:0005667 transcription regulator complex; GO:0005675 transcription factor TFIIH holo complex; GO:0005737 cytoplasm; GO:0005829 cytosol; GO:0005838 proteasome regulatory particle; GO:0008540 proteasome regulatory particle, base …	GO:0001664 G protein-coupled receptor binding; GO:0003824 catalytic activity; GO:0005102 signaling receptor binding; GO:0005488 binding; GO:0005515 protein binding; GO:0008134 transcription factor binding; GO:0016462 pyrophosphatase activity; GO:0016787 hydrolase activity; GO:0016817 hydrolase activity, acting on acid anhydrides; GO:0016818 hydrolase activity, acting on acid anhydrides, in phosph…	PF16450; PF00004; PF17862	PF16450 Proteasomal ATPase OB C-terminal domain; PF00004 ATPase family associated with various cellular activities (AAA); PF17862 AAA+ lid domain	O	KOG0728	26S proteasome regulatory complex, ATPase RPT6	WP183 Proteasome degradation;WP2059 Alzheimer 39 s disease and miRNA effects;WP2359 Parkin ubiquitin proteasomal system pathway;WP2876 Pregnane X receptor pathway;WP2882 Nuclear receptors meta pathway;WP5124 Alzheimer 39 s disease	https://www.wikipathways.org/instance/WP183;https://www.wikipathways.org/instance/WP2059;https://www.wikipathways.org/instance/WP2359;https://www.wikipathways.org/instance/WP2876;https://www.wikipathways.org/instance/WP2882;https://www.wikipathways.org/instance/WP5124		R-HSA-109581 Apoptosis;R-HSA-1168372 Downstream signaling events of B Cell Receptor (BCR);R-HSA-1169091 Activation of NF-kappaB in B cells;R-HSA-1234174 Cellular response to hypoxia;R-HSA-1234176 Oxygen-dependent proline hydroxylation of Hypoxia-inducible Factor Alpha;R-HSA-1236974 ER-Phagosome pathway;R-HSA-1236975 Antigen processing-Cross presentation;R-HSA-1236978 Cross-presentation of soluble…
Q9HD40	O-phosphoseryl-tRNA(Sec) selenium transferase	SEPSECS	55.7	711	36	15	15	18	3.21e+08	cytoplasm	K03341	SEPSECS; O-phospho-L-seryl-tRNASec:L-selenocysteinyl-tRNA synthase [EC:2.9.1.2]	hsa00450 Selenocompound metabolism; hsa00970 Aminoacyl-tRNA biosynthesis; hsa01100 Metabolic pathways	GO:0001514 selenocysteine incorporation; GO:0006082 organic acid metabolic process; GO:0006412 translation; GO:0006414 translational elongation; GO:0006417 regulation of translation; GO:0006451 translational readthrough; GO:0006518 peptide metabolic process; GO:0006520 amino acid metabolic process; GO:0006807 nitrogen compound metabolic process; GO:0008152 metabolic process; GO:0009058 biosynthet…	GO:0005622 intracellular anatomical structure; GO:0005634 nucleus; GO:0005737 cytoplasm; GO:0005829 cytosol; GO:0043226 organelle; GO:0043227 membrane-bounded organelle; GO:0043229 intracellular organelle; GO:0043231 intracellular membrane-bounded organelle;	GO:0000049 tRNA binding; GO:0003676 nucleic acid binding; GO:0003723 RNA binding; GO:0003824 catalytic activity; GO:0005488 binding; GO:0005515 protein binding; GO:0016740 transferase activity; GO:0016785 selenotransferase activity; GO:0042802 identical protein binding; GO:0097159 organic cyclic compound binding; GO:0098621 O-phosphoseryl-tRNA(Sec) selenium transferase activity; GO:0140098 cataly…	PF05889	PF05889 O-phosphoseryl-tRNA(Sec) selenium transferase, SepSecS	J	KOG3843	Predicted serine hydroxymethyltransferase SLA/LP (autoimmune hepatitis marker in humans)				R-HSA-1430728 Metabolism;R-HSA-2408522 Selenoamino acid metabolism;R-HSA-2408557 Selenocysteine synthesis;R-HSA-71291 Metabolism of amino acids and derivatives	https://reactome.org/PathwayBrowser/#/R-HSA-1430728;https://reactome.org/PathwayBrowser/#/R-HSA-2408522;https://reactome.org/PathwayBrowser/#/R-HSA-2408557;https://reactome.org/PathwayBrowser/#/R-HSA-71291
P06493	Cyclin-dependent kinase 1	CDK1	34.1	726	59	14	15	20	2.26e+09	cytoplasm	K02087	CDK1; cyclin-dependent kinase 1 [EC:2.7.11.22 2.7.11.23]	hsa04115 p53 signaling pathway; hsa05170 Human immunodeficiency virus 1 infection; hsa05203 Viral carcinogenesis; hsa04540 Gap junction; hsa04110 Cell cycle; hsa04218 Cellular senescence; hsa04914 Progesterone-mediated oocyte maturation; hsa04114 Oocyte meiosis	GO:0000003 reproduction; GO:0000075 cell cycle checkpoint signaling; GO:0000077 DNA damage checkpoint signaling; GO:0000082 G1/S transition of mitotic cell cycle; GO:0000086 G2/M transition of mitotic cell cycle; GO:0000226 microtubule cytoskeleton organization; GO:0000278 mitotic cell cycle; GO:0000280 nuclear division; GO:0000302 response to reactive oxygen species; GO:0000578 embryonic axis sp…	GO:0000307 cyclin-dependent protein kinase holoenzyme complex; GO:0005622 intracellular anatomical structure; GO:0005634 nucleus; GO:0005654 nucleoplasm; GO:0005737 cytoplasm; GO:0005739 mitochondrion; GO:0005783 endoplasmic reticulum; GO:0005789 endoplasmic reticulum membrane; GO:0005813 centrosome; GO:0005815 microtubule organizing center; GO:0005819 spindle; GO:0005829 cytosol; GO:0005856 cyto…	GO:0003682 chromatin binding; GO:0003824 catalytic activity; GO:0004672 protein kinase activity; GO:0004674 protein serine/threonine kinase activity; GO:0004693 cyclin-dependent protein serine/threonine kinase activity; GO:0005488 binding; GO:0005515 protein binding; GO:0008353 RNA polymerase II CTD heptapeptide repeat kinase activity; GO:0016301 kinase activity; GO:0016740 transferase activity; …	PF00069	PF00069 Protein kinase domain	R	KOG0594	Protein kinase PCTAIRE and related kinases	WP1530 miRNA regulation of DNA damage response;WP179 Cell cycle;WP1971 Integrated cancer pathway;WP2038 Microtubule cytoskeleton regulation;WP2263 Androgen receptor network in prostate cancer;WP2431 Spinal cord injury;WP2446 Retinoblastoma gene in cancer;WP2516 ATM signaling pathway;WP2878 PPAR alpha pathway;WP2882 Nuclear receptors meta pathway;WP366 TGF beta signaling pathway;WP3878 ATM signali…	https://www.wikipathways.org/instance/WP1530;https://www.wikipathways.org/instance/WP179;https://www.wikipathways.org/instance/WP1971;https://www.wikipathways.org/instance/WP2038;https://www.wikipathways.org/instance/WP2263;https://www.wikipathways.org/instance/WP2431;https://www.wikipathways.org/instance/WP2446;https://www.wikipathways.org/instance/WP2516;https://www.wikipathways.org/instance/WP…		R-HSA-110056 MAPK3 (ERK1) activation;R-HSA-112409 RAF-independent MAPK1/3 activation;R-HSA-113507 E2F-enabled inhibition of pre-replication complex formation;R-HSA-113510 E2F mediated regulation of DNA replication;R-HSA-1169410 Antiviral mechanism by IFN-stimulated genes;R-HSA-1280215 Cytokine Signaling in Immune system;R-HSA-1362300 Transcription of E2F targets under negative control by p107 (RB…		MITOTIC SPINDLE;G2M CHECKPOINT;PI3K AKT MTOR SIGNALING;E2F TARGETS;GLYCOLYSIS;SPERMATOGENESIS	https://www.gsea-msigdb.org/gsea/msigdb/human/geneset/HALLMARK_MITOTIC_SPINDLE;https://www.gsea-msigdb.org/gsea/msigdb/human/geneset/HALLMARK_G2M_CHECKPOINT;https://www.gsea-msigdb.org/gsea/msigdb/human/geneset/HALLMARK_PI3K_AKT_MTOR_SIGNALING;https://www.gsea-msigdb.org/gsea/msigdb/human/geneset/HALLMARK_E2F_TARGETS;https://www.gsea-msigdb.org/gsea/msigdb/human/geneset/HALLMARK_GLYCOLYSIS;https:…
Q96T76	MMS19 nucleotide excision repair protein homolog	MMS19	113.2	595	21	15	15	17	3.54e+08	endoplasmic reticulum	K15075			GO:0000018 regulation of DNA recombination; GO:0000160 phosphorelay signal transduction system; GO:0006139 nucleobase-containing compound metabolic process; GO:0006259 DNA metabolic process; GO:0006281 DNA repair; GO:0006282 regulation of DNA repair; GO:0006289 nucleotide-excision repair; GO:0006351 DNA-templated transcription; GO:0006355 regulation of DNA-templated transcription; GO:0006725 cell…	GO:0000428 DNA-directed RNA polymerase complex; GO:0005622 intracellular anatomical structure; GO:0005634 nucleus; GO:0005654 nucleoplasm; GO:0005667 transcription regulator complex; GO:0005675 transcription factor TFIIH holo complex; GO:0005737 cytoplasm; GO:0005819 spindle; GO:0005829 cytosol; GO:0005856 cytoskeleton; GO:0015630 microtubule cytoskeleton; GO:0016591 RNA polymerase II, holoenzyme…	GO:0003712 transcription coregulator activity; GO:0003713 transcription coactivator activity; GO:0005102 signaling receptor binding; GO:0005198 structural molecule activity; GO:0005488 binding; GO:0005515 protein binding; GO:0008134 transcription factor binding; GO:0019899 enzyme binding; GO:0030159 signaling receptor complex adaptor activity; GO:0030331 nuclear estrogen receptor binding; GO:0030…	PF14500	PF14500 Dos2-interacting transcription regulator of RNA-Pol-II	LK	KOG1967	DNA repair/transcription protein Mms19	WP5221 2q11 2 copy number variation syndrome	https://www.wikipathways.org/instance/WP5221		R-HSA-1430728 Metabolism;R-HSA-2564830 Cytosolic iron-sulfur cluster assembly	https://reactome.org/PathwayBrowser/#/R-HSA-1430728;https://reactome.org/PathwayBrowser/#/R-HSA-2564830
P23246	Splicing factor, proline- and glutamine-rich	SFPQ	76.1	833	28	14	15	18	6.53e+08	nucleus	K13219			GO:0000003 reproduction; GO:0000122 negative regulation of transcription by RNA polymerase II; GO:0000375 RNA splicing, via transesterification reactions; GO:0000377 RNA splicing, via transesterification reactions with bulged adenosine as nucleophile; GO:0000380 alternative mRNA splicing, via spliceosome; GO:0000398 mRNA splicing, via spliceosome; GO:0000724 double-strand break repair via homolog…	GO:0000785 chromatin; GO:0005622 intracellular anatomical structure; GO:0005634 nucleus; GO:0005654 nucleoplasm; GO:0005667 transcription regulator complex; GO:0005681 spliceosomal complex; GO:0005694 chromosome; GO:0016363 nuclear matrix; GO:0016604 nuclear body; GO:0031974 membrane-enclosed lumen; GO:0031981 nuclear lumen; GO:0032991 protein-containing complex; GO:0034399 nuclear periphery; GO:…	GO:0000976 transcription cis-regulatory region binding; GO:0000977 RNA polymerase II transcription regulatory region sequence-specific DNA binding; GO:0000978 RNA polymerase II cis-regulatory region sequence-specific DNA binding; GO:0000981 DNA-binding transcription factor activity, RNA polymerase II-specific; GO:0000987 cis-regulatory region sequence-specific DNA binding; GO:0001067 transcriptio…	PF00076; PF08075	PF00076 RNA recognition motif. (a.k.a. RRM, RBD, or RNP domain); PF08075 NOPS (NUC059) domain	A	KOG0115	RNA-binding protein p54nrb (RRM superfamily)	WP3594 Circadian rhythm genes;WP411 mRNA processing;WP4241 Type 2 papillary renal cell carcinoma	https://www.wikipathways.org/instance/WP3594;https://www.wikipathways.org/instance/WP411;https://www.wikipathways.org/instance/WP4241	Transcription factor	R-HSA-162582 Signal Transduction;R-HSA-1643685 Disease;R-HSA-5663205 Infectious disease;R-HSA-8848021 Signaling by PTK6;R-HSA-8849468 PTK6 Regulates Proteins Involved in RNA Processing;R-HSA-9006927 Signaling by Non-Receptor Tyrosine Kinases;R-HSA-9635465 Suppression of apoptosis;R-HSA-9635486 Infection with Mycobacterium tuberculosis;R-HSA-9637690 Response of Mtb to phagocytosis;R-HSA-9824439 Ba…	https://reactome.org/PathwayBrowser/#/R-HSA-162582;https://reactome.org/PathwayBrowser/#/R-HSA-1643685;https://reactome.org/PathwayBrowser/#/R-HSA-5663205;https://reactome.org/PathwayBrowser/#/R-HSA-8848021;https://reactome.org/PathwayBrowser/#/R-HSA-8849468;https://reactome.org/PathwayBrowser/#/R-HSA-9006927;https://reactome.org/PathwayBrowser/#/R-HSA-9635465;https://reactome.org/PathwayBrowser/…	G2M CHECKPOINT	https://www.gsea-msigdb.org/gsea/msigdb/human/geneset/HALLMARK_G2M_CHECKPOINT
Q8TCS8	Polyribonucleotide nucleotidyltransferase 1, mitochondrial	PNPT1	85.9	514	23	15	15	16	2.75e+08	mitochondria	K00962	pnp; polyribonucleotide nucleotidyltransferase [EC:2.7.7.8]	hsa03018 RNA degradation	GO:0000957 mitochondrial RNA catabolic process; GO:0000958 mitochondrial mRNA catabolic process; GO:0000959 mitochondrial RNA metabolic process; GO:0000960 regulation of mitochondrial RNA catabolic process; GO:0000962 positive regulation of mitochondrial RNA catabolic process; GO:0000963 mitochondrial RNA processing; GO:0000964 mitochondrial RNA 5'-end processing; GO:0000965 mitochondrial RNA 3'-…	GO:0000177 cytoplasmic exosome (RNase complex); GO:0000178 exosome (RNase complex); GO:0005622 intracellular anatomical structure; GO:0005634 nucleus; GO:0005737 cytoplasm; GO:0005739 mitochondrion; GO:0005740 mitochondrial envelope; GO:0005758 mitochondrial intermembrane space; GO:0005783 endoplasmic reticulum; GO:0005789 endoplasmic reticulum membrane; GO:0005829 cytosol; GO:0005840 ribosome; G…	GO:0000175 3'-5'-RNA exonuclease activity; GO:0003676 nucleic acid binding; GO:0003723 RNA binding; GO:0003727 single-stranded RNA binding; GO:0003824 catalytic activity; GO:0004518 nuclease activity; GO:0004527 exonuclease activity; GO:0004532 RNA exonuclease activity; GO:0004540 RNA nuclease activity; GO:0004654 polyribonucleotide nucleotidyltransferase activity; GO:0005488 binding; GO:0008187 …	PF01138; PF03725; PF03726; PF00013	PF01138 3' exoribonuclease family, domain 1; PF03725 3' exoribonuclease family, domain 2; PF03726 Polyribonucleotide nucleotidyltransferase, RNA binding domain; PF00013 KH domain	R	KOG1067	Predicted RNA-binding polyribonucleotide nucleotidyltransferase	WP4316 miRNA degrading enzymes	https://www.wikipathways.org/instance/WP4316		R-HSA-8953854 Metabolism of RNA;R-HSA-9836573 Mitochondrial RNA degradation	https://reactome.org/PathwayBrowser/#/R-HSA-8953854;https://reactome.org/PathwayBrowser/#/R-HSA-9836573	INTERFERON ALPHA RESPONSE;INTERFERON GAMMA RESPONSE	https://www.gsea-msigdb.org/gsea/msigdb/human/geneset/HALLMARK_INTERFERON_ALPHA_RESPONSE;https://www.gsea-msigdb.org/gsea/msigdb/human/geneset/HALLMARK_INTERFERON_GAMMA_RESPONSE
P12236	ADP/ATP translocase 3	SLC25A6	32.8	719	54	2	15	17	1.04e+09	cytoplasm	K05863	SLC25A4S; solute carrier family 25 (mitochondrial adenine nucleotide translocator), member 4/5/6/31	hsa05017 Spinocerebellar ataxia; hsa04613 Neutrophil extracellular trap formation; hsa05208 Chemical carcinogenesis - reactive oxygen species; hsa05016 Huntington disease; hsa04020 Calcium signaling pathway; hsa05164 Influenza A; hsa05166 Human T-cell leukemia virus 1 infection; hsa05415 Diabetic cardiomyopathy; hsa05012 Parkinson disease; hsa05010 Alzheimer disease; hsa04218 Cellular senescence;…	GO:0002791 regulation of peptide secretion; GO:0006605 protein targeting; GO:0006626 protein targeting to mitochondrion; GO:0006810 transport; GO:0006811 monoatomic ion transport; GO:0006820 monoatomic anion transport; GO:0006839 mitochondrial transport; GO:0006855 xenobiotic transmembrane transport; GO:0006862 nucleotide transport; GO:0006863 purine nucleobase transport; GO:0006886 intracellular…	GO:0005622 intracellular anatomical structure; GO:0005737 cytoplasm; GO:0005739 mitochondrion; GO:0005740 mitochondrial envelope; GO:0005743 mitochondrial inner membrane; GO:0005744 TIM23 mitochondrial import inner membrane translocase complex; GO:0016020 membrane; GO:0019866 organelle inner membrane; GO:0031090 organelle membrane; GO:0031966 mitochondrial membrane; GO:0031967 organelle envelope;…	GO:0000295 adenine nucleotide transmembrane transporter activity; GO:0005215 transporter activity; GO:0005345 purine nucleobase transmembrane transporter activity; GO:0005346 purine ribonucleotide transmembrane transporter activity; GO:0005347 ATP transmembrane transporter activity; GO:0005471 ATP:ADP antiporter activity; GO:0008509 monoatomic anion transmembrane transporter activity; GO:0008514 …			C	KOG0749	Mitochondrial ADP/ATP carrier proteins	WP111 Electron transport chain OXPHOS system in mitochondria;WP2059 Alzheimer 39 s disease and miRNA effects;WP5124 Alzheimer 39 s disease	https://www.wikipathways.org/instance/WP111;https://www.wikipathways.org/instance/WP2059;https://www.wikipathways.org/instance/WP5124		R-HSA-1268020 Mitochondrial protein import;R-HSA-162906 HIV Infection;R-HSA-162909 Host Interactions of HIV factors;R-HSA-1643685 Disease;R-HSA-168255 Influenza Infection;R-HSA-168277 Influenza Virus Induced Apoptosis;R-HSA-176033 Interactions of Vpr with host cellular proteins;R-HSA-180897 Vpr-mediated induction of apoptosis by mitochondrial outer membrane permeabilization;R-HSA-382551 Transport…	https://reactome.org/PathwayBrowser/#/R-HSA-1268020;https://reactome.org/PathwayBrowser/#/R-HSA-162906;https://reactome.org/PathwayBrowser/#/R-HSA-162909;https://reactome.org/PathwayBrowser/#/R-HSA-1643685;https://reactome.org/PathwayBrowser/#/R-HSA-168255;https://reactome.org/PathwayBrowser/#/R-HSA-168277;https://reactome.org/PathwayBrowser/#/R-HSA-176033;https://reactome.org/PathwayBrowser/#/R-…	OXIDATIVE PHOSPHORYLATION	https://www.gsea-msigdb.org/gsea/msigdb/human/geneset/HALLMARK_OXIDATIVE_PHOSPHORYLATION
O75746	Electrogenic aspartate/glutamate antiporter SLC25A12, mitochondrial	SLC25A12	74.7	627	23	8	14	17	3.58e+08	cytoplasm	K15105			GO:0003333 amino acid transmembrane transport; GO:0005975 carbohydrate metabolic process; GO:0005996 monosaccharide metabolic process; GO:0006006 glucose metabolic process; GO:0006091 generation of precursor metabolites and energy; GO:0006094 gluconeogenesis; GO:0006139 nucleobase-containing compound metabolic process; GO:0006163 purine nucleotide metabolic process; GO:0006164 purine nucleotide b…	GO:0005622 intracellular anatomical structure; GO:0005737 cytoplasm; GO:0005739 mitochondrion; GO:0005740 mitochondrial envelope; GO:0005743 mitochondrial inner membrane; GO:0005886 plasma membrane; GO:0016020 membrane; GO:0019866 organelle inner membrane; GO:0031090 organelle membrane; GO:0031966 mitochondrial membrane; GO:0031967 organelle envelope; GO:0031975 envelope; GO:0043209 myelin sheath…	GO:0005215 transporter activity; GO:0005310 dicarboxylic acid transmembrane transporter activity; GO:0005313 L-glutamate transmembrane transporter activity; GO:0005326 neurotransmitter transmembrane transporter activity; GO:0005342 organic acid transmembrane transporter activity; GO:0005488 binding; GO:0005509 calcium ion binding; GO:0005515 protein binding; GO:0008509 monoatomic anion transmembr…			C	KOG0751	Mitochondrial aspartate/glutamate carrier protein Aralar/Citrin (contains EF-hand Ca2+-binding domains)	WP4595 Urea cycle and associated pathways;WP5420 ADHD and autism ASD linked metabolic pathways and SNP	https://www.wikipathways.org/instance/WP4595;https://www.wikipathways.org/instance/WP5420		R-HSA-1268020 Mitochondrial protein import;R-HSA-1430728 Metabolism;R-HSA-70263 Gluconeogenesis;R-HSA-70326 Glucose metabolism;R-HSA-71291 Metabolism of amino acids and derivatives;R-HSA-71387 Metabolism of carbohydrates;R-HSA-8963693 Aspartate and asparagine metabolism;R-HSA-9609507 Protein localization	https://reactome.org/PathwayBrowser/#/R-HSA-1268020;https://reactome.org/PathwayBrowser/#/R-HSA-1430728;https://reactome.org/PathwayBrowser/#/R-HSA-70263;https://reactome.org/PathwayBrowser/#/R-HSA-70326;https://reactome.org/PathwayBrowser/#/R-HSA-71291;https://reactome.org/PathwayBrowser/#/R-HSA-71387;https://reactome.org/PathwayBrowser/#/R-HSA-8963693;https://reactome.org/PathwayBrowser/#/R-HSA…	OXIDATIVE PHOSPHORYLATION	https://www.gsea-msigdb.org/gsea/msigdb/human/geneset/HALLMARK_OXIDATIVE_PHOSPHORYLATION
Q9Y295	Developmentally-regulated GTP-binding protein 1	DRG1	40.5	544	44	14	14	15	6.46e+08	cytoplasm	K06944			GO:0006139 nucleobase-containing compound metabolic process; GO:0006351 DNA-templated transcription; GO:0006725 cellular aromatic compound metabolic process; GO:0006807 nitrogen compound metabolic process; GO:0007275 multicellular organism development; GO:0008152 metabolic process; GO:0009058 biosynthetic process; GO:0009059 macromolecule biosynthetic process; GO:0009987 cellular process; GO:0010…	GO:0005622 intracellular anatomical structure; GO:0005634 nucleus; GO:0005654 nucleoplasm; GO:0005737 cytoplasm; GO:0005829 cytosol; GO:0005844 polysome; GO:0016604 nuclear body; GO:0031974 membrane-enclosed lumen; GO:0031981 nuclear lumen; GO:0032991 protein-containing complex; GO:0043226 organelle; GO:0043227 membrane-bounded organelle; GO:0043229 intracellular organelle; GO:0043231 intracellul…	GO:0000166 nucleotide binding; GO:0001882 nucleoside binding; GO:0001883 purine nucleoside binding; GO:0005488 binding; GO:0005515 protein binding; GO:0005525 GTP binding; GO:0008134 transcription factor binding; GO:0017076 purine nucleotide binding; GO:0019001 guanyl nucleotide binding; GO:0032549 ribonucleoside binding; GO:0032550 purine ribonucleoside binding; GO:0032553 ribonucleotide binding…	PF02824	PF02824 TGS domain	T	KOG1487	GTP-binding protein DRG1 (ODN superfamily)				R-HSA-163841 Gamma carboxylation, hypusinylation, hydroxylation, and arylsulfatase activation;R-HSA-392499 Metabolism of proteins;R-HSA-597592 Post-translational protein modification;R-HSA-9629569 Protein hydroxylation	https://reactome.org/PathwayBrowser/#/R-HSA-163841;https://reactome.org/PathwayBrowser/#/R-HSA-392499;https://reactome.org/PathwayBrowser/#/R-HSA-597592;https://reactome.org/PathwayBrowser/#/R-HSA-9629569
P09651	Heterogeneous nuclear ribonucleoprotein A1	HNRNPA1	38.7	1040	44	12	14	23	1.65e+09	nucleus	K12741	HNRNPA1_3; heterogeneous nuclear ribonucleoprotein A1/A3	hsa03040 Spliceosome; hsa05014 Amyotrophic lateral sclerosis	GO:0000003 reproduction; GO:0000375 RNA splicing, via transesterification reactions; GO:0000377 RNA splicing, via transesterification reactions with bulged adenosine as nucleophile; GO:0000380 alternative mRNA splicing, via spliceosome; GO:0000381 regulation of alternative mRNA splicing, via spliceosome; GO:0000398 mRNA splicing, via spliceosome; GO:0001654 eye development; GO:0001745 compound ey…	GO:0000781 chromosome, telomeric region; GO:0000785 chromatin; GO:0000792 heterochromatin; GO:0005622 intracellular anatomical structure; GO:0005634 nucleus; GO:0005654 nucleoplasm; GO:0005681 spliceosomal complex; GO:0005694 chromosome; GO:0005700 polytene chromosome; GO:0005703 polytene chromosome puff; GO:0005737 cytoplasm; GO:0016604 nuclear body; GO:0016607 nuclear speck; GO:0031974 membrane…	GO:0003676 nucleic acid binding; GO:0003677 DNA binding; GO:0003697 single-stranded DNA binding; GO:0003723 RNA binding; GO:0003727 single-stranded RNA binding; GO:0003729 mRNA binding; GO:0003730 mRNA 3'-UTR binding; GO:0005488 binding; GO:0005515 protein binding; GO:0019904 protein domain specific binding; GO:0035198 miRNA binding; GO:0036002 pre-mRNA binding; GO:0042162 telomeric DNA binding; …	PF00076	PF00076 RNA recognition motif. (a.k.a. RRM, RBD, or RNP domain)	R	KOG0118	FOG: RRM domain	WP411 mRNA processing	https://www.wikipathways.org/instance/WP411		R-HSA-162582 Signal Transduction;R-HSA-1643685 Disease;R-HSA-190236 Signaling by FGFR;R-HSA-5654738 Signaling by FGFR2;R-HSA-5663205 Infectious disease;R-HSA-6803529 FGFR2 alternative splicing;R-HSA-72163 mRNA Splicing - Major Pathway;R-HSA-72172 mRNA Splicing;R-HSA-72203 Processing of Capped Intron-Containing Pre-mRNA;R-HSA-8953854 Metabolism of RNA;R-HSA-9006934 Signaling by Receptor Tyrosine K…	https://reactome.org/PathwayBrowser/#/R-HSA-162582;https://reactome.org/PathwayBrowser/#/R-HSA-1643685;https://reactome.org/PathwayBrowser/#/R-HSA-190236;https://reactome.org/PathwayBrowser/#/R-HSA-5654738;https://reactome.org/PathwayBrowser/#/R-HSA-5663205;https://reactome.org/PathwayBrowser/#/R-HSA-6803529;https://reactome.org/PathwayBrowser/#/R-HSA-72163;https://reactome.org/PathwayBrowser/#/R…	MYC TARGETS V1	https://www.gsea-msigdb.org/gsea/msigdb/human/geneset/HALLMARK_MYC_TARGETS_V1
P04844	Dolichyl-diphosphooligosaccharide--protein glycosyltransferase subunit 2	RPN2	69.2	831	35	14	14	17	4.18e+08	extracellular	K12667	RPN2; dolichyl-diphosphooligosaccharide---protein glycosyltransferase subunit 2 (ribophorin II)	hsa00510 N-Glycan biosynthesis; hsa00513 Various types of N-glycan biosynthesis; hsa04141 Protein processing in endoplasmic reticulum; hsa01100 Metabolic pathways	GO:0002252 immune effector process; GO:0002376 immune system process; GO:0006486 protein glycosylation; GO:0006487 protein N-linked glycosylation; GO:0006807 nitrogen compound metabolic process; GO:0006996 organelle organization; GO:0007029 endoplasmic reticulum organization; GO:0008152 metabolic process; GO:0009058 biosynthetic process; GO:0009059 macromolecule biosynthetic process; GO:0009100 g…	GO:0000421 autophagosome membrane; GO:0005622 intracellular anatomical structure; GO:0005737 cytoplasm; GO:0005773 vacuole; GO:0005774 vacuolar membrane; GO:0005776 autophagosome; GO:0005783 endoplasmic reticulum; GO:0005789 endoplasmic reticulum membrane; GO:0005791 rough endoplasmic reticulum; GO:0008250 oligosaccharyltransferase complex; GO:0012505 endomembrane system; GO:0016020 membrane; GO:…	GO:0005488 binding; GO:0043021 ribonucleoprotein complex binding; GO:0043022 ribosome binding; GO:0044877 protein-containing complex binding;			O	KOG2447	Oligosaccharyltransferase, delta subunit (ribophorin II)	WP183 Proteasome degradation;WP5153 N glycan biosynthesis	https://www.wikipathways.org/instance/WP183;https://www.wikipathways.org/instance/WP5153		R-HSA-1643685 Disease;R-HSA-1799339 SRP-dependent cotranslational protein targeting to membrane;R-HSA-392499 Metabolism of proteins;R-HSA-446203 Asparagine N-linked glycosylation;R-HSA-5663205 Infectious disease;R-HSA-597592 Post-translational protein modification;R-HSA-72766 Translation;R-HSA-9679506 SARS-CoV Infections;R-HSA-9694516 SARS-CoV-2 Infection;R-HSA-9694548 Maturation of spike protein…	https://reactome.org/PathwayBrowser/#/R-HSA-1643685;https://reactome.org/PathwayBrowser/#/R-HSA-1799339;https://reactome.org/PathwayBrowser/#/R-HSA-392499;https://reactome.org/PathwayBrowser/#/R-HSA-446203;https://reactome.org/PathwayBrowser/#/R-HSA-5663205;https://reactome.org/PathwayBrowser/#/R-HSA-597592;https://reactome.org/PathwayBrowser/#/R-HSA-72766;https://reactome.org/PathwayBrowser/#/R-…
Q9BZE4	GTP-binding protein 4	GTPBP4	73.9	679	29	14	14	17	3.46e+08	cytoplasm	K06943	NOG1; nucleolar GTP-binding protein	hsa03008 Ribosome biogenesis in eukaryotes	GO:0000079 regulation of cyclin-dependent protein serine/threonine kinase activity; GO:0000226 microtubule cytoskeleton organization; GO:0000278 mitotic cell cycle; GO:0000280 nuclear division; GO:0000463 maturation of LSU-rRNA from tricistronic rRNA transcript (SSU-rRNA, 5.8S rRNA, LSU-rRNA); GO:0000470 maturation of LSU-rRNA; GO:0001932 regulation of protein phosphorylation; GO:0006139 nucleoba…	GO:0005622 intracellular anatomical structure; GO:0005634 nucleus; GO:0005635 nuclear envelope; GO:0005730 nucleolus; GO:0005737 cytoplasm; GO:0005794 Golgi apparatus; GO:0005829 cytosol; GO:0012505 endomembrane system; GO:0016020 membrane; GO:0031090 organelle membrane; GO:0031965 nuclear membrane; GO:0031967 organelle envelope; GO:0031974 membrane-enclosed lumen; GO:0031975 envelope; GO:0031981…	GO:0000166 nucleotide binding; GO:0001882 nucleoside binding; GO:0001883 purine nucleoside binding; GO:0003824 catalytic activity; GO:0003924 GTPase activity; GO:0005488 binding; GO:0005525 GTP binding; GO:0016462 pyrophosphatase activity; GO:0016787 hydrolase activity; GO:0016817 hydrolase activity, acting on acid anhydrides; GO:0016818 hydrolase activity, acting on acid anhydrides, in phosphoru…	PF17835; PF08155	PF17835 NOG1 N-terminal helical domain; PF08155 NOGCT (NUC087) domain	R	KOG1490	GTP-binding protein CRFG/NOG1 (ODN superfamily)	WP2839 Hair follicle development organogenesis part 2 of 3;WP2840 Hair follicle development cytodifferentiation part 3 of 3	https://www.wikipathways.org/instance/WP2839;https://www.wikipathways.org/instance/WP2840
P50990	T-complex protein 1 subunit theta	CCT8	59.6	520	30	14	14	14	2.47e+08	cytoplasm	K09500			GO:0000003 reproduction; GO:0001775 cell activation; GO:0002252 immune effector process; GO:0002263 cell activation involved in immune response; GO:0002274 myeloid leukocyte activation; GO:0002275 myeloid cell activation involved in immune response; GO:0002283 neutrophil activation involved in immune response; GO:0002366 leukocyte activation involved in immune response; GO:0002376 immune system p…	GO:0000323 lytic vacuole; GO:0002199 zona pellucida receptor complex; GO:0005576 extracellular region; GO:0005622 intracellular anatomical structure; GO:0005634 nucleus; GO:0005654 nucleoplasm; GO:0005737 cytoplasm; GO:0005764 lysosome; GO:0005766 primary lysosome; GO:0005773 vacuole; GO:0005775 vacuolar lumen; GO:0005813 centrosome; GO:0005815 microtubule organizing center; GO:0005829 cytosol; G…	GO:0003824 catalytic activity; GO:0005488 binding; GO:0005515 protein binding; GO:0016462 pyrophosphatase activity; GO:0016787 hydrolase activity; GO:0016817 hydrolase activity, acting on acid anhydrides; GO:0016818 hydrolase activity, acting on acid anhydrides, in phosphorus-containing anhydrides; GO:0016887 ATP hydrolysis activity; GO:0017111 ribonucleoside triphosphate phosphatase activity; GO…			O	KOG0362	Chaperonin complex component, TCP-1 theta subunit (CCT8)	WP4949 16p11 2 proximal deletion syndrome	https://www.wikipathways.org/instance/WP4949		R-HSA-168249 Innate Immune System;R-HSA-168256 Immune System;R-HSA-1852241 Organelle biogenesis and maintenance;R-HSA-389957 Prefoldin mediated transfer of substrate to CCT/TriC;R-HSA-389958 Cooperation of Prefoldin and TriC/CCT in actin and tubulin folding;R-HSA-389960 Formation of tubulin folding intermediates by CCT/TriC;R-HSA-390450 Folding of actin by CCT/TriC;R-HSA-390466 Chaperonin-mediate…	https://reactome.org/PathwayBrowser/#/R-HSA-168249;https://reactome.org/PathwayBrowser/#/R-HSA-168256;https://reactome.org/PathwayBrowser/#/R-HSA-1852241;https://reactome.org/PathwayBrowser/#/R-HSA-389957;https://reactome.org/PathwayBrowser/#/R-HSA-389958;https://reactome.org/PathwayBrowser/#/R-HSA-389960;https://reactome.org/PathwayBrowser/#/R-HSA-390450;https://reactome.org/PathwayBrowser/#/R-H…
O00410	Importin-5	IPO5	123.6	580	18	14	14	17	3.40e+08	cytoplasm	K20222	IPO5; importin-5	hsa03013 Nucleocytoplasmic transport	GO:0000079 regulation of cyclin-dependent protein serine/threonine kinase activity; GO:0001101 response to acid chemical; GO:0001932 regulation of protein phosphorylation; GO:0001933 negative regulation of protein phosphorylation; GO:0006469 negative regulation of protein kinase activity; GO:0006606 protein import into nucleus; GO:0006607 NLS-bearing protein import into nucleus; GO:0006610 riboso…	GO:0005622 intracellular anatomical structure; GO:0005634 nucleus; GO:0005635 nuclear envelope; GO:0005643 nuclear pore; GO:0005730 nucleolus; GO:0005737 cytoplasm; GO:0005829 cytosol; GO:0012505 endomembrane system; GO:0016020 membrane; GO:0031090 organelle membrane; GO:0031965 nuclear membrane; GO:0031967 organelle envelope; GO:0031974 membrane-enclosed lumen; GO:0031975 envelope; GO:0031981 nu…	GO:0004857 enzyme inhibitor activity; GO:0005048 signal sequence binding; GO:0005095 GTPase inhibitor activity; GO:0005215 transporter activity; GO:0005488 binding; GO:0005515 protein binding; GO:0008139 nuclear localization sequence binding; GO:0019899 enzyme binding; GO:0030234 enzyme regulator activity; GO:0030695 GTPase regulator activity; GO:0031267 small GTPase binding; GO:0033218 amide bin…			YU	KOG2171	Karyopherin (importin) beta 3				R-HSA-1643685 Disease;R-HSA-168255 Influenza Infection;R-HSA-168273 Influenza Viral RNA Transcription and Replication;R-HSA-192905 vRNP Assembly;R-HSA-5663205 Infectious disease;R-HSA-9824446 Viral Infection Pathways	https://reactome.org/PathwayBrowser/#/R-HSA-1643685;https://reactome.org/PathwayBrowser/#/R-HSA-168255;https://reactome.org/PathwayBrowser/#/R-HSA-168273;https://reactome.org/PathwayBrowser/#/R-HSA-192905;https://reactome.org/PathwayBrowser/#/R-HSA-5663205;https://reactome.org/PathwayBrowser/#/R-HSA-9824446
Q5VYK3	Proteasome adapter and scaffold protein ECM29	ECPAS	204.2	429	11	14	14	14	1.79e+08	nucleus	K11886			GO:0006508 proteolysis; GO:0006511 ubiquitin-dependent protein catabolic process; GO:0006807 nitrogen compound metabolic process; GO:0006950 response to stress; GO:0008152 metabolic process; GO:0009056 catabolic process; GO:0009057 macromolecule catabolic process; GO:0009987 cellular process; GO:0010033 response to organic substance; GO:0010243 response to organonitrogen compound; GO:0010498 prot…	GO:0000502 proteasome complex; GO:0005622 intracellular anatomical structure; GO:0005634 nucleus; GO:0005737 cytoplasm; GO:0005768 endosome; GO:0005769 early endosome; GO:0005770 late endosome; GO:0005771 multivesicular body; GO:0005783 endoplasmic reticulum; GO:0005798 Golgi-associated vesicle; GO:0005813 centrosome; GO:0005815 microtubule organizing center; GO:0005856 cytoskeleton; GO:0012505 e…				S	KOG0915	Uncharacterized conserved protein
O95793	Double-stranded RNA-binding protein Staufen homolog 1	STAU1	63.1	558	30	14	14	15	6.38e+08	nucleus	K17597			GO:0000003 reproduction; GO:0000578 embryonic axis specification; GO:0001709 cell fate determination; GO:0003002 regionalization; GO:0003006 developmental process involved in reproduction; GO:0003008 system process; GO:0006403 RNA localization; GO:0006417 regulation of translation; GO:0007017 microtubule-based process; GO:0007028 cytoplasm organization; GO:0007275 multicellular organism developme…	GO:0000932 P-body; GO:0005622 intracellular anatomical structure; GO:0005634 nucleus; GO:0005730 nucleolus; GO:0005737 cytoplasm; GO:0005783 endoplasmic reticulum; GO:0005791 rough endoplasmic reticulum; GO:0005829 cytosol; GO:0005856 cytoskeleton; GO:0005875 microtubule associated complex; GO:0005886 plasma membrane; GO:0005938 cell cortex; GO:0009925 basal plasma membrane; GO:0010494 cytoplasmi…	GO:0003676 nucleic acid binding; GO:0003723 RNA binding; GO:0003725 double-stranded RNA binding; GO:0003729 mRNA binding; GO:0003730 mRNA 3'-UTR binding; GO:0005488 binding; GO:0005515 protein binding; GO:0008017 microtubule binding; GO:0008092 cytoskeletal protein binding; GO:0008157 protein phosphatase 1 binding; GO:0015631 tubulin binding; GO:0019899 enzyme binding; GO:0019902 phosphatase bind…	PF00035; PF16482	PF00035 Double-stranded RNA binding motif; PF16482 Staufen C-terminal domain	UK	KOG3732	Staufen and related double-stranded-RNA-binding proteins						MITOTIC SPINDLE	https://www.gsea-msigdb.org/gsea/msigdb/human/geneset/HALLMARK_MITOTIC_SPINDLE
Q14152	Eukaryotic translation initiation factor 3 subunit A	EIF3A	166.5	396	13	14	14	14	2.33e+08	nucleus	K03254			GO:0000003 reproduction; GO:0001732 formation of cytoplasmic translation initiation complex; GO:0001932 regulation of protein phosphorylation; GO:0001933 negative regulation of protein phosphorylation; GO:0002181 cytoplasmic translation; GO:0002183 cytoplasmic translational initiation; GO:0002188 translation reinitiation; GO:0006412 translation; GO:0006413 translational initiation; GO:0006417 reg…	GO:0005622 intracellular anatomical structure; GO:0005634 nucleus; GO:0005730 nucleolus; GO:0005737 cytoplasm; GO:0005829 cytosol; GO:0005852 eukaryotic translation initiation factor 3 complex; GO:0005856 cytoskeleton; GO:0005874 microtubule; GO:0015630 microtubule cytoskeleton; GO:0031974 membrane-enclosed lumen; GO:0031981 nuclear lumen; GO:0032991 protein-containing complex; GO:0043226 organel…	GO:0003676 nucleic acid binding; GO:0003723 RNA binding; GO:0003729 mRNA binding; GO:0003743 translation initiation factor activity; GO:0005102 signaling receptor binding; GO:0005198 structural molecule activity; GO:0005488 binding; GO:0005515 protein binding; GO:0008135 translation factor activity, RNA binding; GO:0019899 enzyme binding; GO:0019900 kinase binding; GO:0019901 protein kinase bindi…	PF01399	PF01399 PCI domain	J	KOG2072	Translation initiation factor 3, subunit a (eIF-3a)	WP107 Translation factors;WP5027 nsp1 from SARS CoV 2 inhibits translation initiation in the host cell;WP5366 NF1 copy number variation syndrome	https://www.wikipathways.org/instance/WP107;https://www.wikipathways.org/instance/WP5027;https://www.wikipathways.org/instance/WP5366		R-HSA-156827 L13a-mediated translational silencing of Ceruloplasmin expression;R-HSA-392499 Metabolism of proteins;R-HSA-72613 Eukaryotic Translation Initiation;R-HSA-72649 Translation initiation complex formation;R-HSA-72662 Activation of the mRNA upon binding of the cap-binding complex and eIFs, and subsequent binding to 43S;R-HSA-72689 Formation of a pool of free 40S subunits;R-HSA-72695 Forma…	https://reactome.org/PathwayBrowser/#/R-HSA-156827;https://reactome.org/PathwayBrowser/#/R-HSA-392499;https://reactome.org/PathwayBrowser/#/R-HSA-72613;https://reactome.org/PathwayBrowser/#/R-HSA-72649;https://reactome.org/PathwayBrowser/#/R-HSA-72662;https://reactome.org/PathwayBrowser/#/R-HSA-72689;https://reactome.org/PathwayBrowser/#/R-HSA-72695;https://reactome.org/PathwayBrowser/#/R-HSA-727…	ALLOGRAFT REJECTION	https://www.gsea-msigdb.org/gsea/msigdb/human/geneset/HALLMARK_ALLOGRAFT_REJECTION
P41252	Isoleucine--tRNA ligase, cytoplasmic	IARS1	144.4	547	15	14	14	16	2.69e+08	cytoplasm	K01870	IARS; isoleucyl-tRNA synthetase [EC:6.1.1.5]	hsa00970 Aminoacyl-tRNA biosynthesis	GO:0006082 organic acid metabolic process; GO:0006139 nucleobase-containing compound metabolic process; GO:0006399 tRNA metabolic process; GO:0006412 translation; GO:0006418 tRNA aminoacylation for protein translation; GO:0006428 isoleucyl-tRNA aminoacylation; GO:0006518 peptide metabolic process; GO:0006520 amino acid metabolic process; GO:0006725 cellular aromatic compound metabolic process; GO…	GO:0005622 intracellular anatomical structure; GO:0005737 cytoplasm; GO:0005829 cytosol; GO:0017101 aminoacyl-tRNA synthetase multienzyme complex; GO:0032991 protein-containing complex;	GO:0003824 catalytic activity; GO:0004812 aminoacyl-tRNA ligase activity; GO:0004822 isoleucine-tRNA ligase activity; GO:0005488 binding; GO:0005515 protein binding; GO:0016874 ligase activity; GO:0016875 ligase activity, forming carbon-oxygen bonds; GO:0019899 enzyme binding; GO:0051020 GTPase binding; GO:0140098 catalytic activity, acting on RNA; GO:0140101 catalytic activity, acting on a tRNA;	PF08264; PF19302	PF08264 Anticodon-binding domain of tRNA ligase; PF19302 Domain of unknown function (DUF5915)	J	KOG0434	Isoleucyl-tRNA synthetase	WP3925 Amino acid metabolism	https://www.wikipathways.org/instance/WP3925		R-HSA-1430728 Metabolism;R-HSA-2408522 Selenoamino acid metabolism;R-HSA-379716 Cytosolic tRNA aminoacylation;R-HSA-379724 tRNA Aminoacylation;R-HSA-392499 Metabolism of proteins;R-HSA-71291 Metabolism of amino acids and derivatives;R-HSA-72766 Translation	https://reactome.org/PathwayBrowser/#/R-HSA-1430728;https://reactome.org/PathwayBrowser/#/R-HSA-2408522;https://reactome.org/PathwayBrowser/#/R-HSA-379716;https://reactome.org/PathwayBrowser/#/R-HSA-379724;https://reactome.org/PathwayBrowser/#/R-HSA-392499;https://reactome.org/PathwayBrowser/#/R-HSA-71291;https://reactome.org/PathwayBrowser/#/R-HSA-72766	UNFOLDED PROTEIN RESPONSE;MYC TARGETS V1	https://www.gsea-msigdb.org/gsea/msigdb/human/geneset/HALLMARK_UNFOLDED_PROTEIN_RESPONSE;https://www.gsea-msigdb.org/gsea/msigdb/human/geneset/HALLMARK_MYC_TARGETS_V1
P52597	Heterogeneous nuclear ribonucleoprotein F	HNRNPF	45.6	680	45	12	14	20	1.13e+09	cytoplasm	K12898			GO:0000003 reproduction; GO:0000375 RNA splicing, via transesterification reactions; GO:0000377 RNA splicing, via transesterification reactions with bulged adenosine as nucleophile; GO:0000398 mRNA splicing, via spliceosome; GO:0000578 embryonic axis specification; GO:0003002 regionalization; GO:0003006 developmental process involved in reproduction; GO:0006139 nucleobase-containing compound meta…	GO:0005622 intracellular anatomical structure; GO:0005634 nucleus; GO:0005654 nucleoplasm; GO:0005681 spliceosomal complex; GO:0005737 cytoplasm; GO:0005829 cytosol; GO:0005886 plasma membrane; GO:0016020 membrane; GO:0031974 membrane-enclosed lumen; GO:0031981 nuclear lumen; GO:0032991 protein-containing complex; GO:0043226 organelle; GO:0043227 membrane-bounded organelle; GO:0043229 intracellul…	GO:0003676 nucleic acid binding; GO:0003723 RNA binding; GO:0003727 single-stranded RNA binding; GO:0003729 mRNA binding; GO:0005488 binding; GO:0005515 protein binding; GO:0008134 transcription factor binding; GO:0017025 TBP-class protein binding; GO:0097159 organic cyclic compound binding; GO:1901363 heterocyclic compound binding;	PF00076; PF08080	PF00076 RNA recognition motif. (a.k.a. RRM, RBD, or RNP domain); PF08080 RNPHF zinc finger	A	KOG4211	Splicing factor hnRNP-F and related RNA-binding proteins	WP3584 MECP2 and associated Rett syndrome	https://www.wikipathways.org/instance/WP3584		R-HSA-1280215 Cytokine Signaling in Immune system;R-HSA-162582 Signal Transduction;R-HSA-168256 Immune System;R-HSA-190236 Signaling by FGFR;R-HSA-447115 Interleukin-12 family signaling;R-HSA-449147 Signaling by Interleukins;R-HSA-5654738 Signaling by FGFR2;R-HSA-6803529 FGFR2 alternative splicing;R-HSA-72163 mRNA Splicing - Major Pathway;R-HSA-72172 mRNA Splicing;R-HSA-72203 Processing of Capped…	https://reactome.org/PathwayBrowser/#/R-HSA-1280215;https://reactome.org/PathwayBrowser/#/R-HSA-162582;https://reactome.org/PathwayBrowser/#/R-HSA-168256;https://reactome.org/PathwayBrowser/#/R-HSA-190236;https://reactome.org/PathwayBrowser/#/R-HSA-447115;https://reactome.org/PathwayBrowser/#/R-HSA-449147;https://reactome.org/PathwayBrowser/#/R-HSA-5654738;https://reactome.org/PathwayBrowser/#/R-…
[truncated: 1,605 more rows]

## Sheet: RMY-186-1_Peptides
Sequence	Modifications	# PSMs	Accession	Missed Cleavages	Theo. MH+ [Da]	Abundances	Charge	DeltaM [ppm]	RT [min]	Ions Score
TEGDETGVMDNLLEALQSGAAFR		2	Q9NSV4	0	2424.13	5.78e+06	2	2.85	27.76	175
VWGVGNEAGVGPGLGEWAVVTGSTDGIGK		2	Q53GQ0	0	2769.38	4.79e+07	2	-1.64	24	162
DELILEGNDIELVSNSAALIQQATTVK		3	P32969	0	2884.51	2.94e+08	2	2.44	26.89	160
QPYAVSELAGHQTSAESWGTGR		2	P36578	0	2332.1	4.55e+08	2	-2.83	14.63	159
KVAEPELMGTPDGTCYPPPPVPR	1xCarbamidomethyl [C15]	3	P27708	1	2508.23	5.18e+08	2	-4.1	16.17	158
FCLEGMEESGSEGLDELIFAR	1xCarbamidomethyl [C2]; 1xOxidation [M6]	2	Q96KP4	0	2405.06	3.62e+07	2	-0.62	23.49	158
GPGLGSTQGQTIALPAQGLIEFR		3	Q00577	0	2311.24	2.93e+07	2	3.62	22.88	157
CDFALFLGASSENAGTLGTVAGSAAGLK	1xCarbamidomethyl [C1]	6	P27708	0	2685.32	5.81e+08	2	1.38	24.24	157
HLDGEEDGSSDQSQASGTTGGR		2	Q9UNF1	0	2190.91	2.49e+07	2	0.62	7.16	153
LTTPTYGDLNHLVSATMSGVTTCLR	1xCarbamidomethyl [C23]	6	Q13885; P04350; P07437; P68371; Q9BVA1	0	2708.34	4.11e+09	2	3.5	23.65	153
APLATGEDDDDEVPDLVENFDEASK		2	P20290	0	2691.18	2.79e+07	2	0.39	21.4	150
AQDIEAGDGTTSVVIIAGSLLDSCTK	1xCarbamidomethyl [C24]	2	P50991	0	2621.3	3.77e+07	2	-0.11	25.11	147
EAPATQASSTTQLTDTQVLAAENK		2	Q9UNF1	0	2475.22	2.56e+07	2	5.26	14.87	145
LVILDEADAMTQDAQNALR		2	P40937	0	2087.04	3.82e+07	2	3.39	23.11	144
[truncated: 9,826 more rows]

## Sheet: RMY-186-2_Proteins
Protein accession	Protein names	Gene name	MW [kDa]	Protein score	Sequence coverage (%)	Unique Peptides	Peptides	PSMs	Abundances	Subcellular localization	KEGG KO No.	KEGG Gene	KEGG pathway	Biological Process	Cellular Component	Molecular Function	Pfam ID	Domain description	KOG category	KOG NO.	KOG description	WikiPathways	externalDetailsURL	Is_TF	Reactome pathway	Reactome link	HallMark	msigdbURL
[truncated: 1,505 more rows]

[truncated: 3 more sheets: RMY-186-2_Peptides, RMY-186-3_Proteins, RMY-186-3_Peptides]
