# Supplementary material for: Cleavage of CAD by caspase-3 determines the cancer cell fate during chemotherapy
Source: Nat Commun. 2025 May 30;16:5006. doi: 10.1038/s41467-025-60144-2 (PMC12123037; doi:10.1038/s41467-025-60144-2)
Supplement: Supplementary file 6 — Source Data [file 41467_2025_60144_MOESM6_ESM.xlsx]

## Sheet: Fig. 1
Fig. 1a								Fig. 1c								Fig. 1i
																	ID	Description	setSize	enrichmentScore	NES	pvalue	p.adjust	qvalue	qvalues	rank	leading_edge	core_enrichment
																	REACTOME_HATS_ACETYLATE_HISTONES	REACTOME_HATS_ACETYLATE_HISTONES	130	-0.760506	-2.28333	1e-10	6.60556e-08	6.33918e-08	7.19797	1133	tags=32%, list=7%, signal=30%	H2AC17/H4C5/H3C6/H2BC9/H2BC13/H2BC6/H2BC11/H4C15/H3C2/H2BC5/H2BC15/H4C4/H3C8/H4C9/H3C10/H2BC12/H2AC13/H4C8/H2BC18/H2AC18/H4C14/H2AC6/H2BC17/H2BC8/H3C4/H2BC7/H2AC7/H2BC4/H2BC21/H2AC8/H3C13/H3C15/H2AC7/H4C1/H4C2/H4C6/H3C7/H3C12/H2AC21/H3C1/H2BC14/H4C11
																	REACTOME_HCMV_EARLY_EVENTS	REACTOME_HCMV_EARLY_EVENTS	125	-0.74521	-2.23026	1e-10	6.60556e-08	6.33918e-08	7.19797	1133	tags=35%, list=7%, signal=33%	H2AC17/H4C5/H3C6/H2BC9/H2BC13/H2BC6/H2BC11/H4C15/H3C2/H2BC5/H2BC15/H4C4/H3C8/H4C9/H3C10/H2BC12/H2AC13/H4C8/H2BC18/H2AC18/H4C14/H2AC6/H2BC17/H2BC8/H3C4/H2BC7/H2AC7/H2BC4/H2BC21/H2AC8/H3C13/H3C15/H2AC7/TUBB8B/H4C1/H4C2/TUBB8/H4C6/TUBB3/H3C7/H3C12/H2AC21/H3C1/H2BC14/H4C11
																	REACTOME_HCMV_INFECTION	REACTOME_HCMV_INFECTION	149	-0.719905	-2.19414	1e-10	6.60556e-08	6.33918e-08	7.19797	1133	tags=30%, list=7%, signal=28%	H2AC17/H4C5/H3C6/H2BC9/H2BC13/H2BC6/H2BC11/H4C15/H3C2/H2BC5/H2BC15/H4C4/H3C8/H4C9/H3C10/H2BC12/H2AC13/H4C8/H2BC18/H2AC18/H4C14/H2AC6/H2BC17/H2BC8/H3C4/H2BC7/H2AC7/H2BC4/H2BC21/H2AC8/H3C13/H3C15/H2AC7/TUBB8B/H4C1/H4C2/TUBB8/H4C6/TUBB3/H3C7/H3C12/H2AC21/H3C1/H2BC14/H4C11
																	REACTOME_HCMV_LATE_EVENTS	REACTOME_HCMV_LATE_EVENTS	105	-0.787592	-2.29638	1e-10	6.60556e-08	6.33918e-08	7.19797	1133	tags=39%, list=7%, signal=37%	H2AC17/H4C5/H3C6/H2BC9/H2BC13/H2BC6/H2BC11/H4C15/H3C2/H2BC5/H2BC15/H4C4/H3C8/H4C9/H3C10/H2BC12/H2AC13/H4C8/H2BC18/H2AC18/H4C14/H2AC6/H2BC17/H2BC8/H3C4/H2BC7/H2AC7/H2BC4/H2BC21/H2AC8/H3C13/H3C15/H2AC7/H4C1/H4C2/H4C6/H3C7/H3C12/H2AC21/H3C1/H2BC14/H4C11
																	REACTOME_HDACS_DEACETYLATE_HISTONES	REACTOME_HDACS_DEACETYLATE_HISTONES	83	-0.823243	-2.32749	1e-10	6.60556e-08	6.33918e-08	7.19797	1133	tags=49%, list=7%, signal=46%	H2AC17/H4C5/H3C6/H2BC9/H2BC13/H2BC6/H2BC11/H4C15/H3C2/H2BC5/H2BC15/H4C4/H3C8/H4C9/H3C10/H2BC12/H2AC13/H4C8/H2BC18/H2AC18/H4C14/H2AC6/H2BC17/H2BC8/H3C4/H2BC7/H2AC7/H2BC4/H2BC21/H2AC8/H3C13/H3C15/H2AC7/H4C1/H4C2/H4C6/H3C7/H3C12/H2AC21/H3C1/H2BC14/H4C11
																	REACTOME_MATERNAL_TO_ZYGOTIC_TRANSITION_MZT	REACTOME_MATERNAL_TO_ZYGOTIC_TRANSITION_MZT	101	-0.780157	-2.25911	1e-10	6.60556e-08	6.33918e-08	7.19797	1113	tags=40%, list=7%, signal=38%	H4C5/H3C6/H2BC9/H2BC13/H2BC6/H2BC11/H4C15/H3C2/H2BC5/H2BC15/H4C4/H3C8/H4C9/H3C10/H2BC12/H4C8/H2AC18/H4C14/H2AC6/H2BC17/H2BC8/H3C4/H2BC7/H2AC7/H2BC4/H2BC21/H2AC8/H3C13/H3C15/H2AC7/NPM2/FGF8/BTG4/H4C1/H4C2/H4C6/H3C7/H3C12/H3C1/H2BC14/H4C11
																	REACTOME_PKMTS_METHYLATE_HISTONE_LYSINES	REACTOME_PKMTS_METHYLATE_HISTONE_LYSINES	65	-0.836242	-2.27483	1e-10	6.60556e-08	6.33918e-08	7.19797	1113	tags=31%, list=7%, signal=29%	H4C5/H3C6/H4C15/H3C2/H4C4/H3C8/H4C9/H3C10/H4C8/H4C14/H3C4/H3C13/H3C15/PRDM9/H4C1/H4C2/H4C6/H3C7/H3C12/H3C1/H4C11
																	REACTOME_TRANSCRIPTIONAL_REGULATION_BY_SMALL_RNAS	REACTOME_TRANSCRIPTIONAL_REGULATION_BY_SMALL_RNAS	96	-0.759161	-2.19892	1e-10	6.60556e-08	6.33918e-08	7.19797	1113	tags=39%, list=7%, signal=37%	H4C5/H3C6/H2BC9/H2BC13/H2BC6/H2BC11/H4C15/H3C2/H2BC5/H2BC15/H4C4/H3C8/H4C9/H3C10/H2BC12/H4C8/H2AC18/H4C14/H2AC6/H2BC17/H2BC8/H3C4/H2BC7/H2AC7/H2BC4/H2BC21/H2AC8/H3C13/H3C15/H2AC7/H4C1/H4C2/H4C6/H3C7/H3C12/H3C1/H2BC14/H4C11
																	WP_HISTONE_MODIFICATIONS	WP_HISTONE_MODIFICATIONS	59	-0.825777	-2.20504	1e-10	6.60556e-08	6.33918e-08	7.19797	1113	tags=28%, list=7%, signal=26%	H4C5/H3C6/H4C4/H3C8/H4C9/H3C10/H4C8/H3C4/H3C13/H3C15/H4C1/H4C2/H4C6/H3C7/H3C12/H3C1/H4C11
																	REACTOME_CHROMATIN_MODIFYING_ENZYMES	REACTOME_CHROMATIN_MODIFYING_ENZYMES	256	-0.60401	-1.96554	1.78366e-10	1.06038e-07	1.01762e-07	6.99241	1133	tags=17%, list=7%, signal=16%	H2AC17/H4C5/H3C6/H2BC9/H2BC13/H2BC6/KDM7A/H2BC11/H4C15/H3C2/H2BC5/H2BC15/H4C4/H3C8/H4C9/H3C10/H2BC12/H2AC13/H4C8/H2BC18/H2AC18/H4C14/H2AC6/H2BC17/H2BC8/H3C4/H2BC7/H2AC7/H2BC4/H2BC21/H2AC8/H3C13/H3C15/H2AC7/PRDM9/H4C1/H4C2/H4C6/H3C7/H3C12/H2AC21/H3C1/H2BC14/H4C11
																	REACTOME_RNA_POLYMERASE_I_TRANSCRIPTION	REACTOME_RNA_POLYMERASE_I_TRANSCRIPTION	100	-0.737988	-2.13987	5.86122e-10	3.11184e-07	2.98636e-07	6.52486	1113	tags=37%, list=7%, signal=35%	H4C5/H3C6/H2BC9/H2BC13/H2BC6/H2BC11/H4C15/H3C2/H2BC5/H2BC15/H4C4/H3C8/H4C9/H3C10/H2BC12/H4C8/H2AC18/H4C14/H2AC6/H2BC17/H2BC8/H3C4/H2BC7/H2AC7/H2BC4/H2BC21/H2AC8/H3C13/H3C15/H2AC7/H4C1/H4C2/H4C6/H3C7/H3C12/H3C1/H2BC14/H4C11
																	REACTOME_POSITIVE_EPIGENETIC_REGULATION_OF_RRNA_EXPRESSION	REACTOME_POSITIVE_EPIGENETIC_REGULATION_OF_RRNA_EXPRESSION	95	-0.748646	-2.16473	7.06113e-10	3.11184e-07	2.98636e-07	6.52486	1113	tags=39%, list=7%, signal=37%	H4C5/H3C6/H2BC9/H2BC13/H2BC6/H2BC11/H4C15/H3C2/H2BC5/H2BC15/H4C4/H3C8/H4C9/H3C10/H2BC12/H4C8/H2AC18/H4C14/H2AC6/H2BC17/H2BC8/H3C4/H2BC7/H2AC7/H2BC4/H2BC21/H2AC8/H3C13/H3C15/H2AC7/H4C1/H4C2/H4C6/H3C7/H3C12/H3C1/H2BC14/H4C11
																	REACTOME_ERCC6_CSB_AND_EHMT2_G9A_POSITIVELY_REGULATE_RRNA_EXPRESSION	REACTOME_ERCC6_CSB_AND_EHMT2_G9A_POSITIVELY_REGULATE_RRNA_EXPRESSION	65	-0.797154	-2.1685	7.17165e-10	3.11184e-07	2.98636e-07	6.52486	1113	tags=57%, list=7%, signal=53%	H4C5/H3C6/H2BC9/H2BC13/H2BC6/H2BC11/H4C15/H3C2/H2BC5/H2BC15/H4C4/H3C8/H4C9/H3C10/H2BC12/H4C8/H2AC18/H4C14/H2AC6/H2BC17/H2BC8/H3C4/H2BC7/H2AC7/H2BC4/H2BC21/H2AC8/H3C13/H3C15/H2AC7/H4C1/H4C2/H4C6/H3C7/H3C12/H3C1/H2BC14/H4C11
																	REACTOME_RUNX1_REGULATES_GENES_INVOLVED_IN_MEGAKARYOCYTE_DIFFERENTIATION_AND_PLATELET_FUNCTION	REACTOME_RUNX1_REGULATES_GENES_INVOLVED_IN_MEGAKARYOCYTE_DIFFERENTIATION_AND_PLATELET_FUNCTION	84	-0.767035	-2.16773	7.32814e-10	3.11184e-07	2.98636e-07	6.52486	1113	tags=47%, list=7%, signal=44%	H4C5/H3C6/H2BC9/NR4A3/H2BC13/H2BC6/H2BC11/H4C15/H3C2/H2BC5/H2BC15/H4C4/H3C8/H4C9/H3C10/H2BC12/H4C8/H2AC18/H4C14/H2AC6/H2BC17/H2BC8/H3C4/H2BC7/H2AC7/H2BC4/H2BC21/H2AC8/H3C13/H3C15/PRKCQ/H2AC7/GATA1/H4C1/H4C2/H4C6/H3C7/H3C12/H3C1/H2BC14/H4C11
																	REACTOME_PRC2_METHYLATES_HISTONES_AND_DNA	REACTOME_PRC2_METHYLATES_HISTONES_AND_DNA	62	-0.800382	-2.16865	8.30144e-10	3.29014e-07	3.15746e-07	6.50066	1113	tags=60%, list=7%, signal=56%	H4C5/H3C6/H2BC9/H2BC13/H2BC6/H2BC11/H4C15/H3C2/H2BC5/H2BC15/H4C4/H3C8/H4C9/H3C10/H2BC12/H4C8/H2AC18/H4C14/H2AC6/H2BC17/H2BC8/H3C4/H2BC7/H2AC7/H2BC4/H2BC21/H2AC8/H3C13/H3C15/H2AC7/H4C1/H4C2/H4C6/H3C7/H3C12/H3C1/H2BC14/H4C11
																	REACTOME_B_WICH_COMPLEX_POSITIVELY_REGULATES_RRNA_EXPRESSION	REACTOME_B_WICH_COMPLEX_POSITIVELY_REGULATES_RRNA_EXPRESSION	80	-0.766473	-2.1582	9.90384e-10	3.54079e-07	3.398e-07	6.46878	1113	tags=47%, list=7%, signal=44%	H4C5/H3C6/H2BC9/H2BC13/H2BC6/H2BC11/H4C15/H3C2/H2BC5/H2BC15/H4C4/H3C8/H4C9/H3C10/H2BC12/H4C8/H2AC18/H4C14/H2AC6/H2BC17/H2BC8/H3C4/H2BC7/H2AC7/H2BC4/H2BC21/H2AC8/H3C13/H3C15/H2AC7/H4C1/H4C2/H4C6/H3C7/H3C12/H3C1/H2BC14/H4C11
																	REACTOME_ESTROGEN_DEPENDENT_GENE_EXPRESSION	REACTOME_ESTROGEN_DEPENDENT_GENE_EXPRESSION	135	-0.691847	-2.08857	1.04795e-09	3.54079e-07	3.398e-07	6.46878	1113	tags=28%, list=7%, signal=27%	H4C5/H3C6/H2BC9/H2BC13/H2BC6/H2BC11/H4C15/H3C2/H2BC5/H2BC15/H4C4/H3C8/H4C9/H3C10/H2BC12/H4C8/H2AC18/H4C14/H2AC6/H2BC17/H2BC8/H3C4/H2BC7/H2AC7/H2BC4/H2BC21/H2AC8/H3C13/H3C15/H2AC7/H4C1/H4C2/TFF1/H4C6/H3C7/H3C12/H3C1/H2BC14/H4C11
																	REACTOME_REGULATION_OF_ENDOGENOUS_RETROELEMENTS_BY_KRAB_ZFP_PROTEINS	REACTOME_REGULATION_OF_ENDOGENOUS_RETROELEMENTS_BY_KRAB_ZFP_PROTEINS	91	-0.749927	-2.14599	1.07206e-09	3.54079e-07	3.398e-07	6.46878	1113	tags=41%, list=7%, signal=39%	H4C5/H3C6/H2BC9/H2BC13/H2BC6/H2BC11/H4C15/H3C2/H2BC5/ZNF425/H2BC15/H4C4/H3C8/H4C9/H3C10/H2BC12/H4C8/H2AC18/H4C14/H2AC6/H2BC17/H2BC8/H3C4/H2BC7/H2AC7/H2BC4/H2BC21/H2AC8/H3C13/H3C15/H2AC7/H4C1/H4C2/H4C6/H3C7/H3C12/H3C1/H2BC14/H4C11
																	REACTOME_CELLULAR_SENESCENCE	REACTOME_CELLULAR_SENESCENCE	183	-0.636329	-1.99867	1.48699e-09	4.6527e-07	4.46507e-07	6.35017	1239	tags=24%, list=7%, signal=23%	RPS6KA2/RAD50/H4C5/H3C6/H1-5/H2BC9/H2BC13/H2BC6/H2BC11/H4C15/H3C2/H2BC5/H2BC15/H4C4/H3C8/H4C9/H3C10/H2BC12/H4C8/H2AC18/H1-2/H4C14/H1-0/H2AC6/H2BC17/H2BC8/H3C4/H2BC7/H2AC7/H1-4/H2BC4/H2BC21/H2AC8/H3C13/H3C15/H2AC7/H4C1/H4C2/H4C6/H3C7/H3C12/H3C1/H2BC14/H1-3/H4C11
																	REACTOME_RNA_POLYMERASE_I_PROMOTER_ESCAPE	REACTOME_RNA_POLYMERASE_I_PROMOTER_ESCAPE	80	-0.761799	-2.14504	1.99055e-09	5.91691e-07	5.6783e-07	6.24578	1113	tags=47%, list=7%, signal=44%	H4C5/H3C6/H2BC9/H2BC13/H2BC6/H2BC11/H4C15/H3C2/H2BC5/H2BC15/H4C4/H3C8/H4C9/H3C10/H2BC12/H4C8/H2AC18/H4C14/H2AC6/H2BC17/H2BC8/H3C4/H2BC7/H2AC7/H2BC4/H2BC21/H2AC8/H3C13/H3C15/H2AC7/H4C1/H4C2/H4C6/H3C7/H3C12/H3C1/H2BC14/H4C11
																	REACTOME_OXIDATIVE_STRESS_INDUCED_SENESCENCE	REACTOME_OXIDATIVE_STRESS_INDUCED_SENESCENCE	112	-0.708484	-2.0765	2.75698e-09	7.80487e-07	7.49014e-07	6.12551	1113	tags=34%, list=7%, signal=32%	H4C5/H3C6/H2BC9/H2BC13/H2BC6/H2BC11/H4C15/H3C2/H2BC5/H2BC15/H4C4/H3C8/H4C9/H3C10/H2BC12/H4C8/H2AC18/H4C14/H2AC6/H2BC17/H2BC8/H3C4/H2BC7/H2AC7/H2BC4/H2BC21/H2AC8/H3C13/H3C15/H2AC7/H4C1/H4C2/H4C6/H3C7/H3C12/H3C1/H2BC14/H4C11
																	REACTOME_GENE_SILENCING_BY_RNA	REACTOME_GENE_SILENCING_BY_RNA	123	-0.687045	-2.04835	3.28357e-09	8.71352e-07	8.36214e-07	6.07768	1113	tags=32%, list=7%, signal=30%	H4C5/H3C6/H2BC9/H2BC13/H2BC6/H2BC11/H4C15/H3C2/H2BC5/H2BC15/H4C4/H3C8/H4C9/TDRD6/H3C10/H2BC12/H4C8/H2AC18/H4C14/H2AC6/H2BC17/H2BC8/H3C4/H2BC7/H2AC7/H2BC4/H2BC21/H2AC8/H3C13/H3C15/H2AC7/H4C1/ANG/H4C2/H4C6/H3C7/H3C12/H3C1/H2BC14/H4C11
																	REACTOME_RHO_GTPASE_EFFECTORS	REACTOME_RHO_GTPASE_EFFECTORS	306	-0.5513	-1.81453	3.46525e-09	8.71352e-07	8.36214e-07	6.07768	1178	tags=17%, list=7%, signal=16%	LIN7B/H4C5/H3C6/H2BC9/H2BC13/H2BC6/H2BC11/H4C15/H3C2/NOXA1/WAS/H2BC5/H2BC15/H4C4/H3C8/H4C9/H3C10/NCF1/H2BC12/H4C8/CYBB/H2AC18/H4C14/CENPE/H2AC6/H2BC17/H2BC8/H3C4/H2BC7/H2AC7/NCKAP1L/H2BC4/H2BC21/H2AC8/H3C13/H3C15/H2AC7/TUBB8B/BTK/S100A9/NCF4/H4C1/H4C2/TUBB8/H4C6/TUBB3/H3C7/H3C12/H3C1/H2BC14/S100A8/H4C11
																	REACTOME_NEGATIVE_EPIGENETIC_REGULATION_OF_RRNA_EXPRESSION	REACTOME_NEGATIVE_EPIGENETIC_REGULATION_OF_RRNA_EXPRESSION	98	-0.736196	-2.12768	3.51765e-09	8.71352e-07	8.36214e-07	6.07768	1113	tags=38%, list=7%, signal=36%	H4C5/H3C6/H2BC9/H2BC13/H2BC6/H2BC11/H4C15/H3C2/H2BC5/H2BC15/H4C4/H3C8/H4C9/H3C10/H2BC12/H4C8/H2AC18/H4C14/H2AC6/H2BC17/H2BC8/H3C4/H2BC7/H2AC7/H2BC4/H2BC21/H2AC8/H3C13/H3C15/H2AC7/H4C1/H4C2/H4C6/H3C7/H3C12/H3C1/H2BC14/H4C11
																	REACTOME_REGULATION_OF_ENDOGENOUS_RETROELEMENTS_BY_PIWI_INTERACTING_RNAS_PIRNAS	REACTOME_REGULATION_OF_ENDOGENOUS_RETROELEMENTS_BY_PIWI_INTERACTING_RNAS_PIRNAS	87	-0.742547	-2.10004	4.75541e-09	1.13084e-06	1.08523e-06	5.96448	1113	tags=44%, list=7%, signal=41%	H4C5/H3C6/H2BC9/H2BC13/H2BC6/H2BC11/H4C15/H3C2/H2BC5/H2BC15/H4C4/H3C8/H4C9/H3C10/H2BC12/H4C8/H2AC18/H4C14/H2AC6/H2BC17/H2BC8/H3C4/H2BC7/H2AC7/H2BC4/H2BC21/H2AC8/H3C13/H3C15/H2AC7/C19orf84/H4C1/H4C2/H4C6/H3C7/H3C12/H3C1/H2BC14/H4C11
																	REACTOME_REGULATION_OF_ENDOGENOUS_RETROELEMENTS	REACTOME_REGULATION_OF_ENDOGENOUS_RETROELEMENTS	126	-0.690753	-2.06775	5.46337e-09	1.24922e-06	1.19884e-06	5.92124	1113	tags=31%, list=7%, signal=29%	H4C5/H3C6/H2BC9/H2BC13/H2BC6/H2BC11/H4C15/H3C2/H2BC5/ZNF425/H2BC15/H4C4/H3C8/H4C9/H3C10/H2BC12/H4C8/H2AC18/H4C14/H2AC6/H2BC17/H2BC8/H3C4/H2BC7/H2AC7/H2BC4/H2BC21/H2AC8/H3C13/H3C15/H2AC7/C19orf84/H4C1/H4C2/H4C6/H3C7/H3C12/H3C1/H2BC14/H4C11
																	REACTOME_PRE_NOTCH_EXPRESSION_AND_PROCESSING	REACTOME_PRE_NOTCH_EXPRESSION_AND_PROCESSING	98	-0.732485	-2.11695	5.8e-09	1.27707e-06	1.22557e-06	5.91166	1216	tags=39%, list=7%, signal=37%	ST3GAL3/H4C5/H3C6/H2BC9/H2BC13/H2BC6/H2BC11/H4C15/H3C2/H2BC5/H2BC15/H4C4/H3C8/H4C9/H3C10/H2BC12/H4C8/H2AC18/H4C14/H2AC6/H2BC17/H2BC8/H3C4/H2BC7/H2AC7/H2BC4/H2BC21/H2AC8/H3C13/H3C15/H2AC7/H4C1/H4C2/H4C6/H3C7/H3C12/H3C1/H2BC14/H4C11
																	REACTOME_RMTS_METHYLATE_HISTONE_ARGININES	REACTOME_RMTS_METHYLATE_HISTONE_ARGININES	69	-0.779212	-2.1268	6.44116e-09	1.3676e-06	1.31245e-06	5.88192	1243	tags=41%, list=8%, signal=38%	PRMT3/H2AC17/H4C5/H3C6/H4C15/H3C2/H4C4/H3C8/H4C9/H3C10/H2AC13/H4C8/H2AC18/H4C14/H2AC6/H3C4/H2AC7/H2AC8/H3C13/H3C15/H2AC7/H4C1/H4C2/H4C6/H3C7/H3C12/H2AC21/H3C1/H4C11
																	REACTOME_REGULATION_OF_ENDOGENOUS_RETROELEMENTS_BY_THE_HUMAN_SILENCING_HUB_HUSH_COMPLEX	REACTOME_REGULATION_OF_ENDOGENOUS_RETROELEMENTS_BY_THE_HUMAN_SILENCING_HUB_HUSH_COMPLEX	60	-0.805849	-2.16831	6.80891e-09	1.39583e-06	1.33954e-06	5.87304	1113	tags=61%, list=7%, signal=57%	H4C5/H3C6/H2BC9/H2BC13/H2BC6/H2BC11/H4C15/H3C2/H2BC5/H2BC15/H4C4/H3C8/H4C9/H3C10/H2BC12/H4C8/H2AC18/H4C14/H2AC6/H2BC17/H2BC8/H3C4/H2BC7/H2AC7/H2BC4/H2BC21/H2AC8/H3C13/H3C15/H2AC7/H4C1/H4C2/H4C6/H3C7/H3C12/H3C1/H2BC14/H4C11
Fig. 1e																	REACTOME_SENESCENCE_ASSOCIATED_SECRETORY_PHENOTYPE_SASP	REACTOME_SENESCENCE_ASSOCIATED_SECRETORY_PHENOTYPE_SASP	100	-0.716152	-2.07656	8.38043e-09	1.66072e-06	1.59375e-06	5.79758	1113	tags=38%, list=7%, signal=36%	RPS6KA2/H4C5/H3C6/H2BC9/H2BC13/H2BC6/H2BC11/H4C15/H3C2/H2BC5/H2BC15/H4C4/H3C8/H4C9/H3C10/H2BC12/H4C8/H2AC18/H4C14/H2AC6/H2BC17/H2BC8/H3C4/H2BC7/H2AC7/H2BC4/H2BC21/H2AC8/H3C13/H3C15/H2AC7/H4C1/H4C2/H4C6/H3C7/H3C12/H3C1/H2BC14/H4C11
	CTP			UTP			dCTP			dTTP							REACTOME_CHROMATIN_MODIFICATIONS_DURING_THE_MATERNAL_TO_ZYGOTIC_TRANSITION_MZT	REACTOME_CHROMATIN_MODIFICATIONS_DURING_THE_MATERNAL_TO_ZYGOTIC_TRANSITION_MZT	58	-0.806768	-2.15385	8.69505e-09	1.66749e-06	1.60024e-06	5.79581	1113	tags=64%, list=7%, signal=60%	H4C5/H3C6/H2BC9/H2BC13/H2BC6/H2BC11/H4C15/H3C2/H2BC5/H2BC15/H4C4/H3C8/H4C9/H3C10/H2BC12/H4C8/H2AC18/H4C14/H2AC6/H2BC17/H2BC8/H3C4/H2BC7/H2AC7/H2BC4/H2BC21/H2AC8/H3C13/H3C15/H2AC7/H4C1/H4C2/H4C6/H3C7/H3C12/H3C1/H2BC14/H4C11
	DMSO	5-FU		DMSO	5-FU		DMSO	5-FU		DMSO	5-FU						REACTOME_ASSEMBLY_OF_THE_ORC_COMPLEX_AT_THE_ORIGIN_OF_REPLICATION	REACTOME_ASSEMBLY_OF_THE_ORC_COMPLEX_AT_THE_ORIGIN_OF_REPLICATION	58	-0.804657	-2.14822	1.00801e-08	1.87269e-06	1.79717e-06	5.74541	1113	tags=64%, list=7%, signal=60%	H4C5/H3C6/H2BC9/H2BC13/H2BC6/H2BC11/H4C15/H3C2/H2BC5/H2BC15/H4C4/H3C8/H4C9/H3C10/H2BC12/H4C8/H2AC18/H4C14/H2AC6/H2BC17/H2BC8/H3C4/H2BC7/H2AC7/H2BC4/H2BC21/H2AC8/H3C13/H3C15/H2AC7/H4C1/H4C2/H4C6/H3C7/H3C12/H3C1/H2BC14/H4C11
	9223	3939		7789	2999		3886	887		717	153						REACTOME_MITOTIC_PROPHASE	REACTOME_MITOTIC_PROPHASE	132	-0.675415	-2.03425	1.2224e-08	2.20217e-06	2.11337e-06	5.67502	1113	tags=28%, list=7%, signal=27%	H4C5/H3C6/H2BC9/H2BC13/H2BC6/H2BC11/H4C15/H3C2/H2BC5/H2BC15/H4C4/H3C8/H4C9/H3C10/H2BC12/H4C8/H2AC18/H4C14/H2AC6/H2BC17/H2BC8/H3C4/H2BC7/H2AC7/H2BC4/H2BC21/H2AC8/H3C13/H3C15/H2AC7/H4C1/H4C2/H4C6/H3C7/H3C12/H3C1/H2BC14/H4C11
	9951	2309		5774	515		4896	902		1392	200						WP_SENESCENCEASSOCIATED_SECRETORY_PHENOTYPE_SASP	WP_SENESCENCEASSOCIATED_SECRETORY_PHENOTYPE_SASP	101	-0.715223	-2.07108	1.43236e-08	2.50452e-06	2.40353e-06	5.61915	1113	tags=38%, list=7%, signal=36%	RPS6KA2/H4C5/H3C6/H2BC9/H2BC13/H2BC6/H2BC11/H4C15/H3C2/H2BC5/H2BC15/H4C4/H3C8/H4C9/H3C10/H2BC12/H4C8/H2AC18/H4C14/H2AC6/H2BC17/H2BC8/H3C4/H2BC7/H2AC7/H2BC4/H2BC21/H2AC8/H3C13/H3C15/H2AC7/H4C1/H4C2/H4C6/H3C7/H3C12/H3C1/H2BC14/H4C11
	14930	2958		3308	2848		4548	1284		1865	634						REACTOME_SIRT1_NEGATIVELY_REGULATES_RRNA_EXPRESSION	REACTOME_SIRT1_NEGATIVELY_REGULATES_RRNA_EXPRESSION	57	-0.804185	-2.12767	2.11824e-08	3.59798e-06	3.45288e-06	5.46182	1113	tags=66%, list=7%, signal=61%	H4C5/H3C6/H2BC9/H2BC13/H2BC6/H2BC11/H4C15/H3C2/H2BC5/H2BC15/H4C4/H3C8/H4C9/H3C10/H2BC12/H4C8/H2AC18/H4C14/H2AC6/H2BC17/H2BC8/H3C4/H2BC7/H2AC7/H2BC4/H2BC21/H2AC8/H3C13/H3C15/H2AC7/H4C1/H4C2/H4C6/H3C7/H3C12/H3C1/H2BC14/H4C11
	12765	1137		3069	1531		3268	1414		1353	400						REACTOME_TRANSCRIPTIONAL_REGULATION_OF_GRANULOPOIESIS	REACTOME_TRANSCRIPTIONAL_REGULATION_OF_GRANULOPOIESIS	78	-0.754192	-2.11665	2.26576e-08	3.74165e-06	3.59076e-06	5.44481	1113	tags=50%, list=7%, signal=47%	H4C5/H3C6/H2BC9/H2BC13/H2BC6/H2BC11/H4C15/H3C2/H2BC5/H2BC15/H4C4/H3C8/H4C9/H3C10/H2BC12/H4C8/H2AC18/H4C14/H2AC6/H2BC17/H2BC8/H3C4/H2BC7/H2AC7/H2BC4/H2BC21/H2AC8/H3C13/H3C15/H2AC7/FLI1/H4C1/H4C2/H4C6/H3C7/CSF3R/H3C12/H3C1/H2BC14/H4C11
	10977	1265		4778	813		3774	812		1041	454						REACTOME_ACTIVATED_PKN1_STIMULATES_TRANSCRIPTION_OF_AR_ANDROGEN_RECEPTOR_REGULATED_GENES_KLK2_AND_KLK3	REACTOME_ACTIVATED_PKN1_STIMULATES_TRANSCRIPTION_OF_AR_ANDROGEN_RECEPTOR_REGULATED_GENES_KLK2_AND_KLK3	55	-0.803628	-2.11648	2.99916e-08	4.80111e-06	4.6075e-06	5.33653	1113	tags=68%, list=7%, signal=64%	H4C5/H3C6/H2BC9/H2BC13/H2BC6/H2BC11/H4C15/H3C2/H2BC5/H2BC15/H4C4/H3C8/H4C9/H3C10/H2BC12/H4C8/H2AC18/H4C14/H2AC6/H2BC17/H2BC8/H3C4/H2BC7/H2AC7/H2BC4/H2BC21/H2AC8/H3C13/H3C15/H2AC7/H4C1/H4C2/H4C6/H3C7/H3C12/H3C1/H2BC14/H4C11
	15850	3374		6576	2227		4999	1974		1692	669						REACTOME_RUNX1_REGULATES_TRANSCRIPTION_OF_GENES_INVOLVED_IN_DIFFERENTIATION_OF_HSCS	REACTOME_RUNX1_REGULATES_TRANSCRIPTION_OF_GENES_INVOLVED_IN_DIFFERENTIATION_OF_HSCS	116	-0.683059	-2.00854	3.06883e-08	4.80111e-06	4.6075e-06	5.33653	1113	tags=32%, list=7%, signal=30%	H4C5/H3C6/H2BC9/H2BC13/H2BC6/H2BC11/H4C15/H3C2/H2BC5/H2BC15/H4C4/H3C8/H4C9/H3C10/H2BC12/H4C8/H2AC18/H4C14/H2AC6/H2BC17/H2BC8/H3C4/H2BC7/H2AC7/H2BC4/H2BC21/H2AC8/H3C13/H3C15/H2AC7/GATA1/H4C1/H4C2/H4C6/H3C7/H3C12/H3C1/H2BC14/H4C11
																	REACTOME_DNA_METHYLATION	REACTOME_DNA_METHYLATION	54	-0.805238	-2.10528	3.55498e-08	5.41907e-06	5.20054e-06	5.28395	1113	tags=69%, list=7%, signal=65%	H4C5/H3C6/H2BC9/H2BC13/H2BC6/H2BC11/H4C15/H3C2/H2BC5/H2BC15/H4C4/H3C8/H4C9/H3C10/H2BC12/H4C8/H2AC18/H4C14/H2AC6/H2BC17/H2BC8/H3C4/H2BC7/H2AC7/H2BC4/H2BC21/H2AC8/H3C13/H3C15/H2AC7/H4C1/H4C2/H4C6/H3C7/H3C12/H3C1/H2BC14/H4C11
Fig. 1f								Fig. 1g									REACTOME_CONDENSATION_OF_PROPHASE_CHROMOSOMES	REACTOME_CONDENSATION_OF_PROPHASE_CHROMOSOMES	63	-0.766968	-2.07643	4.07195e-08	6.05193e-06	5.80789e-06	5.23598	1113	tags=59%, list=7%, signal=56%	H4C5/H3C6/H2BC9/H2BC13/H2BC6/H2BC11/H4C15/H3C2/H2BC5/H2BC15/H4C4/H3C8/H4C9/H3C10/H2BC12/H4C8/H2AC18/H4C14/H2AC6/H2BC17/H2BC8/H3C4/H2BC7/H2AC7/H2BC4/H2BC21/H2AC8/H3C13/H3C15/H2AC7/H4C1/H4C2/H4C6/H3C7/H3C12/H3C1/H2BC14/H4C11
																	REACTOME_HDMS_DEMETHYLATE_HISTONES	REACTOME_HDMS_DEMETHYLATE_HISTONES	45	-0.821274	-2.09519	4.58395e-08	6.64672e-06	6.37869e-06	5.19527	1113	tags=47%, list=7%, signal=44%	H4C5/H3C6/KDM7A/H4C15/H3C2/H4C4/H3C8/H4C9/H3C10/H4C8/H4C14/H3C4/H3C13/H3C15/H4C1/H4C2/H4C6/H3C7/H3C12/H3C1/H4C11
																	REACTOME_EPIGENETIC_REGULATION_OF_GENE_EXPRESSION	REACTOME_EPIGENETIC_REGULATION_OF_GENE_EXPRESSION	238	-0.574352	-1.84994	4.87723e-08	6.75284e-06	6.48053e-06	5.18839	1113	tags=17%, list=7%, signal=16%	H4C5/H3C6/H2BC9/H2BC13/H2BC6/H2BC11/H4C15/H3C2/PAGR1/H2BC5/ZNF425/H2BC15/H4C4/H3C8/H4C9/H3C10/H2BC12/H4C8/H2AC18/H4C14/H2AC6/H2BC17/H2BC8/H3C4/H2BC7/H2AC7/H2BC4/H2BC21/H2AC8/H3C13/H3C15/H2AC7/C19orf84/H4C1/H4C2/H4C6/H3C7/H3C12/H3C1/H2BC14/H4C11
																	REACTOME_MEIOTIC_RECOMBINATION	REACTOME_MEIOTIC_RECOMBINATION	75	-0.746826	-2.07236	4.88431e-08	6.75284e-06	6.48053e-06	5.18839	1180	tags=52%, list=7%, signal=48%	RAD50/H4C5/H3C6/H2BC9/H2BC13/H2BC6/H2BC11/H4C15/H3C2/H2BC5/H2BC15/H4C4/H3C8/H4C9/H3C10/H2BC12/H4C8/H2AC18/H4C14/H2AC6/H2BC17/H2BC8/H3C4/H2BC7/H2AC7/H2BC4/H2BC21/H2AC8/H3C13/H3C15/H2AC7/PRDM9/H4C1/H4C2/H4C6/H3C7/H3C12/H3C1/H2BC14/H4C11
																	JAATINEN_HEMATOPOIETIC_STEM_CELL_DN	JAATINEN_HEMATOPOIETIC_STEM_CELL_DN	189	-0.598547	-1.87559	6.08921e-08	8.22735e-06	7.89558e-06	5.10262	836	tags=24%, list=5%, signal=23%	CYBB/RASGRP1/CLEC7A/CYP4F3/FCN1/LYZ/CD28/IL18RAP/SAMD3/CD8A/CD86/GZMK/CLEC10A/LY9/IL10RA/MS4A6A/THEMIS/ZAP70/DOK2/S100A9/CD8B/CCL4/GZMH/LTF/HCK/RBP7/PPBP/CD2/RGS18/CX3CR1/GZMA/IGSF6/FCER1G/F13A1/TRBC1/MPEG1/FGL2/GIMAP4/CD3D/TYROBP/FCGR3B/FPR1/HBB/MNDA/S100A8
																	REACTOME_DNA_REPLICATION_PRE_INITIATION	REACTOME_DNA_REPLICATION_PRE_INITIATION	149	-0.62755	-1.91266	6.8481e-08	9.0471e-06	8.68227e-06	5.06137	1113	tags=24%, list=7%, signal=23%	H4C5/H3C6/H2BC9/H2BC13/H2BC6/H2BC11/H4C15/H3C2/H2BC5/H2BC15/H4C4/H3C8/H4C9/H3C10/H2BC12/H4C8/H2AC18/H4C14/H2AC6/H2BC17/H2BC8/H3C4/H2BC7/H2AC7/H2BC4/H2BC21/H2AC8/H3C13/H3C15/H2AC7/H4C1/H4C2/H4C6/H3C7/H3C12/H3C1/H2BC14/H4C11
																	FLECHNER_BIOPSY_KIDNEY_TRANSPLANT_REJECTED_VS_OK_UP	FLECHNER_BIOPSY_KIDNEY_TRANSPLANT_REJECTED_VS_OK_UP	81	-0.730624	-2.06014	8.46415e-08	1.0939e-05	1.04979e-05	4.9789	684	tags=25%, list=4%, signal=24%	PTPRC/FCN1/RASSF2/CD8A/IL10RA/FCGR3A/CELF2/LTF/CD2/FCGR1A/GZMA/FCER1G/TRBC1/AIF1/CD3D/TYROBP/CD52/CD48/LST1/S100A8
																	REACTOME_DNA_REPLICATION	REACTOME_DNA_REPLICATION	175	-0.599806	-1.87475	2.05002e-07	2.59305e-05	2.48849e-05	4.60406	1113	tags=20%, list=7%, signal=19%	H4C5/H3C6/H2BC9/H2BC13/H2BC6/H2BC11/H4C15/H3C2/H2BC5/H2BC15/H4C4/H3C8/H4C9/H3C10/H2BC12/H4C8/H2AC18/H4C14/H2AC6/H2BC17/H2BC8/H3C4/H2BC7/H2AC7/H2BC4/H2BC21/H2AC8/H3C13/H3C15/H2AC7/H4C1/H4C2/H4C6/H3C7/H3C12/H3C1/H2BC14/H4C11
																	REACTOME_DISEASES_OF_PROGRAMMED_CELL_DEATH	REACTOME_DISEASES_OF_PROGRAMMED_CELL_DEATH	92	-0.708069	-2.03419	2.21343e-07	2.73253e-05	2.62234e-05	4.58131	1113	tags=40%, list=7%, signal=38%	H4C5/H3C6/H2BC9/H2BC13/H2BC6/H2BC11/H4C15/H3C2/H2BC5/H2BC15/H4C4/H3C8/H4C9/H3C10/H2BC12/H4C8/H2AC18/H4C14/H2AC6/H2BC17/H2BC8/H3C4/H2BC7/H2AC7/H2BC4/H2BC21/H2AC8/H3C13/H3C15/H2AC7/H4C1/H4C2/H4C6/H3C7/H3C12/H3C1/H2BC14/H4C11
																	BENPORATH_PRC2_TARGETS	BENPORATH_PRC2_TARGETS	448	0.515189	1.64595	2.25221e-07	2.73253e-05	2.62234e-05	4.58131	2236	tags=35%, list=14%, signal=31%	CALCA/TMEM88/OSR1/IL7/MT1H/GRIA2/CXCL14/BARX2/HOXD13/INSRR/ARL9/NRG2/TTYH1/CYP26A1/PYY/USH1G/EGFL6/HOXB2/FOXE1/PPM1E/LRRC71/NKX2-3/SLC10A4/FEZ1/NT5C1A/GUCY2D/RNF128/B4GALNT2/NKX2-1/CH25H/STK32B/IRX4/FOXG1/CGB7/PTGFR/PARM1/DGKI/BNC1/HOXD3/DMRT3/GNA14/COLEC12/SIDT1/NPY1R/CNNM1/SLC24A4/CTNND2/GRIK1/ADCY4/LRATD1/SLC6A3/ASTN1/DOK6/COL24A1/EGR4/RGCC/C2CD4A/DPY19L2/HHIP/UNC5C/HSPA6/FGF5/PCDH17/SORCS3/FA…
																	REACTOME_ACTIVATION_OF_ANTERIOR_HOX_GENES_IN_HINDBRAIN_DEVELOPMENT_DURING_EARLY_EMBRYOGENESIS	REACTOME_ACTIVATION_OF_ANTERIOR_HOX_GENES_IN_HINDBRAIN_DEVELOPMENT_DURING_EARLY_EMBRYOGENESIS	109	-0.675862	-1.98823	2.48245e-07	2.95163e-05	2.83261e-05	4.54781	1113	tags=35%, list=7%, signal=33%	H4C5/H3C6/H2BC9/H2BC13/H2BC6/H2BC11/H4C15/H3C2/PAGR1/H2BC5/H2BC15/H4C4/H3C8/H4C9/H3C10/H2BC12/H4C8/H2AC18/H4C14/H2AC6/H2BC17/H2BC8/H3C4/H2BC7/H2AC7/H2BC4/H2BC21/H2AC8/H3C13/H3C15/H2AC7/H4C1/H4C2/H4C6/H3C7/H3C12/H3C1/H2BC14/H4C11
																	REACTOME_FORMATION_OF_THE_BETA_CATENIN_TCF_TRANSACTIVATING_COMPLEX	REACTOME_FORMATION_OF_THE_BETA_CATENIN_TCF_TRANSACTIVATING_COMPLEX	81	-0.708675	-1.99825	6.5525e-07	7.63816e-05	7.33015e-05	4.13489	1113	tags=46%, list=7%, signal=43%	H4C5/H3C6/H2BC9/H2BC13/H2BC6/H2BC11/H4C15/H3C2/H2BC5/H2BC15/H4C4/H3C8/H4C9/H3C10/H2BC12/H4C8/H2AC18/H4C14/H2AC6/H2BC17/H2BC8/H3C4/H2BC7/H2AC7/H2BC4/H2BC21/H2AC8/H3C13/H3C15/H2AC7/H4C1/H4C2/H4C6/H3C7/H3C12/H3C1/H2BC14/H4C11
																	REACTOME_REPLACEMENT_OF_PROTAMINES_BY_NUCLEOSOMES_IN_THE_MALE_PRONUCLEUS	REACTOME_REPLACEMENT_OF_PROTAMINES_BY_NUCLEOSOMES_IN_THE_MALE_PRONUCLEUS	33	-0.840986	-1.99753	7.31986e-07	8.36857e-05	8.0311e-05	4.09523	1113	tags=73%, list=7%, signal=68%	H4C5/H2BC9/H2BC13/H2BC6/H2BC11/H4C15/H2BC5/H2BC15/H4C4/H4C9/H2BC12/H4C8/H4C14/H2BC17/H2BC8/H2BC7/H2BC4/H2BC21/NPM2/H4C1/H4C2/H4C6/H2BC14/H4C11
																	WP_NF1_COPY_NUMBER_VARIATION_SYNDROME	WP_NF1_COPY_NUMBER_VARIATION_SYNDROME	98	-0.682974	-1.97386	8.13317e-07	9.12297e-05	8.75508e-05	4.05774	1113	tags=23%, list=7%, signal=22%	H4C5/H3C6/H4C15/H3C2/H4C4/H3C8/H4C9/H3C10/H4C8/H4C14/ADAP2/H3C4/H3C13/H3C15/EVI2A/OMG/H4C1/H4C2/H4C6/H3C7/H3C12/H3C1/H4C11
																	REACTOME_DNA_DAMAGE_TELOMERE_STRESS_INDUCED_SENESCENCE	REACTOME_DNA_DAMAGE_TELOMERE_STRESS_INDUCED_SENESCENCE	71	-0.720369	-1.97739	9.46436e-07	0.000103745	9.95617e-05	4.00191	1180	tags=47%, list=7%, signal=43%	RAD50/H4C5/H1-5/H2BC9/H2BC13/H2BC6/H2BC11/H4C15/H2BC5/H2BC15/H4C4/H4C9/H2BC12/H4C8/H2AC18/H1-2/H4C14/H1-0/H2AC6/H2BC17/H2BC8/H2BC7/H2AC7/H1-4/H2BC4/H2BC21/H2AC8/H2AC7/H4C1/H4C2/H4C6/H2BC14/H1-3/H4C11
																	REACTOME_RHO_GTPASES_ACTIVATE_PKNS	REACTOME_RHO_GTPASES_ACTIVATE_PKNS	82	-0.708959	-1.99524	9.59797e-07	0.000103745	9.95617e-05	4.00191	1113	tags=46%, list=7%, signal=43%	H4C5/H3C6/H2BC9/H2BC13/H2BC6/H2BC11/H4C15/H3C2/H2BC5/H2BC15/H4C4/H3C8/H4C9/H3C10/H2BC12/H4C8/H2AC18/H4C14/H2AC6/H2BC17/H2BC8/H3C4/H2BC7/H2AC7/H2BC4/H2BC21/H2AC8/H3C13/H3C15/H2AC7/H4C1/H4C2/H4C6/H3C7/H3C12/H3C1/H2BC14/H4C11
																	REACTOME_PARASITE_INFECTION	REACTOME_PARASITE_INFECTION	61	-0.752007	-2.03132	9.82053e-07	0.000104255	0.000100051	3.99978	953	tags=19%, list=6%, signal=18%	FGR/WAS/NCKAP1L/IGHG2/FCGR3A/CD3G/BTK/SYK/HCK/IGKV1-5/IGLV2-11/IGHG1
																	REACTOME_ESR_MEDIATED_SIGNALING	REACTOME_ESR_MEDIATED_SIGNALING	204	-0.560994	-1.77818	1.35422e-06	0.000141242	0.000135547	3.86791	1113	tags=19%, list=7%, signal=18%	H4C5/H3C6/H2BC9/H2BC13/H2BC6/H2BC11/H4C15/H3C2/H2BC5/H2BC15/H4C4/H3C8/H4C9/H3C10/H2BC12/H4C8/H2AC18/H4C14/H2AC6/H2BC17/H2BC8/H3C4/H2BC7/H2AC7/H2BC4/H2BC21/H2AC8/H3C13/H3C15/H2AC7/ZDHHC21/H4C1/H4C2/TFF1/H4C6/H3C7/H3C12/H3C1/H2BC14/H4C11
																	REACTOME_AMYLOID_FIBER_FORMATION	REACTOME_AMYLOID_FIBER_FORMATION	93	-0.667806	-1.92008	1.50081e-06	0.000152205	0.000146068	3.83545	1145	tags=46%, list=7%, signal=43%	PSENEN/H4C5/H3C6/H2BC9/H2BC13/H2BC6/H2BC11/H4C15/H3C2/H2BC5/H2BC15/H4C4/H3C8/H4C9/H3C10/H2BC12/H4C8/H2AC18/H4C14/H2AC6/H2BC17/H2BC8/H3C4/H2BC7/H2AC7/H2BC4/H2BC21/LYZ/H2AC8/H3C13/H3C15/H2AC7/LTF/ODAM/PRL/H4C1/H4C2/APCS/H4C6/H3C7/H3C12/H3C1/H2BC14/H4C11
																	REACTOME_TRANSCRIPTIONAL_REGULATION_BY_RUNX1	REACTOME_TRANSCRIPTIONAL_REGULATION_BY_RUNX1	214	-0.554486	-1.76578	1.51053e-06	0.000152205	0.000146068	3.83545	1113	tags=19%, list=7%, signal=18%	H4C5/H3C6/H2BC9/NR4A3/H2BC13/H2BC6/H2BC11/H4C15/H3C2/H2BC5/H2BC15/H4C4/H3C8/H4C9/H3C10/H2BC12/H4C8/H2AC18/H4C14/H2AC6/H2BC17/H2BC8/H3C4/H2BC7/H2AC7/H2BC4/H2BC21/H2AC8/H3C13/H3C15/PRKCQ/H2AC7/GATA1/CR1/H4C1/H4C2/H4C6/H3C7/H3C12/H3C1/H2BC14/H4C11
																	REACTOME_SIGNALING_BY_NOTCH	REACTOME_SIGNALING_BY_NOTCH	223	-0.554829	-1.76937	1.57132e-06	0.000155692	0.000149413	3.82561	1216	tags=18%, list=7%, signal=17%	ST3GAL3/PSENEN/H4C5/H3C6/H2BC9/H2BC13/H2BC6/H2BC11/H4C15/H3C2/H2BC5/H2BC15/H4C4/H3C8/H4C9/H3C10/H2BC12/H4C8/H2AC18/H4C14/H2AC6/H2BC17/H2BC8/H3C4/H2BC7/H2AC7/H2BC4/H2BC21/DTX1/H2AC8/H3C13/H3C15/H2AC7/DLL1/H4C1/H4C2/H4C6/H3C7/DLK1/H3C12/H3C1/H2BC14/H4C11
																	REACTOME_MEIOSIS	REACTOME_MEIOSIS	106	-0.648053	-1.89368	1.71593e-06	0.000167232	0.000160489	3.79456	1180	tags=40%, list=7%, signal=37%	RAD50/H4C5/H3C6/H2BC9/H2BC13/SYCP2/H2BC6/H2BC11/H4C15/H3C2/H2BC5/H2BC15/H4C4/H3C8/H4C9/H3C10/H2BC12/H4C8/H2AC18/H4C14/H2AC6/H2BC17/H2BC8/H3C4/H2BC7/H2AC7/H2BC4/H2BC21/H2AC8/H3C13/H3C15/H2AC7/PRDM9/H4C1/TEX12/H4C2/SYCE3/H4C6/H3C7/H3C12/H3C1/H2BC14/H4C11
																	MCLACHLAN_DENTAL_CARIES_UP	MCLACHLAN_DENTAL_CARIES_UP	213	-0.553298	-1.76154	2.1368e-06	0.000204892	0.00019663	3.70635	930	tags=22%, list=6%, signal=21%	IGKC/PTPRC/CYBB/PLEK/PTP4A3/LSP1/CLEC7A/FCN1/LYZ/MSR1/FCGR2B/LBP/PLA2G7/POU2AF1/IL10RA/EVI2A/MS4A6A/MS4A1/CD93/S100A9/THBS4/HCK/SASH3/NCF4/CCR2/MZB1/IGHG1/IRF4/CYTIP/HLA-DPA1/FCER1G/F13A1/JCHAIN/IGHM/TRBC1/FGL2/TRBC2/TYROBP/BCL2A1/FCGR3B/CD48/MAN2B1/FPR1/HBB/HLA-DRA/MNDA/S100A8
																	REACTOME_TCF_DEPENDENT_SIGNALING_IN_RESPONSE_TO_WNT	REACTOME_TCF_DEPENDENT_SIGNALING_IN_RESPONSE_TO_WNT	211	-0.535901	-1.70058	3.14377e-06	0.000296662	0.000284699	3.54561	1113	tags=19%, list=7%, signal=18%	H4C5/WNT1/H3C6/H2BC9/H2BC13/H2BC6/H2BC11/H4C15/H3C2/APC/H2BC5/H2BC15/H4C4/H3C8/H4C9/H3C10/H2BC12/H4C8/H2AC18/H4C14/LGR6/H2AC6/H2BC17/H2BC8/H3C4/H2BC7/H2AC7/H2BC4/H2BC21/H2AC8/H3C13/H3C15/H2AC7/WIF1/H4C1/H4C2/H4C6/H3C7/H3C12/H3C1/H2BC14/H4C11
																	REACTOME_NEUTROPHIL_DEGRANULATION	REACTOME_NEUTROPHIL_DEGRANULATION	440	-0.454529	-1.54945	3.48144e-06	0.000323393	0.000310352	3.50815	1018	tags=12%, list=6%, signal=11%	ACTR1B/TBC1D10C/NFASC/AOC1/PLD1/PTPRC/LILRB3/CYBB/PYCARD/BIN2/CXCR2/GCA/SLCO4C1/SIRPB1/NCKAP1L/FCN1/RAB44/VNN1/SERPINB12/LYZ/SIGLEC5/HK3/GPR84/FCAR/HP/CEACAM3/LILRB2/CD93/FPR2/S100A9/CR1/ADGRE3/LTF/MS4A3/PPBP/CFP/TLR2/FOLR3/IRAG2/FCER1G/RETN/FGL2/TYROBP/CD300A/FCGR3B/MAN2B1/FPR1/HBB/PLEKHO2/SELL/MNDA/S100A8
																	REACTOME_DEPOSITION_OF_NEW_CENPA_CONTAINING_NUCLEOSOMES_AT_THE_CENTROMERE	REACTOME_DEPOSITION_OF_NEW_CENPA_CONTAINING_NUCLEOSOMES_AT_THE_CENTROMERE	64	-0.714823	-1.93681	4.16838e-06	0.000381246	0.000365872	3.43667	1113	tags=43%, list=7%, signal=40%	H4C5/H2BC9/H2BC13/H2BC6/H2BC11/H4C15/H2BC5/H2BC15/H4C4/H4C9/H2BC12/H4C8/H2AC18/H4C14/H2AC6/H2BC17/H2BC8/H2BC7/H2AC7/H2BC4/H2BC21/H2AC8/H2AC7/H4C1/H4C2/H4C6/H2BC14/H4C11
																	KEGG_SYSTEMIC_LUPUS_ERYTHEMATOSUS	KEGG_SYSTEMIC_LUPUS_ERYTHEMATOSUS	99	-0.664555	-1.92171	4.76919e-06	0.000429589	0.000412265	3.38482	1133	tags=53%, list=7%, signal=50%	H2AC17/H4C5/H3C6/H2BC9/H2BC13/H2BC6/H2BC11/H4C15/H3C2/H2BC5/H2BC15/H4C4/H3C8/H4C9/H3C10/H2BC12/H2AC13/H4C8/H2BC18/H2AC18/H4C14/H2AC6/H2BC17/H2BC8/H3C4/H2BC7/H2AC7/H2BC4/H2BC21/H2AC8/H3C13/H3C15/CD28/H2AC7/FCGR2B/HLA-DOA/CD86/HLA-DRB5/FCGR3A/MACROH2A2/FCGR1A/C8G/H4C1/H4C2/HLA-DPA1/H4C6/H3C7/FCGR3B/H3C12/H2AC21/H3C1/H2BC14/HLA-DRA/H4C11
																	ICHIBA_GRAFT_VERSUS_HOST_DISEASE_35D_UP	ICHIBA_GRAFT_VERSUS_HOST_DISEASE_35D_UP	125	-0.612711	-1.83372	7.77868e-06	0.000690213	0.00066238	3.17889	923	tags=21%, list=6%, signal=20%	PTPRC/LILRB3/CYBB/LYZ/MSR1/SMOC2/LBP/HLA-DRB5/S100A9/CCL4/LTF/HCK/FCGR1A/CFP/NCF4/HPX/CYTIP/MPEG1/FGL2/AIF1/TRBC2/TYROBP/CD52/BCL2A1/FPR1/S100A8
																	SMID_BREAST_CANCER_NORMAL_LIKE_UP	SMID_BREAST_CANCER_NORMAL_LIKE_UP	407	-0.45324	-1.5307	9.71882e-06	0.000849682	0.000815418	3.08862	984	tags=20%, list=6%, signal=19%	ANK2/PTPRCAP/NR3C2/TSPAN7/IGKC/PTPRC/LDHB/LILRB3/IL33/NCF1/BANK1/BIN2/GIMAP5/ABCA6/KCND3/NCKAP1L/TESPA1/LY75/LYZ/DOC2B/PRKCQ/RELN/RASGRP2/ICOS/RUNX1T1/WIF1/CD8A/GPR171/BBOX1/GZMK/CLEC10A/POU2AF1/LY9/FLI1/SIT1/MS4A6A/MS4A1/S100B/CD3G/ID4/GZMM/ITGA4/NCR3/TSPAN7/BTK/CELF2/ZAP70/CD72/DOK2/CLEC3B/EMCN/ODAM/CD2/LZTS1/CD6/NCF4/GZMA/CCR2/MZB1/IGHG1/CYTIP/ARHGAP15/HLA-DPA1/IRAG2/F13A1/ITGB7/AQP1/JCHAIN/IG…
																	REACTOME_M_PHASE	REACTOME_M_PHASE	401	-0.459033	-1.55091	1.02782e-05	0.00087318	0.000837969	3.07677	1963	tags=15%, list=12%, signal=14%	CENPH/UBE2S/CEP63/NDC80/TUBGCP5/PTTG1/NUP210/TUBA3D/CDC27/TUBA4B/MZT1/PLK1/CENPF/AKAP9/CENPA/HAUS4/PSMA2/CEP290/KIF18A/HAUS4/H4C5/H3C6/H2BC9/H2BC13/H2BC6/H2BC11/H4C15/H3C2/H2BC5/H2BC15/H4C4/H3C8/H4C9/H3C10/H2BC12/H4C8/H2AC18/H4C14/CENPE/H2AC6/H2BC17/H2BC8/H3C4/H2BC7/H2AC7/H2BC4/H2BC21/H2AC8/H3C13/H3C15/DCTN1/H2AC7/TUBB8B/H4C1/H4C2/TUBB8/H4C6/TUBB3/H3C7/H3C12/H3C1/H2BC14/H4C11
																	REACTOME_FCGAMMA_RECEPTOR_FCGR_DEPENDENT_PHAGOCYTOSIS	REACTOME_FCGAMMA_RECEPTOR_FCGR_DEPENDENT_PHAGOCYTOSIS	87	-0.662273	-1.87301	1.02813e-05	0.00087318	0.000837969	3.07677	953	tags=14%, list=6%, signal=14%	WAS/PLD1/NCKAP1L/IGHG2/FCGR3A/CD3G/BTK/SYK/HCK/IGKV1-5/FCGR1A/IGLV2-11/IGHG1
Fig. 1h								Fig. 1j									WP_EFFECT_OF_PROGERIN_ON_GENES_INVOLVED_IN_PROGERIA	WP_EFFECT_OF_PROGERIN_ON_GENES_INVOLVED_IN_PROGERIA	35	-0.801709	-1.92696	1.35601e-05	0.00113542	0.00108963	2.96272	1109	tags=28%, list=7%, signal=26%	H3C6/H3C2/H3C8/H3C10/H3C4/H3C13/H3C15/H3C7/H3C12/H3C1
																	MOREAUX_MULTIPLE_MYELOMA_BY_TACI_UP	MOREAUX_MULTIPLE_MYELOMA_BY_TACI_UP	300	0.512725	1.59494	1.86035e-05	0.00153608	0.00147413	2.83146	2025	tags=22%, list=12%, signal=20%	CALB2/LRMDA/CHRNA6/HLA-DMB/GNG2/CEACAM5/CRYM/MLPH/HTR4/SLC1A7/SPACA4/ADCY10/CEACAM6/MCM8/EPHB6/CEACAM1/KIF5A/P2RY4/ACSL6/CTXND1/NTRK3/AMPH/ABCG4/FXYD3/PGAP4/IL22RA1/FMOD/HSPA6/CIDEC/FXYD3/CHST4/NEURL1/PI16/NIPAL2/PRR15L/TUBB2B/SEMA4G/LCN10/C3AR1/NOS1/SYNGR1/DUSP9/TNFAIP6/LRRC15/HOXA6/HPCAL4/BTN1A1/CAPS/CAPN5/PIK3R5/KCNH2/ATP2C2/AZGP1/ARHGEF15/B3GNT4/CCNP/ALPP/NR4A1/DMC1/SHANK2/DRD5/OASL/PIK3R2/MA…
																	REACTOME_FCGR_ACTIVATION	REACTOME_FCGR_ACTIVATION	15	-0.898649	-1.85381	1.98901e-05	0.00161982	0.0015545	2.80841	391	tags=67%, list=2%, signal=65%	FGR/IGHG2/FCGR3A/CD3G/SYK/HCK/IGKV1-5/FCGR1A/IGLV2-11/IGHG1
																	REACTOME_IMMUNOREGULATORY_INTERACTIONS_BETWEEN_A_LYMPHOID_AND_A_NON_LYMPHOID_CELL	REACTOME_IMMUNOREGULATORY_INTERACTIONS_BETWEEN_A_LYMPHOID_AND_A_NON_LYMPHOID_CELL	98	-0.633338	-1.83041	2.33638e-05	0.001877	0.00180131	2.74441	651	tags=31%, list=4%, signal=30%	LILRB3/SIGLEC10/CD300E/SIGLEC5/SLAMF6/CD300LB/LILRA1/FCGR2B/CD8A/CD300LG/SFTPD/SIGLEC11/FCGR3A/LILRB2/CD3G/ITGA4/NCR3/LILRA2/CD8B/SLAMF7/IGKV1-5/FCGR1A/IGLV2-11/ITGB7/CD3D/TYROBP/CD300A/CD300C/JAML/HCST/SELL
																	MARKEY_RB1_ACUTE_LOF_DN	MARKEY_RB1_ACUTE_LOF_DN	207	-0.513252	-1.62337	2.58704e-05	0.00205066	0.00196796	2.70598	923	tags=14%, list=6%, signal=13%	PTPRC/LILRB3/DDIT3/NCF1/H2AC18/H1-2/NCKAP1L/LYZ/FCGR2B/CYP4V2/PLA2G7/EVI2A/CPXM2/HP/CD72/CCL15/CCL4/GZMH/HCK/FCGR1A/CFP/NCF4/MPEG1/TYROBP/CD300C/CD52/BCL2A1/FPR1/LST1
																	REACTOME_INHIBITION_OF_DNA_RECOMBINATION_AT_TELOMERE	REACTOME_INHIBITION_OF_DNA_RECOMBINATION_AT_TELOMERE	59	-0.702879	-1.87687	3.19002e-05	0.00249535	0.00239473	2.62074	1113	tags=47%, list=7%, signal=44%	H4C5/H2BC9/H2BC13/H2BC6/H2BC11/H4C15/H2BC5/H2BC15/H4C4/H4C9/H2BC12/H4C8/H2AC18/H4C14/H2AC6/H2BC17/H2BC8/H2BC7/H2AC7/H2BC4/H2BC21/H2AC8/H2AC7/H4C1/H4C2/H4C6/H2BC14/H4C11
																	LEE_DIFFERENTIATING_T_LYMPHOCYTE	LEE_DIFFERENTIATING_T_LYMPHOCYTE	181	-0.538803	-1.68972	3.33708e-05	0.00257649	0.00247259	2.60685	1039	tags=17%, list=6%, signal=16%	LTB/ARHGAP30/TBC1D10C/PTPRC/RCSD1/RASGRP1/NCKAP1L/PRKCQ/SNX20/KLHL6/ICOS/GPR174/FLI1/EVI2A/CD3G/CELF2/SASH3/CD2/PIK3CG/TSTD1/DOCK8/ARHGAP15/TMBIM4/TRBC1/AIF1/TAGAP/CD3D/TRBC2/CD52/CD48/SELL
																	REACTOME_SIGNALING_BY_NUCLEAR_RECEPTORS	REACTOME_SIGNALING_BY_NUCLEAR_RECEPTORS	267	-0.483323	-1.57462	3.85844e-05	0.00294083	0.00282223	2.54941	1113	tags=15%, list=7%, signal=14%	H4C5/H3C6/H2BC9/H2BC13/H2BC6/H2BC11/H4C15/H3C2/H2BC5/H2BC15/H4C4/H3C8/H4C9/H3C10/H2BC12/H4C8/H2AC18/H4C14/H2AC6/H2BC17/H2BC8/H3C4/H2BC7/H2AC7/H2BC4/H2BC21/H2AC8/H3C13/H3C15/H2AC7/ZDHHC21/ANGPTL3/H4C1/H4C2/TFF1/H4C6/H3C7/H3C12/H3C1/H2BC14/H4C11
																	WALLACE_PROSTATE_CANCER_RACE_UP	WALLACE_PROSTATE_CANCER_RACE_UP	249	-0.491259	-1.58764	4.21005e-05	0.00316819	0.00304043	2.51706	1051	tags=20%, list=6%, signal=19%	PTGDS/NR4A3/ADAMTS1/IL16/NFASC/IGKC/PTPRC/RASGRP1/PLEK/TFEC/LSP1/NCKAP1L/LYZ/CCR5/CD28/FCGR2B/CD8A/GPR171/CD86/GZMK/POU2AF1/IL10RA/FLI1/EVI2A/MS4A1/LILRB2/CD93/CD207/ITGA4/CELF2/ZAP70/CCL4/CD2/GZMA/IGHG1/CYTIP/ARHGAP15/FCER1G/JCHAIN/IGHM/TRBC1/FGL2/CD3D/TRBC2/CD52/BCL2A1/CD48/PLEKHO2/HLA-DRA/SELL
																	PID_TCR_PATHWAY	PID_TCR_PATHWAY	60	-0.705415	-1.89807	5.14041e-05	0.00381997	0.00366592	2.43582	953	tags=23%, list=6%, signal=22%	WAS/PTPRC/RASGRP1/GRAP2/CARD11/PRKCQ/RASGRP2/CD28/CD86/SLA2/CD3G/ZAP70/CD3D/HLA-DRA
																	WP_NUCLEOTIDE_EXCISION_REPAIR_IN_XERODERMA_PIGMENTOSUM	WP_NUCLEOTIDE_EXCISION_REPAIR_IN_XERODERMA_PIGMENTOSUM	73	-0.666664	-1.84663	7.36708e-05	0.00540708	0.00518903	2.28491	2258	tags=34%, list=14%, signal=29%	MNAT1/POLK/H3-3B/LIG3/XPC/GTF2H3/CDK7/POLD4/CHD1L/CCNH/POLD4/XPA/XRCC1/DDB2/H4C5/H4C15/H4C4/H4C9/H4C8/H4C14/H2AC6/H4C1/H4C2/H4C6/H4C11
																	JIANG_MELANOMA_TRM9_CD8	JIANG_MELANOMA_TRM9_CD8	497	-0.416766	-1.4284	7.50897e-05	0.00544401	0.00522447	2.28196	1049	tags=8%, list=6%, signal=8%	IKZF3/NR4A3/TBC1D10C/PTPRCAP/PTPRC/BIN2/GPRIN3/LSP1/TIGIT/CD8A/GPR174/GPR171/POLR3GL/SPN/SLA2/IL10RA/EVI2A/TMIGD2/GIMAP1/CD3G/GZMM/THEMIS/CELF2/ZAP70/DOK2/CD8B/CCL4/EMB/CD2/GZMA/DOCK8/CYTIP/FKBP1A/ITGB7/TRBC1/RPL26/CD3D/TRBC2/CD52/JAML/RBM8A/HCST/CD48
																	RIGGI_EWING_SARCOMA_PROGENITOR_UP	RIGGI_EWING_SARCOMA_PROGENITOR_UP	388	0.471121	1.49186	9.0054e-05	0.00645025	0.00619014	2.2083	2398	tags=27%, list=15%, signal=24%	CALCA/TM4SF20/UTS2/GRIA2/GFRA2/LDB2/APELA/RAMP1/PPP1R14A/ALK/PRSS35/OPCML/PTPN13/KIT/STMN4/SPATA13/CSRNP3/STK32B/CEACAM1/CDH11/CES1/PARM1/PCSK2/GNA14/NPY1R/NPTX2/PGLYRP2/PRELP/EPHA4/LINGO1/LRATD1/TRDN/FMOD/SPP1/TCF7L1/PCDH17/FAM43B/BCL11B/COL11A1/ICAM2/PADI2/ZBTB16/GALNT3/GIMAP2/PKP1/CTTNBP2/MMP1/KCNE4/C3AR1/MAFB/OLFML3/CCND2/NOS1/MMP13/JCAD/KALRN/CSPG5/GP1BB/ITGAM/KCNK3/EDNRA/KIAA1549L/SOX2/GABR…
																	REACTOME_REPRODUCTION	REACTOME_REPRODUCTION	132	-0.577057	-1.73801	9.16183e-05	0.00645999	0.00619948	2.20764	1180	tags=33%, list=7%, signal=31%	RAD50/H4C5/H3C6/H2BC9/H2BC13/SYCP2/H2BC6/H2BC11/H4C15/H3C2/H2BC5/H2BC15/H4C4/H3C8/H4C9/H3C10/H2BC12/H4C8/H2AC18/ACR/H4C14/H2AC6/H2BC17/H2BC8/H3C4/H2BC7/H2AC7/H2BC4/H2BC21/H2AC8/H3C13/H3C15/H2AC7/PRDM9/IZUMO1/H4C1/TEX12/H4C2/SYCE3/H4C6/H3C7/H3C12/H3C1/H2BC14/H4C11
																	FARMER_BREAST_CANCER_CLUSTER_1	FARMER_BREAST_CANCER_CLUSTER_1	39	-0.744347	-1.85508	9.23631e-05	0.00645999	0.00619948	2.20764	641	tags=46%, list=4%, signal=44%	CCR5/CD8A/GPR171/GZMK/POU2AF1/IL10RA/CD2/GZMA/CCR2/MZB1/IGHG1/CYTIP/JCHAIN/IGHM/GIMAP4/CD3D/TRBC2/CD48
																	TONKS_TARGETS_OF_RUNX1_RUNX1T1_FUSION_MONOCYTE_DN	TONKS_TARGETS_OF_RUNX1_RUNX1T1_FUSION_MONOCYTE_DN	47	-0.726448	-1.84779	0.000111419	0.00770216	0.00739156	2.13126	1729	tags=28%, list=10%, signal=25%	IVNS1ABP/UGCG/CPA3/ROCK2/ST8SIA4/LTB/GPR171/S100B/CLC/IRF4/ITGB7/FGL2/HBB
																	REACTOME_TELOMERE_MAINTENANCE	REACTOME_TELOMERE_MAINTENANCE	104	-0.602436	-1.75169	0.00012577	0.00855185	0.00820699	2.08582	1113	tags=26%, list=7%, signal=24%	H4C5/H2BC9/H2BC13/H2BC6/H2BC11/H4C15/H2BC5/H2BC15/H4C4/H4C9/H2BC12/H4C8/H2AC18/H4C14/H2AC6/H2BC17/H2BC8/H2BC7/H2AC7/H2BC4/H2BC21/H2AC8/H2AC7/H4C1/H4C2/H4C6/H2BC14/H4C11
																	LIU_PROSTATE_CANCER_DN	LIU_PROSTATE_CANCER_DN	442	0.460481	1.47044	0.000126588	0.00855185	0.00820699	2.08582	2467	tags=23%, list=15%, signal=20%	GPX2/KRT14/HOXD13/ITIH5/IRAG1/CYP3A7/SLC14A1/VANGL2/FEZ1/PLPP3/KIT/HEPH/CEACAM6/EFS/VSTM4/CLIC6/SLC18A2/FXYD6/SCUBE2/TMEM35A/SSPN/CHRDL1/KRT5/TMEM100/PRELP/COL9A1/ADCY4/PNMA8A/ADAM33/PGAP4/PLEKHH2/CD248/PGM5/SEMA3E/C2orf88/GPC6/MRGPRF/ANO1/TSPAN18/EHF/TP63/CCND2/KRT23/CPLX3/KRT15/C1R/SYNGR1/WNT2B/ANGPTL2/MYH11/SPON1/PTGER2/TRO/CX3CL1/GBP2/PGF/KRT19/GPRASP1/CCND2/TUB/IGF2/AEBP1/DES/COCH/PRRT2/MFSD…
																	BOQUEST_STEM_CELL_UP	BOQUEST_STEM_CELL_UP	230	0.53012	1.60458	0.00014584	0.00974176	0.00934892	2.02924	3320	tags=36%, list=20%, signal=29%	FXYD1/CXCL14/CHL1/TMEM176B/FEZ1/PTPN13/EFS/CDH11/PTGFR/CES1/SSPN/CHRDL1/COLEC12/GPC4/NPY1R/PRELP/CILP/GRIA3/PLN/FMOD/PTGIS/FGF7/C7/THBS2/MAFB/OLFML3/LRRC17/ALDH1A1/C1R/MYH11/TNFAIP6/ISLR/TRO/DCN/SLC2A10/CTSK/LUM/NTRK2/APOE/MFAP2/AEBP1/PDGFRL/C1S/COL14A1/ELOVL2/PRRX1/OLFML2B/RCN3/FAP/FZD7/OGN/COL6A2/CRIP1/PDGFD/COL6A1/APOD/OSR2/TSPAN8/ANGPT1/MXRA8/SLC22A3/COL1A2/CD302/INHBA/SLC5A3/KIAA0930/PTX3/HO…
																	REACTOME_BASE_EXCISION_REPAIR	REACTOME_BASE_EXCISION_REPAIR	82	-0.632247	-1.77935	0.000171835	0.0113414	0.0108841	1.96321	1113	tags=33%, list=7%, signal=31%	H4C5/H2BC9/H2BC13/H2BC6/H2BC11/H4C15/H2BC5/H2BC15/H4C4/H4C9/H2BC12/H4C8/H2AC18/H4C14/H2AC6/H2BC17/H2BC8/H2BC7/H2AC7/H2BC4/H2BC21/H2AC8/H2AC7/H4C1/H4C2/H4C6/H2BC14/H4C11
																	REACTOME_FACTORS_INVOLVED_IN_MEGAKARYOCYTE_DEVELOPMENT_AND_PLATELET_PRODUCTION	REACTOME_FACTORS_INVOLVED_IN_MEGAKARYOCYTE_DEVELOPMENT_AND_PLATELET_PRODUCTION	147	-0.541274	-1.64873	0.000173603	0.0113414	0.0108841	1.96321	1454	tags=17%, list=9%, signal=16%	ZFPM2/KIF4B/KIF18A/KIF21B/MAFK/H3C6/GATA4/H3C2/H3C8/H3C10/CENPE/H3C4/H3C13/H3C15/KIF25/TUBB8B/IFNA13/GATA1/HBG2/DOCK8/TUBB8/TUBB3/H3C7/H3C12/H3C1/HBB
																	KEGG_VASCULAR_SMOOTH_MUSCLE_CONTRACTION	KEGG_VASCULAR_SMOOTH_MUSCLE_CONTRACTION	92	0.629956	1.71167	0.00018913	0.0122215	0.0117287	1.93075	1372	tags=18%, list=8%, signal=17%	PLA2G10/RAMP1/PPP1R14A/CALML6/IRAG1/PTGIR/GUCY1B1/CACNA1S/PLA2G4E/ADCY4/CACNA1C/ADORA2A/ADRA1D/CALCRL/PLA2G3/MYH11/EDNRA
																	RUTELLA_RESPONSE_TO_HGF_DN	RUTELLA_RESPONSE_TO_HGF_DN	229	-0.482108	-1.54813	0.000192029	0.0122754	0.0117804	1.92884	767	tags=9%, list=5%, signal=9%	PTP4A3/FCN1/RASGRP2/CD86/FCAR/MS4A6A/LILRB2/ITGA4/CELF2/S100A9/LILRA2/CFP/CX3CR1/ANG/IRAG2/AIF1/CD300A/CD52/CD48/FPR1/SELL
																	GOLDRATH_ANTIGEN_RESPONSE	GOLDRATH_ANTIGEN_RESPONSE	332	-0.442981	-1.47719	0.000232052	0.014676	0.0140842	1.85127	806	tags=8%, list=5%, signal=7%	H1-2/H1-0/SLC25A53/CCR5/H2AC8/IL18RAP/GZMK/HLA-DRB5/EVI2A/MS4A1/GZMM/ITGA4/CCL15/CCL4/NCF4/GZMA/CCR2/IGHG1/IRF4/JCHAIN/FGL2/SDHD/TYROBP/BCL2A1/CD48/HBB
																	REACTOME_CHROMOSOME_MAINTENANCE	REACTOME_CHROMOSOME_MAINTENANCE	131	-0.560789	-1.68717	0.00024197	0.0151422	0.0145316	1.83769	1113	tags=21%, list=7%, signal=20%	H4C5/H2BC9/H2BC13/H2BC6/H2BC11/H4C15/H2BC5/H2BC15/H4C4/H4C9/H2BC12/H4C8/H2AC18/H4C14/H2AC6/H2BC17/H2BC8/H2BC7/H2AC7/H2BC4/H2BC21/H2AC8/H2AC7/H4C1/H4C2/H4C6/H2BC14/H4C11
																	HESS_TARGETS_OF_HOXA9_AND_MEIS1_DN	HESS_TARGETS_OF_HOXA9_AND_MEIS1_DN	77	-0.629736	-1.75803	0.00024736	0.0153183	0.0147006	1.83267	836	tags=22%, list=5%, signal=21%	CYBB/H1-2/PLEK/LSP1/CLEC7A/LYZ/CCR5/MSR1/MS4A6A/FPR2/CA4/HCK/FCGR1A/TLR2/MPEG1/AQP9/FPR1
																	REACTOME_SUMOYLATION_OF_CHROMATIN_ORGANIZATION_PROTEINS	REACTOME_SUMOYLATION_OF_CHROMATIN_ORGANIZATION_PROTEINS	69	-0.650315	-1.77499	0.000266771	0.01635	0.0156907	1.80436	1113	tags=14%, list=7%, signal=14%	H4C5/H4C15/H4C4/H4C9/H4C8/H4C14/H4C1/H4C2/H4C6/H4C11
																	REACTOME_PROCESSING_OF_DNA_DOUBLE_STRAND_BREAK_ENDS	REACTOME_PROCESSING_OF_DNA_DOUBLE_STRAND_BREAK_ENDS	91	-0.594228	-1.70044	0.000272112	0.0165072	0.0158415	1.8002	1180	tags=26%, list=7%, signal=24%	RAD50/H4C5/H2BC9/H2BC13/H2BC6/H2BC11/H4C15/H2BC5/H2BC15/H4C4/H4C9/H2BC12/H4C8/H4C14/H2BC17/H2BC8/H2BC7/H2BC4/H2BC21/H4C1/H4C2/H4C6/H2BC14/H4C11
																	DAVIES_MULTIPLE_MYELOMA_VS_MGUS_DN	DAVIES_MULTIPLE_MYELOMA_VS_MGUS_DN	22	-0.818214	-1.82682	0.000281068	0.01675	0.0160745	1.79386	214	tags=23%, list=1%, signal=22%	GLUL/PPBP/FCER1G/VNN2/S100A8
																	LEIN_NEURON_MARKERS	LEIN_NEURON_MARKERS	58	0.685434	1.75683	0.000281749	0.01675	0.0160745	1.79386	2482	tags=41%, list=15%, signal=35%	GRIA2/UCHL1/ADD2/GABBR2/GRIA3/CAMK2A/GRIA4/CHST1/SYT1/TRANK1/NEFL/CX3CL1/FAIM2/GPR162/CLSTN3/KIFC2/SYNGR3/CAMK2B/EGR1/NDRG4/DISP2/CPLX1/PACSIN1/CHGB
																	VERHAAK_AML_WITH_NPM1_MUTATED_UP	VERHAAK_AML_WITH_NPM1_MUTATED_UP	167	-0.505894	-1.57135	0.000371792	0.0218842	0.0210017	1.67775	1272	tags=19%, list=8%, signal=18%	DPEP2/FGR/HOXA7/EPB41L3/SCHIP1/LILRB3/H3C10/NCF1/H2AC18/H1-2/PLEK/H3C4/H2BC4/FCN1/VNN1/H2BC21/LILRA1/CD86/HK3/FCGR3A/LILRB2/CCL4/HCK/PPBP/CX3CR1/FGL2/CD300C/AQP9/BCL2A1/ITGB3/FCGR3B/FPR1/VNN2
Fig. 1l								Fig. 1o									GNATENKO_PLATELET_SIGNATURE	GNATENKO_PLATELET_SIGNATURE	42	-0.72532	-1.82708	0.000380883	0.0221995	0.0213043	1.67153	825	tags=16%, list=5%, signal=16%	H2AC18/H2AC6/PPBP/F13A1/OAZ1/HBB/H2BC14
		DMSO（L）	DMSO（W）		average/cm2				DMSO	5-FU							REACTOME_NONHOMOLOGOUS_END_JOINING_NHEJ	REACTOME_NONHOMOLOGOUS_END_JOINING_NHEJ	62	-0.644936	-1.74747	0.000387157	0.0223461	0.021445	1.66867	1180	tags=38%, list=7%, signal=35%	RAD50/H4C5/H2BC9/H2BC13/H2BC6/H2BC11/H4C15/H2BC5/H2BC15/H4C4/H4C9/H2BC12/H4C8/H4C14/H2BC17/H2BC8/H2BC7/H2BC4/H2BC21/H4C1/H4C2/H4C6/H2BC14/H4C11
	1	10.68	6.01		1.77857				35.94	9.39							KEGG_T_CELL_RECEPTOR_SIGNALING_PATHWAY	KEGG_T_CELL_RECEPTOR_SIGNALING_PATHWAY	94	-0.592065	-1.71218	0.000394578	0.0225554	0.0216459	1.66463	923	tags=14%, list=6%, signal=14%	CBLB/PTPRC/RASGRP1/GRAP2/CARD11/PRKCQ/ICOS/CD28/CD8A/CD3G/ZAP70/CD8B/PIK3CG/CD3D
	2	9.47/11.1	3.52/5.38		3.00148				38.4	12.98							WP_METAPATHWAY_BIOTRANSFORMATION_PHASE_I_AND_II	WP_METAPATHWAY_BIOTRANSFORMATION_PHASE_I_AND_II	133	0.568913	1.62714	0.000411754	0.0232284	0.0222917	1.65186	2451	tags=36%, list=15%, signal=31%	GPX2/UGT1A10/CYP4F12/UGT1A5/CYP17A1/UGT1A9/CYP2F1/CYP26A1/UGT2B15/CYP3A7/NAT2/CYP2B6/SULT1A4/SULT1C2/HS2ST1/FMO4/CHST5/UGT1A6/NDST3/CHST4/BAAT/GAL3ST3/HS3ST1/GSTA3/CYP19A1/CYP1A2/CYP2C18/CYP21A2/CHST1/CHST6/CYP4F11/GLYATL1/CYP27B1/GLYATL2/GAL3ST4/CHST12/CYP39A1/KCNAB1/SULT1E1/AKR1D1/UGT1A7/KCNAB3/AKR1C3/UGT1A4/HS6ST3/CHST2/CYP26B1/AKR1B10/CYP27C1
	3	8.16/5.27	4.08/2.72		1.50849				36.52	14.83							REACTOME_FCGR3A_MEDIATED_IL10_SYNTHESIS	REACTOME_FCGR3A_MEDIATED_IL10_SYNTHESIS	36	-0.744012	-1.81342	0.000414777	0.0232284	0.0222917	1.65186	391	tags=28%, list=2%, signal=27%	FGR/IGHG2/FCGR3A/CD3G/SYK/HCK/IGKV1-5/FCGR1A/IGLV2-11/IGHG1
	4	5.74/6.13	2.99/4.42		1.32253				32.77	12.79							WIKMAN_ASBESTOS_LUNG_CANCER_DN	WIKMAN_ASBESTOS_LUNG_CANCER_DN	29	-0.769901	-1.83343	0.000418073	0.0232284	0.0222917	1.65186	580	tags=30%, list=4%, signal=29%	NIPSNAP3B/MUSK/CD86/MS4A6A/ITGA4/CCR2/FKBP1A/TRBC1/FGL2
	5	5.09/3.35/5.75	1.7/3.18/1.99		2.06867				39.8	16.78							REACTOME_DNA_DOUBLE_STRAND_BREAK_RESPONSE	REACTOME_DNA_DOUBLE_STRAND_BREAK_RESPONSE	71	-0.622477	-1.70868	0.000472584	0.0259333	0.0248875	1.60402	1180	tags=33%, list=7%, signal=31%	RAD50/H4C5/H2BC9/H2BC13/H2BC6/H2BC11/H4C15/H2BC5/H2BC15/H4C4/H4C9/H2BC12/H4C8/H4C14/H2BC17/H2BC8/H2BC7/H2BC4/H2BC21/H4C1/H4C2/H4C6/H2BC14/H4C11
	6	6.85/6.14	4.54/3.18		1.61509				39.91	7.32							WATANABE_COLON_CANCER_MSI_VS_MSS_DN	WATANABE_COLON_CANCER_MSI_VS_MSS_DN	57	0.686284	1.76041	0.000475479	0.0259333	0.0248875	1.60402	1814	tags=37%, list=11%, signal=33%	FABP1/LY6G6D/CXCL14/SLC26A3/CADPS/SLC1A7/OLFM4/HMGCS2/CDHR1/CYP2B6/ACSL6/MUC12/ARL11/CFTR/PPP1R14C/KRT20/KRT23/IGF2/REEP1/DUOX2/MAP7D2
	7	6.05/3.85/4.98	3.19/1.59/2.31		2.28101				31.77	11.06							REACTOME_BASE_EXCISION_REPAIR_AP_SITE_FORMATION	REACTOME_BASE_EXCISION_REPAIR_AP_SITE_FORMATION	54	-0.675505	-1.7661	0.000486329	0.0262839	0.0252239	1.59819	1113	tags=50%, list=7%, signal=47%	H4C5/H2BC9/H2BC13/H2BC6/H2BC11/H4C15/H2BC5/H2BC15/H4C4/H4C9/H2BC12/H4C8/H2AC18/H4C14/H2AC6/H2BC17/H2BC8/H2BC7/H2AC7/H2BC4/H2BC21/H2AC8/H2AC7/H4C1/H4C2/H4C6/H2BC14/H4C11
	8	5.72/2.93/6.69	3.73/1.71/2.61		2.35194				37	13.38							WP_PPAR_SIGNALING	WP_PPAR_SIGNALING	57	0.684863	1.75676	0.000506404	0.0270257	0.0259358	1.5861	1102	tags=19%, list=7%, signal=18%	FABP1/FABP2/HMGCS2/SLC27A6/ACSL6/ADIPOQ/ACADL/PCK1/APOA2/ACSBG1/MMP1
																	JIANG_MELANOMA_TRM8_CD4	JIANG_MELANOMA_TRM8_CD4	409	-0.41101	-1.38961	0.000512342	0.0270257	0.0259358	1.5861	578	tags=7%, list=3%, signal=7%	LTB/RPL10A/PTPRCAP/PTPRC/LDHB/ICOS/CD28/SPN/IL10RA/EVI2A/SIT1/GIMAP1/CD3G/GZMM/THEMIS/ZAP70/GIMAP7/EMB/CD2/CD6/CYTIP/ARHGAP15/TRBC1/GIMAP4/RPL26/TAGAP/CD3D/TRBC2/JAML/HCST/CD48
		5-FU（L）	5-FU（W）		average/cm2												REACTOME_G2_M_DNA_DAMAGE_CHECKPOINT	REACTOME_G2_M_DNA_DAMAGE_CHECKPOINT	88	-0.605116	-1.71642	0.000513692	0.0270257	0.0259358	1.5861	1180	tags=27%, list=7%, signal=25%	RAD50/H4C5/H2BC9/H2BC13/H2BC6/H2BC11/H4C15/H2BC5/H2BC15/H4C4/H4C9/H2BC12/H4C8/H4C14/H2BC17/H2BC8/H2BC7/H2BC4/H2BC21/H4C1/H4C2/H4C6/H2BC14/H4C11
	1	5.16/5.82	3.55/2.5		0.929078												KEGG_NEUROACTIVE_LIGAND_RECEPTOR_INTERACTION	KEGG_NEUROACTIVE_LIGAND_RECEPTOR_INTERACTION	181	0.523422	1.54926	0.000526594	0.0274614	0.026354	1.57915	1874	tags=36%, list=11%, signal=32%	GABRD/CHRNA6/GRIA2/CYSLTR1/PRSS3/NTSR2/CHRM1/PRSS1/GH2/HTR4/NMUR2/NPBWR1/GABRP/PTGIR/GALR3/TSHR/NPFFR2/LEP/P2RX1/PTGER1/GRM2/APLNR/GABBR2/PTGFR/P2RY4/NPY1R/CHRNA4/GRIK1/GRIA3/CHRNB2/CNR1/HRH4/LPAR4/ADORA2A/SSTR5/ADRA1D/CALCRL/F2RL2/GRIA4/OPRD1/PRLR/C3AR1/LPAR2/GABRR2/GLRA1/EDNRA/CHRNA7/OXTR/PTGER2/GRM1/CHRNE/GABRQ/S1PR4/GIPR/ADCYAP1R1/P2RY6/S1PR5/GRIN3B/CYSLTR2/GLRA3/ADRA2B/P2RY8/DRD5/CHRNA10/P2R…
	2	5.34/7.24	3.48/3.48		1.29339												VALK_AML_CLUSTER_16	VALK_AML_CLUSTER_16	22	0.812129	1.74997	0.000532175	0.0275111	0.0264017	1.57837	527	tags=23%, list=3%, signal=22%	CADM1/KCNN2/TGM5/RET/ADD2
	3	4.3/3.33/5.37	3.13/1.06/2.67		0.895585												PID_CD8_TCR_PATHWAY	PID_CD8_TCR_PATHWAY	49	-0.686838	-1.75761	0.000538393	0.0275926	0.0264799	1.57708	923	tags=27%, list=6%, signal=25%	PTPRC/RASGRP1/GRAP2/CARD11/PRKCQ/RASGRP2/CD28/CD8A/CD86/CD3G/ZAP70/CD8B/CD3D
	4	3.63/3.37	1.61/1.42		0.306248												MIKKELSEN_MEF_HCP_WITH_H3K27ME3	MIKKELSEN_MEF_HCP_WITH_H3K27ME3	376	0.458887	1.45275	0.000640373	0.0325386	0.0312265	1.50548	2166	tags=35%, list=13%, signal=31%	CALB2/PNMT/TTC9B/GRIA2/CALB1/KCNQ2/FGF17/IRF6/CRYM/TCF15/ALK/NTM/SNCB/TTYH1/CELF4/CADM3/PYY/HTR4/CARTPT/SCN3B/NKX2-3/ALOX12/HES5/BOLL/NKX2-1/CHGA/EXOC3L2/SLC18A2/EMX1/STK32B/SHE/IRX4/FOXG1/IQSEC3/SLC34A2/ACSL6/DMRT3/NHLH2/CBLN2/SLC6A20/CNNM1/NTRK3/ACAN/CHRNA4/KCNS2/SLC7A14/CHRNB2/IGFBPL1/NCMAP/ASTN1/KCNC1/IRF6/SLC6A11/SYT10/LGI2/TACSTD2/SORCS3/NKX1-2/FAM43B/SSTR5/FBLL1/TUBB4A/CDX1/FOXN4/CA10/PADI…
	5	4.63/3.56	2.82/1.93		0.588475												MIYAGAWA_TARGETS_OF_EWSR1_ETS_FUSIONS_UP	MIYAGAWA_TARGETS_OF_EWSR1_ETS_FUSIONS_UP	251	0.492094	1.50373	0.000662808	0.0331981	0.0318593	1.49676	2716	tags=26%, list=16%, signal=22%	DCAF7/ISM2/CLEC11A/PRSS35/CD79A/PTPN13/MEDAG/KIT/SPATA13/CEACAM1/CDH11/CES1/SSPN/XG/DPP4/ADCY4/PRND/HHIP/NKX1-2/UBE2L6/ADRA1D/CDC42EP5/ICAM2/PADI2/GALNT3/KCNE4/CHST1/MAFB/JCAD/KALRN/CSPG5/GP1BB/ITGAM/PGF/COL21A1/KRT19/EPHB3/HOXD10/PHOSPHO1/G0S2/SPATA13/RCN3/HSPB2/ICAM1/FZD7/GPR137B/KCNN1/PAQR5/FAT3/FGF18/ABHD6/BAHCC1/ST3GAL5/AKR1B10/IFITM1/SIX1/HOXA13/ELN/HMCN1/EFNB1/NGFR/IL17D/APOL6/CMTM3/MGARP/…
	6	2.69/4.8	1.69/2		0.520627												BLANCO_MELO_RESPIRATORY_SYNCYTIAL_VIRUS_INFECTION_A594_CELLS_UP	BLANCO_MELO_RESPIRATORY_SYNCYTIAL_VIRUS_INFECTION_A594_CELLS_UP	267	0.4858	1.49868	0.00066452	0.0331981	0.0318593	1.49676	3296	tags=41%, list=20%, signal=33%	APOL3/SBSN/SLC6A12/RET/XAF1/CXCL10/IDO1/CH25H/CEACAM1/HSPA6/COL17A1/CSF3/UBE2L6/OAS1/ICAM4/GBP5/THEMIS2/MMP1/OAS3/APOL1/ERAP2/TRANK1/TNFSF10/SELPLG/XDH/IFIT3/GBP1/MMP10/SAMD9/CXCL11/IL12A/GBP2/PGF/MX2/HERC5/GIPR/IFIT1/HSPA1B/GBP3/LMO2/TRIM22/TLR3/TNFRSF1B/CDH3/C1S/SERPING1/OASL/IFI44L/RAET1L/UBA7/GLIPR1/ICAM1/SORBS1/IFIT2/LY6K/MMP9/EGR1/CXCL8/TNFSF14/PARP14/POU2F2/SPOCD1/PARP9/APOL2/NFKBIZ/TNF/CH…
	7	1.82/3.86	1.21/1.69		0.247147												REACTOME_RECOGNITION_AND_ASSOCIATION_OF_DNA_GLYCOSYLASE_WITH_SITE_CONTAINING_AN_AFFECTED_PURINE	REACTOME_RECOGNITION_AND_ASSOCIATION_OF_DNA_GLYCOSYLASE_WITH_SITE_CONTAINING_AN_AFFECTED_PURINE	47	-0.689309	-1.75332	0.000718217	0.0355817	0.0341468	1.46665	1113	tags=57%, list=7%, signal=53%	H4C5/H2BC9/H2BC13/H2BC6/H2BC11/H4C15/H2BC5/H2BC15/H4C4/H4C9/H2BC12/H4C8/H2AC18/H4C14/H2AC6/H2BC17/H2BC8/H2BC7/H2AC7/H2BC4/H2BC21/H2AC8/H2AC7/H4C1/H4C2/H4C6/H2BC14/H4C11
	8	2.48/4.01	2.07/2.17		0.415024												WP_ENDOTHELIN_PATHWAYS	WP_ENDOTHELIN_PATHWAYS	27	0.783218	1.77732	0.000757602	0.0372227	0.0357217	1.44707	2301	tags=41%, list=14%, signal=35%	CALCA/RAMP1/PTGIR/ADCY10/NPY1R/CALCRL/CNN1/EDNRA/ADRB1/NOS3/MT-CO2
																	ACEVEDO_LIVER_CANCER_WITH_H3K9ME3_DN	ACEVEDO_LIVER_CANCER_WITH_H3K9ME3_DN	106	-0.546006	-1.59549	0.000772415	0.0376394	0.0361216	1.44223	1442	tags=33%, list=9%, signal=30%	PTPDC1/CEP350/H2AC11/GFPT1/ST6GALNAC1/BCLAF3/SLC26A2/H2AC15/IQUB/ZNF185/HOXA7/H2AC17/TRAPPC9/H4C5/H2BC11/H4C15/H2BC15/H4C4/H4C9/KLHDC1/BTBD8/H2BC12/H2AC13/H4C8/H4C14/LCT/CLUL1/CEP112/SLC26A8/H2AC8/BMX/H4C1/H4C2/H4C6/SCG5/H4C11
Fig. 1m																	TAVAZOIE_METASTASIS	TAVAZOIE_METASTASIS	83	0.616883	1.66473	0.000779138	0.0376583	0.0361397	1.44201	1734	tags=26%, list=10%, signal=24%	ALK/SPANXA1/KISS1/LRRC31/PLEKHS1/KLRC1/MAGED4B/PLN/SULT1C2/AMPH/UTY/CSF3/ASMT/KHDC1L/GNRH1/MMP1/ANO1/PRKN/IL13RA2/SSX1/KCNJ15/MYOM1
																	ALTEMEIER_RESPONSE_TO_LPS_WITH_MECHANICAL_VENTILATION	ALTEMEIER_RESPONSE_TO_LPS_WITH_MECHANICAL_VENTILATION	111	-0.550503	-1.61926	0.000791409	0.0379429	0.0364129	1.43875	915	tags=19%, list=6%, signal=18%	LILRB3/CYBB/PLEK/TFEC/PLA2G7/GPR84/MS4A6A/FPR2/CCL15/CCL4/FCGR1A/CCR2/TLR2/HPX/FCER1G/F13A1/FGL2/CSF3R/BCL2A1/LST1/SELL
																	CHESLER_BRAIN_HIGHEST_GENETIC_VARIANCE	CHESLER_BRAIN_HIGHEST_GENETIC_VARIANCE	33	-0.745236	-1.7701	0.000798261	0.0379653	0.0364343	1.43849	682	tags=15%, list=4%, signal=15%	PTTG1/KCNJ9/IGHM/BCL2A1/SCG5
																	REACTOME_APOPTOSIS_INDUCED_DNA_FRAGMENTATION	REACTOME_APOPTOSIS_INDUCED_DNA_FRAGMENTATION	13	-0.867815	-1.725	0.000811706	0.0382983	0.0367539	1.4347	1053	tags=38%, list=6%, signal=36%	H1-5/H1-2/H1-0/H1-4/H1-3
																	WP_NUCLEAR_RECEPTORS_METAPATHWAY	WP_NUCLEAR_RECEPTORS_METAPATHWAY	271	0.482694	1.49146	0.000834067	0.0387734	0.0372098	1.42934	2365	tags=21%, list=14%, signal=18%	FABP1/GPX2/CYP4F12/SOD3/UGT1A9/CES4A/CYP3A7/NR0B2/CYP2B6/SLC6A19/SLC2A7/CES1/ABCB1/SLC39A2/SLC6A20/SLCO2B1/SLC6A3/PCK1/SLC6A11/SLC2A12/UGT1A6/PPP1R14C/BAAT/SERPINA1/SLC6A17/ADGRF4/GSTA3/APOA2/SLC5A5/CYP1A2/FGFBP1/SLC6A2/NR1I3/IL12A/FGF19/SLC2A10/SLC2A5/POU5F1/PRRG4/SLC6A7/SLC2A9/SLC5A10/AHR/GGT1/AGER/UGT1A7/EGR1/SLC2A4/UGT1A4/TNF/SLC39A5/HSPA1A/SCNN1A/ESR1/TGFB1/HMOX1/SPRY1
																	REACTOME_COSTIMULATION_BY_THE_CD28_FAMILY	REACTOME_COSTIMULATION_BY_THE_CD28_FAMILY	58	-0.647573	-1.72884	0.000834818	0.0387734	0.0372098	1.42934	784	tags=16%, list=5%, signal=16%	GRAP2/ICOS/CD28/CD86/HLA-DRB5/CD3G/BTLA/HLA-DPA1/CD3D/HLA-DRA
																	BIOCARTA_FCER1_PATHWAY	BIOCARTA_FCER1_PATHWAY	37	-0.719252	-1.77444	0.000855279	0.0394157	0.0378263	1.42221	323	tags=14%, list=2%, signal=13%	JUN/BTK/SYK/PIK3CG/FCER1G
																	RODRIGUES_NTN1_TARGETS_DN	RODRIGUES_NTN1_TARGETS_DN	155	0.538087	1.56905	0.000887003	0.0405633	0.0389276	1.40974	2387	tags=20%, list=14%, signal=17%	CLDN3/CYSLTR1/PRSS3/HLA-DRB1/MYH14/CHRM1/MSTN/CLDN2/SLC6A20/VIL1/EVI2A/LGALS4/PRLR/KLK1/SEMA4G/C9orf152/RAB25/TNFRSF25/PGF/TNFSF15/RAB27B/TNFRSF1B/NR4A1/KIFC2/KRT13/KLK6/PRSS8/ZNF814/HOXB5/TSPAN8/CLDN4
																	WP_GLUCURONIDATION	WP_GLUCURONIDATION	16	0.842229	1.7117	0.000895061	0.0406194	0.0389814	1.40914	941	tags=44%, list=6%, signal=41%	UGT1A10/UGT1A5/UGT1A9/UGT1A8/UGT2B15/UGT1A6/PGM5
																	REACTOME_ROLE_OF_LAT2_NTAL_LAB_ON_CALCIUM_MOBILIZATION	REACTOME_ROLE_OF_LAT2_NTAL_LAB_ON_CALCIUM_MOBILIZATION	17	-0.830953	-1.77086	0.000915331	0.0410508	0.0393954	1.40455	255	tags=22%, list=2%, signal=22%	SYK/IGKV1-5/IGLV2-11/FCER1G
																	KEGG_PPAR_SIGNALING_PATHWAY	KEGG_PPAR_SIGNALING_PATHWAY	58	0.660687	1.6934	0.000918378	0.0410508	0.0393954	1.40455	1102	tags=17%, list=7%, signal=16%	FABP1/FABP2/HMGCS2/SLC27A6/ACSL6/ADIPOQ/ACADL/PCK1/APOA2/MMP1
																	REACTOME_ROLE_OF_PHOSPHOLIPIDS_IN_PHAGOCYTOSIS	REACTOME_ROLE_OF_PHOSPHOLIPIDS_IN_PHAGOCYTOSIS	27	-0.770297	-1.79436	0.000956095	0.0424178	0.0407073	1.39033	391	tags=32%, list=2%, signal=31%	PLD1/IGHG2/FCGR3A/CD3G/SYK/IGKV1-5/FCGR1A/IGLV2-11/IGHG1
																	GAL_LEUKEMIC_STEM_CELL_DN	GAL_LEUKEMIC_STEM_CELL_DN	211	-0.461695	-1.4651	0.000982171	0.0432519	0.0415077	1.38187	1356	tags=16%, list=8%, signal=15%	CDKN3/GGT5/FGR/MEGF6/HMMR/IL1RN/FGGY/SLC22A4/FGF21/H3C2/IGKC/LILRB3/NCF1/GIMAP5/ADAP2/FCN1/CEP112/LYZ/CD86/FCAR/MS4A6A/CD93/S100A9/LILRA2/CCL4/CLC/MS4A3/FCGR1A/CX3CR1/TLR2/IGSF6/FGL2/FPR1/MNDA/S100A8
																	WP_TCELL_RECEPTOR_SIGNALING	WP_TCELL_RECEPTOR_SIGNALING	83	-0.59453	-1.68087	0.000996385	0.0435552	0.0417988	1.37884	953	tags=15%, list=6%, signal=14%	CBLB/WAS/GRAP2/CARD11/CCR5/PRKCQ/ICOS/CD28/CD8A/CD3G/ZAP70/IRF4/CD3D
																	REACTOME_GLUCURONIDATION	REACTOME_GLUCURONIDATION	15	0.838534	1.69267	0.00103646	0.0449765	0.0431628	1.36489	861	tags=47%, list=5%, signal=44%	UGT1A10/UGT1A5/UGT1A9/UGT1A8/UGT2B15/UGT3A2/UGT1A6
																	REACTOME_NEURONAL_SYSTEM	REACTOME_NEURONAL_SYSTEM	339	0.464287	1.45704	0.00107285	0.0462182	0.0443544	1.35306	2091	tags=26%, list=13%, signal=23%	CHRNA6/GRIA2/KCNK7/KCNQ2/KCNN2/GNG2/LRRTM4/TSPOAP1/SLC6A12/SLC1A7/LRRC4B/GNGT2/PPM1E/KCNA10/SLC22A2/SLC18A2/LRFN2/GABBR2/KCNN3/PRKAG3/NTRK3/CHRNA4/KCNS2/GRIK1/GRIA3/ADCY4/CHRNB2/KCNQ5/SLC6A3/KCNF1/KCNC1/KCNA4/HTR3A/SLC6A11/SYT10/KCNG4/CAMK2A/TUBB4A/GNG3/RAB3A/KCNH4/CACNG3/KCNK13/GRIA4/NRXN3/DLGAP1/SHANK1/LRTOMT/HCN1/TUBB2B/SLC1A2/SYT1/LIN7A/NEFL/CACNA2D2/GABRR2/KCNK3/LRFN1/GLRA1/CHRNA7/GRM1/CHRNE…
																	BOQUEST_STEM_CELL_CULTURED_VS_FRESH_DN	BOQUEST_STEM_CELL_CULTURED_VS_FRESH_DN	26	0.766708	1.73427	0.00115188	0.0492657	0.047279	1.32533	2300	tags=59%, list=14%, signal=51%	CXCL14/CHL1/ITIH5/TMEM176B/RGCC/SPARCL1/C7/WNT11/NTRK2/APOE/PDGFRL/TPPP3/CD14/OGN/APOD/FOSB

## Sheet: Fig. 2
Fig. 2a								Fig. 2b
Fig. 2c								Fig. 2d
								Fig. 2e
Fig. 2f								Fig. 2g
Fig. 2h								Fig. 2i
Fig. 2j								Fig. 2m
Fig. 2l								Fig. 2o
		DMSO（L）	DMSO（W）		average/cm2				DMSO	5-FU
	1	12.5	7.27		3.64601				25.99	24.16
	2	5.66	7.78		1.70742				33.36	24.66
	3	6.84	4.89		1.47305				31.55	25.92
	4	9.85	4.68		1.98183				27.84	27.94
	5	5.24	4.12		1.89197				24.49	24.55
	6	6.14	3.44		0.8376				29.39	27.58
	7	4.12	2.35		2.59105				27.16	25.98
	8	7.29	2.88		1.16501				32.4	28.37
		5-FU（L）	5-FU（W）		average/cm2
	1	9.55	5.71		2.09256
	2	6.6	4.09		1.71525
	3	6.47	3.12		1.36516
	4	7.51	4		1.63568
	5	3.9	2.84		0.820784
	6	4.5	1.42		1.26965
	7	7.57	3.03		1.2294
	8	7.07	2.86		1.39129

## Sheet: Fig. 3
Fig. 3b								Fig. 3d
Fig. 3f								Fig. 3g
Fig. 3h								Fig. 3i
								Fig. 3j

## Sheet: Fig. 4
Fig. 4a															Fig. 4b
		CTP															HGC27											MKN45
		DMSO						5-FU									Vector			CAD-WT			CAD-D1371A					Vector			CAD-WT			CAD-D1371A
	EV	13765.7	10026.1	12163.7	13373	13744	10618	1376.69	2002.08	1216.66	3337	2374	1961			0	1.00444	0.98051	1.0505	0.99409	1.00797	0.99769	1.00873	1.00056	0.99099		0	1.02142	0.995289	0.983229	0.966252	1.04729	0.986454	1.00895	1.01771	0.973532
	CAD-WT	20495.9	26069.3	29437.2	24935	25902	25099	7495.89	9069.32	16437.2	8935	5902	17099			50	0.66288	0.69277	0.61121	0.8383	0.84499	0.85604	0.9127	0.87778	0.89949		50	0.553945	0.633291	0.621859	0.864827	0.897472	0.840369	0.913327	0.9411	0.94781
	CAD-D1371A	26179	20108	23100	25340	27927	22581	20179	16108	21100	18340	17927	19581			100	0.39566	0.44748	0.49155	0.69923	0.62746	0.70077	0.83357	0.8147	0.82456		100	0.4488	0.41339	0.404146	0.723381	0.696678	0.639846	0.846039	0.93877	0.864119
																150	0.24156	0.32102	0.29247	0.5211	0.53561	0.62703	0.6626	0.76711	0.76737		150	0.309213	0.235845	0.28714	0.526214	0.556139	0.592068	0.826934	0.77931	0.774091
		UTP														200	0.13984	0.27982	0.24153	0.48628	0.48518	0.4573	0.6547	0.60865	0.74063		200	0.214215	0.177856	0.22238	0.411791	0.4251	0.491855	0.729226	0.677801	0.722703
		DMSO						5-FU
	EV	5300.95	5280.38	6420.01	4844.37	8574.06	3395.98	1503	1986	634	2890	881	1719				HGC27											MKN45
	CAD-WT	11390.7	17624.9	13211.7	13765.7	10026.1	12163.7	7495.89	4069.32	6437.24	8935	5902	7099				Vector			CAD-WT			CAD-D1371A					Vector			CAD-WT			CAD-D1371A
	CAD-D1371A	13238	11597	13642	12789	12509	10367	10031	8710	12826	9163	9314	7036			12	1.01748	1.01531	0.967207	1.01507	0.985384	0.999695	0.979156	1.01265	1.00837		12	0.98263	1.00718	1.01025	0.98215	1.02226	0.99559	0.987553	1.01318	0.999451
																24	0.513506	0.466105	0.594048	0.724117	0.720463	0.701888	0.81525	0.777187	0.828612		24	0.508627	0.558971	0.518559	0.779504	0.768585	0.806804	0.893703	0.851344	0.833791
		dCTP														36	0.229646	0.257931	0.1947	0.53578	0.444762	0.490859	0.684073	0.727814	0.76786		36	0.390214	0.316475	0.371931	0.526207	0.671357	0.574507	0.799433	0.742815	0.774327
		DMSO						5-FU								48	0.170005	0.130119	0.131519	0.393758	0.338216	0.401821	0.581213	0.647247	0.576822		48	0.190265	0.176576	0.119853	0.49475	0.493431	0.401151	0.680395	0.64447	0.720117
	EV	3240.68	3184.99	2940.68	4651	4554	3436	1503	986	634	1890	881	719			72	0.025117	0.035628	0.01176	0.318697	0.244245	0.294093	0.581507	0.51349	0.604311		72	0.027636	0.08379	0.025762	0.283074	0.237904	0.371525	0.506308	0.571481	0.582098
	CAD-WT	4314.42	6476.57	6412.73	5043	9986	7634	3049	2606	3943	2493	3590	2509
	CAD-D1371A	7495.89	4069.32	6437.24	8935	5902	7099	6179	4108	4100	5340	5927	5891
		dTTP
		DMSO						5-FU
	EV	1379.15	1078.41	879.146	473.214	866.107	651.385	1107	225	888	139	597	127
	CAD-WT	2161.53	2158.29	1578.41	2376.69	2002.08	2216.66	1001	1710	1026	916	914	703
	CAD-D1371A	2617	2010	2310	2534	2792	2258	1976.69	1702.08	1516.66	1837	1774	1961
															Fig. 4j
Fig. 4d								Fig. 4i								Time(days)	Cldn18-ATK Cad+/+	Cldn18-ATK CadD1371A/D1371A		Time(days)	Cldn18-ATK Cad+/+	Cldn18-ATK CadD1371A/D1371A
																0	10	10		1	1
																1	9	10		2	1
																2	8	10		4	1
																3	8	10		6	1
																4	7	9		7	1
																5	7	9		9	1
																6	6	8		9	1
																7	5	8		11	1
																8	5	7		11	1
																9	3	6		11	1
																10	3	6		4		1
																11	0	4		6		1
																12	0	4		8		1
																13	0	3		9		1
																14	0	3		11		1
																15	0	3		11		1
																				13		1
																				15		0
																				15		0
																				15		0
Fig. 4h
		DMSO								5-FU
	CAD+/+	2669.41	3146.78	2800.53	2496	2170.11	1623.2	1603.8	1439.45	1273.44	874.791	518.938	444.36	363.384	225	189.216	56.3295
	CADD1371A/D1371A	3175.2	2863.44	2275.6	2188.74	2138.22	1944.81	1751.11	1356.24	1929.44	1641.98	1578.02	1471.88	1391.06	1331.25	1331.25	925
		DMSO								5-FU
	CAD+/+	1.88	1.58	1.66	1.71	1.54	1.39	1.15	1.27	0.73	0.45	0.25	0.36	0.14	0.2	0.18	0.05
	CADD1371A/D1371A	1.83	1.73	1.21	1.39	1.54	1.43	0.99	0.81	1.38	1.13	1.14	0.99	0.89	0.78	0.84	0.53

## Sheet: Fig. 5
Fig. 5c								Fig. 5f								Fig. 5g

## Sheet: Fig. 6
	Fig. 6b								Fig. 6d						Fig. 6h
																symbol	ID	FDR	p.adj	logFC
																BIRC6	BIRC6	1.38925e-06	3.36e-11	7.41
																CACYBP	CACYBP	0.0807403	0.709	-5.51
																CCAR1	CCAR1	0.506002	0.782	-1.67
																CUL1	CUL1	0.101544	0.719	-4.45
																HECTD1	HECTD1	0.483667	0.781	2.18
																HUWE1	HUWE1	0.0920735	0.715	4.73
																IRAK1	IRAK1	3.5976e-05	0.00153	7.66
																PJA2	PJA2	0.269016	0.76	2.46
																RNF138	RNF138	0.0782168	0.707	4.95
																STUB1	STUB1	0.083089	0.71	-4.86
																TRAF2	TRAF2	0.0718564	0.703	4.93
																TRIM21	TRIM21	0.317374	0.766	-2.83
																TRIM65	TRIM65	0.267634	0.759	2.47
																TRIP12	TRIP12	0.309167	0.765	2.21
																UBE3C	UBE3C	1.55922e-06	9.67e-11	7.74
																UBR5	UBR5	0.0639245	0.697	5.99
																UCHL1	UCHL1	7.00247e-06	2.71e-06	-7.52
																CUL5	CUL5	0.937992	0.805	-0.236
																DDB1	DDB1	0.0876625	0.713	0.411
																FAF2	FAF2	0.256548	0.758	0.333
																PRPF19	PRPF19	0.994902	0.807	0.0211
																RACK1	RACK1	0.955562	0.806	-0.0122
																TRIM28	TRIM28	0.844674	0.801	-0.0437
	Fig. 6e								Fig. 6f						Fig. 6i
																symbol	DMSO_1	DMSO_2	DMSO_3	RMY186_1	RMY186_2	RMY186_3
																BIRC6	-8.83035	-8.6673	-10.9717	1.26644	-0.105464	0.678681
																CACYBP	3.42554	3.25371	3.26267	3.43634	-13.2896	-13.2496
																CCAR1	2.01051	-13.4301	-13.4466	-13.284	-7.53485	-8.0983
																CUL1	-13.3504	0.794314	1.52572	-13.7142	-7.47558	-7.86892
																CUL5	0.425589	0.794314	-13.4466	-13.2139	-0.105464	-0.32126
																DDB1	3.42554	2.79428	3.26267	3.58834	4.28676	4.07095
																FAF2	2.42554	1.37926	1.94075	3.26641	2.47942	2.00057
																HECTD1	0.425589	-13.4301	-13.4466	0.266484	-13.2896	-0.32126
																HUWE1	-10.7501	-9.34992	-9.06116	1.85139	1.47943	-13.2496
																IRAK1	-11.7097	-6.69348	-8.89558	0.266484	3.47941	3.26359
																PJA2	-12.8278	-8.54771	-10.6055	-13.2139	-13.2896	-0.32126
																PRPF19	-13.3504	1.37926	1.52572	-13.2139	2.21639	0.678681
																RACK1	4.513	3.79428	3.94074	4.51433	3.98191	3.67863
																RNF138	-13.5705	-7.37183	-12.7888	-13.2139	1.89446	1.26362
																STUB1	-13.3504	1.37926	1.52572	-9.57987	-9.99749	-9.4772
																TRAF2	-12.3899	-12.4864	-10.9482	-13.2139	0.894488	1.26362
																TRIM21	3.42554	-13.4301	-13.4466	-8.06259	-10.1763	-10.739
																TRIM28	4.513	3.79428	4.11066	4.58833	3.80134	3.76609
																TRIM65	-9.68613	-11.5532	-11.6522	-13.2139	-0.105464	-13.2496
																TRIP12	-10.1023	-10.4762	-9.86527	-13.2139	-13.2896	-0.32126
																UBE3C	-13.001	-11.609	-6.75599	1.85139	3.21638	3.26359
																UBR5	-10.0257	-8.61492	-11.3272	-13.2139	3.35388	3.58552
																UCHL1	0.425589	2.79428	2.52571	-7.17924	-5.919	-10.7563
	Fig. 6j								Fig. 6c
										Dose Response Curve (GFP)				Dose Response Curve (GFP-CAD-D1371A)
										Dose	Response	Err-Values		Dose	Response-1	Response-2	Response-3	Err-Values
										3.05176e-08	-0.192266	0		1.52588e-08	0.260982	0.260982	0.260982	0
										6.10352e-08	-0.207029	0		3.05176e-08	0.344866	-1.29959	-0.299245	2.14618
										1.2207e-07	-0.375583	0		6.10352e-08	-0.349508	-2.47885	-0.111256	1.17498
										2.44141e-07	0.77611	0		1.2207e-07	0.147301	-0.326417	-0.695659	1.38168
										4.88281e-07	0.34198	0		2.44141e-07	-0.551716	-1.0409	0.276914	0.431227
										9.76563e-07	-0.379524	0		4.88281e-07	-0.0687781	0.806067	-0.173835	0.347674
										1.95313e-06	0.164012	0		9.76563e-07	0.256705	-2.40508	-0.122525	1.10225
										3.90625e-06	-0.198353	0		1.95313e-06	0.681968	5.57426	-0.381123	1.42998
										7.8125e-06	-0.0635143	0		3.90625e-06	-0.388983	-2.67522	-0.277699	0.967903
										1.5625e-05	0.0289657	0		7.8125e-06	-0.246928	2.79636	-0.467667	0.776213
										3.125e-05	-0.154126	0		1.5625e-05	-0.528045	0.825054	0.658156	0.273685
										6.25e-05	-0.399333	0		3.125e-05	-1.50754	-2.07061	0.876716	0.277732
										0.000125	-0.0840206	0		6.25e-05	-2.16942	-5.68461	1.88645	0.970126
										0.00025	-0.801642	0		0.000125	-3.21009	-6.23985	-0.0850185	0.932555
										0.0005	-0.652175	0		0.00025	-5.08498	-9.24491	-2.4536	2.23857
														0.0005	-9.59923	-15.1284	-2.03717	4.73688
														0.001	-12.6172	-13.5848	-10.4895	0.643002
									Fig. 6k
											DMSO			RMY-186
										0	1	1	1	1	1	1
										3	0.833927	0.835536	0.957332	0.766566	0.825245	0.783517
										6	0.692646	0.79704	0.820245	0.6404	0.510144	0.608806
										9	0.609795	0.67211	0.592795	0.459436	0.410114	0.467916
										12	0.531742	0.485415	0.528908	0.257244	0.207337	0.272001
										15	0.478838	0.482223	0.434	0.118518	0.0776178	0.0972035

## Sheet: Fig. 7
Fig. 7a								Fig. 7e
Fig. 7f								Fig. 7m
Fig. 7h
	DMSO	RMY-186	5-FU	5-FU+RMY-186
	9.719	9.97	18.187	57.341
	11.54	13.675	17.092	63.898
	12.168	12.318	22.33	60.404
Fig. 7j
		DMSO			5-FU
	siScram	13.5033	6.20333	10.3533	17.64	22.34	19.49
	siCAD-1	12.7833	9.48333	11.6333	58.0733	59.7733	51.9233
	siCAD-2	9.33285	13.0123	14.2658	54.86	63.151	60.5211
Fig. 7l
	DMSO	RMY-186	5-FU	5-FU+RMY-186
	3.32445	2.26231	1.53839	0.738924
	1.68379	1.4928	2.0644	0.52328
	1.61015	1.77001	1.33218	0.87228
	1.99204	1.56918	1.09369	0.319542
	2.02318	1.81155	1.39895	0.18063
	1.33603	1.36941	1.04104	0.606186
	2.41222	1.78915	1.3567	0.406682
	2.07671	1.95134	1.07879	0.233196
Fig. 7o
	DMSO	RMY-186	5-FU	5-FU+RMY-186
	38.05	32.34	29.53	7.36
	35.56	36.73	33.78	8.76
	35.02	33.03	34.55	11.77
	37.34	32.24	32.3	9.47
	34.12	33.08	33.15	7.26
	33.93	30.53	30.58	12.56
	31.98	35.67	33.18	8.93
	39.37	34.96	31.61	6.37
Fig. 7p
	DMSO	RMY-186	5-FU	5-FU+RMY-186
	0.905	1.135	1.345	2.503
	0.888	0.855	1.448	2.25
	0.996	1.25	1.227	2.616
	1.024	0.94	1.005	2.322
	1.027	1	1.477	2.728
	0.935	0.773	1.481	1.989
	1.14	1.058	1.119	2.021
	1	0.775	1.35	2.498

## Sheet: Suppl Fig. 1
Suppl Fig. 1a								Suppl Fig. 1c
								Suppl Fig. 1f
Suppl Fig. 1e											Suppl Fig. 1g
	MKN45					HCT116							MKN45								HCT116
	0	25	50	100		0	25	50	100				DMSO			5-FU					DMSO			5-FU
	11.091	10.075	11.139	11.837		10.257	10.342	12.037	13.939			EV	1.023	1	1.136	1.592	1.691	1.783		EV	1.223	1	0.912	1.473	1.698	1.651
	9.929	11.043	12.531	12.41		9.33	12.469	10.823	11.833			OE-CAD	1	0.974	0.873	1.02	1.124	1.297		OE-CAD	1	0.974	1.073	1.22	1.324	1.057
	10.637	11.946	11.241	11.065		11.94	11.707	12.975	12.634
Suppl Fig. 1h								Suppl Fig. 1i
Suppl Fig. 1j								Suppl Fig. 1k
Suppl Fig. 1l								Suppl Fig. 1n

## Sheet: Suppl Fig. 2
Suppl Fig. 2a															Suppl Fig. 2u
		5-FU			Oxa			Dox			PTX							HGC27	MKN45	HCT116	SW480
	HGC27	1.05247	0.991316	0.958471	0.924678	0.837612	0.985418	0.945448	0.840973	0.84579	0.811887	0.954739	0.953981
	MKN45	0.9834	0.950999	1.06928	0.887534	0.975173	0.957336	0.982141	0.857227	0.890961	0.918082	0.848093	1.06589			Caspase3		25557.2	53098.2	46860.1	21731.4
	HCT116	1.1257	0.970921	0.914942	0.894963	0.871098	0.966361	0.885242	0.923403	0.763843	0.935242	0.993403	0.91843					139642	305366	267009	118084
	SW480	1.07241	1.01021	0.923052	0.882652	0.956484	0.822449	0.962689	0.895234	0.872774	0.812743	0.931721	1.00959				re1	0.633556	1.36161	1.16413	0.530868
																	re2	0.950398	2.15812	1.82779	0.790865
Suppl Fig. 2b
			DMSO				5-FU
	MKN45	0	82.2258	105.888	96.3308	119.229	86.0124	108.712	98.4589	108.619						Caspase6		8141.37	41063.7	26415.4	4841.81
		2	78.3111	70.7274	88.3106	87.5358	83.1837	83.3796	81.9879	93.6014								22873	146895	92106	9554
		4	65.6634	62.1774	67.8914	72.9408	66.1095	74.3618	80.0889	69.9321							re1	0.201822	1.053	0.65623	0.118279
		6	57.5434	62.2105	59.0762	56.3807	61.5603	65.4697	58.4826	63.9508							re2	0.155673	1.03816		0.0639877
			DMSO				5-FU
	HCT116	0	97.3712	103.718	95.1048	101.188	103.041	92.9229	104.669	99.7814
		2	74.1542	80.0664	81.7046	74.9251	88.4146	85.7516	87.7302	84.5628						Actin		40339.3	38996.7	40253.3	40935.6
		4	65.8022	69.0495	66.7479	67.4699	70.438	72.229	73.5574	76.3696								146930	141496	146083	149310
		6	55.6686	63.4032	61.4127	59.4165	69.8943	64.2753	60.2015	62.9687
Suppl Fig. 2c								Suppl Fig. 2d
Suppl Fig. 2e								Suppl Fig. 2f								Suppl Fig. 2v				Suppl Fig. 2x								Suppl Fig. 2y
																	Casp3	Casp6
																	96	73
																	149	103
																	34	18
																	54	49
																	66	29
																	41	45
																	69	44
																	34	46
																	49	23
																	159	45
																	67	20
																	74	67
																	83	44
																	70	31
																	74	23
																	78	103
																	70	33
																	55	24
																	108	34
																	41	32
																	68	44
																	34	25
																	70	42
																	41	55
																	50	55
																	56	41
																	39	16
																	39	21
																	72	97
																	23	42
																	57	23
																	54	58
Suppl Fig. 2g								Suppl Fig. 2h									37	55
																	53	77
																	32	14
																	49	52
																	80	59
Suppl Fig. 2i								Suppl Fig. 2k
Suppl Fig. 2j
Suppl Fig. 2l								Suppl Fig. 2n
Suppl Fig. 2m								Suppl Fig. 2o
Suppl Fig. 2p								Suppl Fig. 2r
Suppl Fig. 2q
Suppl Fig. 2s								Suppl Fig. 2t

## Sheet: Suppl Fig. 3
Suppl Fig. 3c								Suppl Fig. 3e
Suppl Fig. 3d								Suppl Fig. 3f
Suppl Fig. 3g								Suppl Fig. 3h
Suppl Fig. 3i
		Flag-CAD-FL			Flag-CAD-(1-1371)			Flag-CAD-ΔN1371
	0	1	1	1	1	1	1	1	1	1
	3	0.911163	0.911925	0.990469	0.802934	0.679806	0.664695	0.803827	0.855532	0.796244
	6	0.855971	0.855313	0.87985	0.66573	0.562523	0.584387	0.702492	0.699304	0.780618
	9	0.723945	0.722605	0.71378	0.430178	0.363531	0.377249	0.341604	0.341682	0.337624
	12	0.6278	0.627387	0.724097	0.277117	0.232493	0.250645	0.194957	0.195176	0.104572
	15	0.524692	0.52526	0.543824	0.0259184	0.019151	0.0261309	0.0935258	0.0761568	0.102025

[truncated: 3 more sheets: Suppl Fig. 4, Suppl Fig. 6, Suppl Fig. 7]
